# Supplementary material for: Elucidation and analyses of the regulatory networks of upland and lowland ecotypes of switchgrass in response to drought and salt stresses
Source: PLoS One. 2018 Sep 24;13(9):e0204426. doi: 10.1371/journal.pone.0204426 (PMC6152977; doi:10.1371/journal.pone.0204426)
Supplement: S2 File — (XLSX) [file pone.0204426.s011.xlsx]

## Sheet: Legend
Correspondence: xyn@uga.edu
Differentially expressed TFs
TFs	676 differentially expressed TFs for two ecotypes responding to both stress type
Alamo-salt	the differentially expressed TFs for Alamo under salt stress
Dacotah-salt	the differentially expressed TFs for Dacotah under salt stress
Alamo-drought	the differentially expressed TFs for Alamo under drought stress
Dacotah-drought	the differentially expressed TFs for Dacotah under drought stress
Note: whether each TF belongs to one column or not, indicated by "1" and "0", respectively.

## Sheet: Differentially expressed TFs
TFs	Alamo-salt	Dacotah-salt	Alamo-drought	Dacotah-drought
Pavir.3KG280900.v4.1	0	0	1	0
Pavir.5KG484500.v4.1	0	0	1	1
Pavir.1KG019800.v4.1	0	0	1	1
Pavir.1KG032700.v4.1	0	1	1	1
Pavir.1KG037800.v4.1	0	1	1	1
Pavir.1KG062100.v4.1	0	1	0	0
Pavir.1KG076500.v4.1	0	0	0	1
Pavir.1KG077100.v4.1	1	0	0	0
Pavir.1KG087300.v4.1	0	0	1	1
Pavir.1KG100200.v4.1	0	1	1	1
Pavir.1KG126100.v4.1	0	0	1	1
Pavir.1KG192800.v4.1	1	1	0	1
Pavir.1KG229300.v4.1	0	0	0	1
Pavir.1KG297000.v4.1	0	1	1	0
Pavir.1KG322900.v4.1	0	0	0	1
Pavir.1KG323800.v4.1	1	0	0	1
Pavir.1KG326400.v4.1	1	0	1	0
Pavir.1KG331500.v4.1	0	0	0	1
Pavir.1KG375500.v4.1	0	0	0	1
Pavir.1KG413300.v4.1	0	0	0	1
Pavir.1KG431100.v4.1	0	1	1	1
Pavir.1KG434500.v4.1	1	1	1	1
Pavir.1KG489100.v4.1	0	0	1	0
Pavir.1KG534500.v4.1	1	1	1	1
Pavir.1KG552700.v4.1	0	0	1	0
Pavir.1KG558400.v4.1	0	0	1	0
Pavir.1NG011300.v4.1	0	0	0	1
Pavir.1NG028400.v4.1	0	0	0	1
Pavir.1NG039900.v4.1	0	1	0	1
Pavir.1NG068600.v4.1	0	0	0	1
Pavir.1NG069600.v4.1	0	0	0	1
Pavir.1NG078900.v4.1	0	0	1	1
Pavir.1NG080200.v4.1	0	1	1	1
Pavir.1NG109300.v4.1	0	1	0	0
Pavir.1NG116900.v4.1	0	0	0	1
Pavir.1NG154000.v4.1	0	1	1	1
Pavir.1NG169100.v4.1	0	0	1	0
Pavir.1NG201500.v4.1	0	0	1	0
Pavir.1NG259200.v4.1	1	1	1	1
Pavir.1NG278900.v4.1	1	1	1	1
Pavir.1NG296100.v4.1	0	1	0	1
Pavir.1NG304200.v4.1	0	0	0	1
Pavir.1NG372500.v4.1	0	0	0	1
Pavir.1NG475300.v4.1	1	1	1	1
Pavir.1NG499000.v4.1	0	1	1	1
Pavir.1NG534100.v4.1	0	0	0	1
Pavir.1NG547900.v4.1	0	0	1	1
Pavir.2KG048300.v4.1	1	1	0	0
Pavir.2KG162000.v4.1	0	0	1	1
Pavir.2KG189400.v4.1	1	1	1	1
Pavir.2KG274400.v4.1	0	1	1	1
Pavir.2KG287300.v4.1	0	0	1	1
Pavir.2KG395300.v4.1	1	1	0	0
Pavir.2KG401900.v4.1	0	1	1	1
Pavir.2KG417800.v4.1	0	1	1	1
Pavir.2KG433300.v4.1	0	0	0	1
Pavir.2KG445800.v4.1	0	0	0	1
Pavir.2KG467700.v4.1	1	1	1	1
Pavir.2KG484800.v4.1	1	0	1	1
Pavir.2KG489600.v4.1	0	0	0	1
Pavir.2KG511200.v4.1	1	1	1	1
Pavir.2KG511300.v4.1	0	0	0	1
Pavir.2KG516800.v4.1	0	0	0	1
Pavir.2KG531100.v4.1	0	0	1	1
Pavir.2KG535600.v4.1	1	1	0	0
Pavir.2KG541100.v4.1	0	1	0	1
Pavir.2KG563300.v4.1	0	1	0	1
Pavir.2KG583500.v4.1	0	1	0	0
Pavir.2KG593700.v4.1	0	0	1	1
Pavir.2NG036300.v4.1	1	1	0	0
Pavir.2NG055900.v4.1	0	1	0	1
Pavir.2NG122400.v4.1	0	0	1	1
Pavir.2NG126700.v4.1	0	0	0	1
Pavir.2NG180200.v4.1	0	0	0	1
Pavir.2NG196500.v4.1	1	1	1	1
Pavir.2NG316000.v4.1	0	0	0	1
Pavir.2NG353900.v4.1	0	1	0	1
Pavir.2NG376000.v4.1	0	0	0	1
Pavir.2NG380900.v4.1	0	0	0	1
Pavir.2NG385500.v4.1	0	0	0	1
Pavir.2NG391000.v4.1	0	0	1	0
Pavir.2NG405600.v4.1	0	0	0	1
Pavir.2NG431300.v4.1	0	1	0	1
Pavir.2NG461100.v4.1	1	0	1	1
Pavir.2NG464900.v4.1	1	1	1	1
Pavir.2NG471800.v4.1	0	0	1	1
Pavir.2NG487900.v4.1	0	0	0	1
Pavir.2NG490000.v4.1	0	0	0	1
Pavir.2NG506100.v4.1	0	1	0	0
Pavir.2NG523200.v4.1	0	0	0	1
Pavir.2NG525400.v4.1	1	1	1	1
Pavir.2NG529800.v4.1	1	1	1	0
Pavir.2NG560400.v4.1	0	1	0	1
Pavir.2NG582200.v4.1	0	0	1	1
Pavir.2NG586900.v4.1	0	0	0	1
Pavir.2NG599900.v4.1	0	0	0	1
Pavir.2NG608500.v4.1	0	0	0	1
Pavir.2NG632700.v4.1	0	1	1	1
Pavir.2NG646200.v4.1	1	1	1	1
Pavir.3KG002200.v4.1	0	0	1	1
Pavir.3KG034900.v4.1	1	0	0	0
Pavir.3KG036400.v4.1	0	1	0	0
Pavir.3KG036500.v4.1	0	0	0	1
Pavir.3KG038400.v4.1	0	0	0	1
Pavir.3KG048600.v4.1	0	0	0	1
Pavir.3KG063600.v4.1	0	1	1	1
Pavir.3KG126900.v4.1	1	0	0	0
Pavir.3KG133100.v4.1	1	1	0	1
Pavir.3KG163300.v4.1	0	0	1	1
Pavir.3KG172600.v4.1	1	1	1	1
Pavir.3KG193100.v4.1	0	0	1	1
Pavir.3KG235700.v4.1	0	0	1	0
Pavir.3KG246100.v4.1	0	0	1	1
Pavir.3KG299300.v4.1	0	0	0	1
Pavir.3KG303500.v4.1	0	0	0	1
Pavir.3KG311700.v4.1	1	1	1	1
Pavir.3KG340600.v4.1	0	0	1	1
Pavir.3KG353500.v4.1	0	0	0	1
Pavir.3KG357500.v4.1	0	1	1	0
Pavir.3KG387800.v4.1	0	0	1	1
Pavir.3KG433800.v4.1	1	1	0	1
Pavir.3KG465900.v4.1	0	1	0	0
Pavir.3KG480900.v4.1	0	0	0	1
Pavir.3KG495700.v4.1	0	0	0	1
Pavir.3KG512900.v4.1	1	0	1	0
Pavir.3KG529700.v4.1	0	0	0	1
Pavir.3KG530600.v4.1	1	1	0	1
Pavir.3KG535100.v4.1	0	0	1	1
Pavir.3KG537300.v4.1	0	1	0	1
Pavir.3KG543200.v4.1	1	1	1	1
Pavir.3KG553300.v4.1	1	0	0	0
Pavir.3NG021400.v4.1	1	0	0	1
Pavir.3NG022100.v4.1	0	0	0	1
Pavir.3NG022900.v4.1	0	0	1	1
Pavir.3NG029100.v4.1	0	0	0	1
Pavir.3NG057200.v4.1	0	0	0	1
Pavir.3NG061100.v4.1	0	0	0	1
Pavir.3NG065800.v4.1	0	1	1	1
Pavir.3NG108400.v4.1	0	0	0	1
Pavir.3NG151200.v4.1	0	0	1	1
Pavir.3NG155100.v4.1	0	0	1	1
Pavir.3NG212900.v4.1	0	1	0	1
Pavir.3NG227000.v4.1	0	1	0	0
Pavir.3NG276300.v4.1	0	0	0	1
Pavir.3NG284800.v4.1	0	0	1	1
Pavir.3NG294600.v4.1	0	0	1	0
Pavir.3NG295000.v4.1	0	0	1	1
Pavir.4KG032400.v4.1	0	1	1	1
Pavir.4KG065100.v4.1	0	0	0	1
Pavir.4KG095900.v4.1	0	1	0	1
Pavir.4KG138900.v4.1	0	1	0	0
Pavir.4KG152700.v4.1	1	1	1	1
Pavir.4KG180200.v4.1	0	0	0	1
Pavir.4KG191400.v4.1	0	0	0	1
Pavir.4KG237900.v4.1	0	0	0	1
Pavir.4KG288700.v4.1	1	0	1	1
Pavir.4KG346500.v4.1	0	1	1	1
Pavir.4KG355300.v4.1	1	1	1	1
Pavir.4KG410000.v4.1	0	0	0	1
Pavir.4NG050500.v4.1	1	1	1	1
Pavir.4NG067300.v4.1	0	0	0	1
Pavir.4NG123000.v4.1	0	0	1	1
Pavir.4NG175700.v4.1	0	0	0	1
Pavir.4NG255400.v4.1	0	0	1	1
Pavir.4NG271600.v4.1	1	1	1	1
Pavir.4NG275600.v4.1	0	0	1	0
Pavir.4NG304800.v4.1	1	1	1	1
Pavir.4NG326900.v4.1	0	0	1	0
Pavir.4NG336600.v4.1	0	0	1	1
Pavir.5KG006800.v4.1	0	0	1	1
Pavir.5KG011600.v4.1	0	0	1	1
Pavir.5KG028400.v4.1	0	0	1	1
Pavir.5KG043800.v4.1	0	0	0	1
Pavir.5KG080800.v4.1	1	1	1	0
Pavir.5KG170000.v4.1	0	1	0	1
Pavir.5KG172400.v4.1	1	0	0	0
Pavir.5KG215300.v4.1	0	0	0	1
Pavir.5KG217700.v4.1	0	1	1	1
Pavir.5KG322800.v4.1	1	0	1	0
Pavir.5KG352600.v4.1	1	1	1	1
Pavir.5KG379800.v4.1	0	0	1	1
Pavir.5KG421100.v4.1	0	0	1	1
Pavir.5KG427100.v4.1	0	0	1	1
Pavir.5KG434500.v4.1	0	0	0	1
Pavir.5KG512700.v4.1	0	1	0	0
Pavir.5KG536300.v4.1	0	0	1	1
Pavir.5KG542500.v4.1	0	1	1	0
Pavir.5KG593700.v4.1	0	0	0	1
Pavir.5KG595400.v4.1	1	1	1	0
Pavir.5KG607100.v4.1	0	0	0	1
Pavir.5KG622000.v4.1	0	1	1	1
Pavir.5KG641800.v4.1	0	0	0	1
Pavir.5KG658900.v4.1	1	1	1	1
Pavir.5KG666800.v4.1	0	0	0	1
Pavir.5KG667800.v4.1	1	1	1	1
Pavir.5KG675300.v4.1	0	0	0	1
Pavir.5KG677300.v4.1	1	1	1	1
Pavir.5KG691000.v4.1	0	1	1	0
Pavir.5KG699600.v4.1	0	0	1	1
Pavir.5KG731100.v4.1	0	0	1	1
Pavir.5KG737200.v4.1	0	0	1	1
Pavir.5KG741400.v4.1	0	1	0	1
Pavir.5KG744500.v4.1	0	0	1	1
Pavir.5KG765600.v4.1	1	1	0	0
Pavir.5NG007800.v4.1	0	0	0	1
Pavir.5NG044300.v4.1	0	0	0	1
Pavir.5NG067400.v4.1	0	0	1	1
Pavir.5NG084900.v4.1	0	0	0	1
Pavir.5NG165000.v4.1	1	1	0	0
Pavir.5NG169900.v4.1	0	0	0	1
Pavir.5NG175800.v4.1	1	0	0	0
Pavir.5NG205300.v4.1	0	0	1	1
Pavir.5NG207200.v4.1	0	0	1	1
Pavir.5NG209600.v4.1	0	0	0	1
Pavir.5NG248900.v4.1	0	1	1	1
Pavir.5NG322500.v4.1	1	1	0	1
Pavir.5NG331400.v4.1	1	0	0	0
Pavir.5NG422000.v4.1	1	0	1	1
Pavir.5NG432300.v4.1	0	1	0	0
Pavir.5NG497800.v4.1	0	0	1	1
Pavir.5NG507600.v4.1	0	0	0	1
Pavir.5NG533300.v4.1	0	0	1	0
Pavir.5NG552300.v4.1	0	0	1	1
Pavir.5NG576500.v4.1	0	0	0	1
Pavir.5NG584300.v4.1	0	0	0	1
Pavir.5NG595900.v4.1	0	0	1	1
Pavir.5NG601900.v4.1	0	0	0	1
Pavir.5NG606200.v4.1	0	0	1	1
Pavir.5NG613400.v4.1	0	0	1	0
Pavir.5NG632900.v4.1	1	1	0	0
Pavir.6KG017200.v4.1	1	1	1	1
Pavir.6KG079800.v4.1	0	0	0	1
Pavir.6KG134800.v4.1	0	0	0	1
Pavir.6KG307800.v4.1	0	1	1	1
Pavir.6KG314100.v4.1	0	0	0	1
Pavir.6KG325000.v4.1	0	0	0	1
Pavir.6KG333000.v4.1	0	0	1	1
Pavir.6KG355400.v4.1	1	1	0	1
Pavir.6KG361900.v4.1	0	0	0	1
Pavir.6KG375600.v4.1	0	0	1	0
Pavir.6KG394700.v4.1	0	0	0	1
Pavir.6KG395100.v4.1	0	0	0	1
Pavir.6NG032700.v4.1	0	0	1	1
Pavir.6NG033500.v4.1	0	0	1	1
Pavir.6NG069000.v4.1	0	1	0	0
Pavir.6NG176900.v4.1	0	0	0	1
Pavir.6NG235200.v4.1	1	1	1	1
Pavir.6NG267300.v4.1	0	0	0	1
Pavir.6NG274900.v4.1	0	1	1	1
Pavir.6NG313700.v4.1	0	1	0	1
Pavir.6NG331900.v4.1	1	1	0	1
Pavir.6NG344700.v4.1	0	0	0	1
Pavir.7KG061000.v4.1	0	0	1	1
Pavir.7KG075700.v4.1	0	1	0	0
Pavir.7KG140000.v4.1	0	0	1	1
Pavir.7KG174900.v4.1	0	0	1	0
Pavir.7KG223200.v4.1	0	0	1	1
Pavir.7KG223400.v4.1	0	0	1	0
Pavir.7KG268200.v4.1	1	1	0	1
Pavir.7KG283500.v4.1	1	1	1	1
Pavir.7KG311800.v4.1	0	0	1	1
Pavir.7KG328800.v4.1	0	1	0	1
Pavir.7KG346400.v4.1	0	0	1	1
Pavir.7KG349300.v4.1	0	0	1	1
Pavir.7KG357600.v4.1	0	0	0	1
Pavir.7KG407400.v4.1	1	1	0	0
Pavir.7NG216500.v4.1	0	0	1	1
Pavir.7NG234400.v4.1	0	0	0	1
Pavir.7NG264500.v4.1	1	0	1	1
Pavir.7NG276500.v4.1	1	1	1	1
Pavir.7NG304600.v4.1	0	0	1	1
Pavir.7NG305400.v4.1	1	1	1	1
Pavir.7NG322100.v4.1	0	1	0	0
Pavir.7NG324100.v4.1	0	0	0	1
Pavir.7NG369700.v4.1	0	0	1	0
Pavir.7NG385600.v4.1	1	1	0	0
Pavir.8KG002600.v4.1	0	0	1	1
Pavir.8KG067900.v4.1	1	0	0	0
Pavir.8KG068000.v4.1	0	0	1	1
Pavir.8KG083200.v4.1	1	0	0	1
Pavir.8KG150700.v4.1	1	1	0	0
Pavir.8KG243100.v4.1	0	0	0	1
Pavir.8KG291800.v4.1	1	1	1	1
Pavir.8NG045400.v4.1	1	0	0	0
Pavir.8NG046300.v4.1	0	0	0	1
Pavir.8NG074600.v4.1	1	1	1	1
Pavir.8NG100500.v4.1	1	1	0	1
Pavir.8NG107600.v4.1	0	1	1	1
Pavir.8NG113600.v4.1	0	1	1	1
Pavir.8NG117700.v4.1	0	0	1	1
Pavir.8NG142000.v4.1	0	0	1	1
Pavir.8NG278100.v4.1	1	1	1	1
Pavir.9KG029500.v4.1	0	1	0	1
Pavir.9KG031100.v4.1	0	1	0	0
Pavir.9KG069000.v4.1	0	0	0	1
Pavir.9KG079800.v4.1	0	0	0	1
Pavir.9KG091800.v4.1	1	1	1	1
Pavir.9KG104000.v4.1	1	1	1	1
Pavir.9KG169000.v4.1	0	1	0	1
Pavir.9KG208000.v4.1	1	1	1	1
Pavir.9KG254400.v4.1	0	0	1	1
Pavir.9KG327300.v4.1	1	1	1	1
Pavir.9KG354500.v4.1	0	0	1	1
Pavir.9KG391200.v4.1	0	0	1	1
Pavir.9KG400200.v4.1	0	0	1	1
Pavir.9KG406200.v4.1	1	1	1	0
Pavir.9KG527900.v4.1	1	1	1	1
Pavir.9KG540200.v4.1	0	0	0	1
Pavir.9KG599500.v4.1	1	1	1	1
Pavir.9KG607600.v4.1	0	1	0	1
Pavir.9KG642600.v4.1	0	0	0	1
Pavir.9KG645000.v4.1	0	1	0	0
Pavir.9NG033700.v4.1	0	0	0	1
Pavir.9NG046900.v4.1	0	0	1	1
Pavir.9NG048200.v4.1	0	0	0	1
Pavir.9NG054200.v4.1	0	0	0	1
Pavir.9NG069200.v4.1	0	0	0	1
Pavir.9NG081800.v4.1	1	1	1	1
Pavir.9NG107800.v4.1	0	1	1	1
Pavir.9NG108100.v4.1	0	0	1	1
Pavir.9NG140700.v4.1	0	0	0	1
Pavir.9NG141800.v4.1	1	1	0	0
Pavir.9NG157100.v4.1	0	0	1	1
Pavir.9NG173900.v4.1	1	1	1	1
Pavir.9NG184100.v4.1	0	0	0	1
Pavir.9NG194800.v4.1	0	0	0	1
Pavir.9NG201100.v4.1	0	0	0	1
Pavir.9NG202200.v4.1	0	0	0	1
Pavir.9NG209500.v4.1	1	1	1	1
Pavir.9NG280100.v4.1	1	1	1	1
Pavir.9NG282000.v4.1	1	1	1	1
Pavir.9NG317400.v4.1	1	1	1	1
Pavir.9NG355600.v4.1	0	0	1	1
Pavir.9NG356600.v4.1	0	0	0	1
Pavir.9NG392700.v4.1	0	0	0	1
Pavir.9NG402700.v4.1	0	0	0	1
Pavir.9NG447500.v4.1	0	0	1	0
Pavir.9NG459700.v4.1	0	0	0	1
Pavir.9NG468100.v4.1	0	0	0	1
Pavir.9NG474600.v4.1	0	1	0	1
Pavir.9NG478100.v4.1	1	0	1	0
Pavir.9NG502200.v4.1	0	0	1	1
Pavir.9NG528800.v4.1	0	0	1	1
Pavir.9NG540900.v4.1	0	1	0	0
Pavir.9NG568300.v4.1	0	1	1	1
Pavir.9NG600600.v4.1	0	0	1	1
Pavir.9NG603600.v4.1	0	0	1	1
Pavir.9NG606100.v4.1	1	0	1	1
Pavir.9NG638700.v4.1	0	0	0	1
Pavir.9NG730400.v4.1	0	0	0	1
Pavir.9NG739600.v4.1	1	1	0	0
Pavir.9NG744500.v4.1	0	1	0	0
Pavir.9NG757500.v4.1	1	0	1	1
Pavir.9NG818000.v4.1	0	0	0	1
Pavir.9NG821300.v4.1	0	0	0	1
Pavir.9NG841200.v4.1	0	0	1	1
Pavir.J062800.v4.1	0	0	0	1
Pavir.J106000.v4.1	0	0	1	1
Pavir.J117800.v4.1	1	0	1	1
Pavir.J158600.v4.1	0	0	0	1
Pavir.J178300.v4.1	0	0	1	1
Pavir.J227000.v4.1	0	0	1	1
Pavir.J331600.v4.1	0	0	1	1
Pavir.J364200.v4.1	0	1	1	0
Pavir.J391300.v4.1	0	0	1	0
Pavir.J404100.v4.1	1	1	0	1
Pavir.J417000.v4.1	0	0	1	1
Pavir.J443800.v4.1	0	0	1	1
Pavir.J467400.v4.1	0	0	1	1
Pavir.J471700.v4.1	0	0	0	1
Pavir.J493200.v4.1	1	1	1	1
Pavir.J643700.v4.1	0	0	1	0
Pavir.J683200.v4.1	0	0	1	1
Pavir.1KG338700.v4.1	0	0	0	1
Pavir.1KG387700.v4.1	1	1	1	1
Pavir.3KG300900.v4.1	0	1	0	0
Pavir.3KG544300.v4.1	1	0	0	0
Pavir.3NG281900.v4.1	0	0	0	1
Pavir.3NG324900.v4.1	0	1	1	1
Pavir.4KG097600.v4.1	1	1	1	1
Pavir.4KG394900.v4.1	0	1	0	1
Pavir.4KG408000.v4.1	1	1	1	1
Pavir.4NG303000.v4.1	0	0	0	1
Pavir.5KG006600.v4.1	0	0	1	1
Pavir.5KG543000.v4.1	0	0	0	1
Pavir.5KG746900.v4.1	0	0	0	1
Pavir.5NG007400.v4.1	0	0	0	1
Pavir.5NG425700.v4.1	1	1	1	0
Pavir.5NG613200.v4.1	0	0	0	1
Pavir.7KG168900.v4.1	1	1	1	1
Pavir.7NG194600.v4.1	0	1	1	1
Pavir.2NG131200.v4.1	1	1	0	0
Pavir.2NG636600.v4.1	0	1	0	0
Pavir.7KG167700.v4.1	0	0	0	1
Pavir.7NG076000.v4.1	1	1	0	0
Pavir.9KG100600.v4.1	1	0	0	0
Pavir.9NG206000.v4.1	0	0	1	1
Pavir.2KG144300.v4.1	0	1	1	1
Pavir.3KG118100.v4.1	1	1	1	1
Pavir.3NG012800.v4.1	0	0	0	1
Pavir.7KG421100.v4.1	0	0	1	1
Pavir.7NG082800.v4.1	0	0	1	1
Pavir.9NG037700.v4.1	0	0	1	1
Pavir.J505800.v4.1	1	1	1	1
Pavir.3NG109800.v4.1	1	1	0	0
Pavir.1NG086200.v4.1	1	0	1	1
Pavir.1NG402000.v4.1	0	0	1	1
Pavir.1NG481900.v4.1	1	0	0	0
Pavir.2KG209300.v4.1	0	0	1	0
Pavir.2KG347700.v4.1	1	0	1	0
Pavir.2NG467400.v4.1	0	0	0	1
Pavir.4KG064000.v4.1	0	0	1	1
Pavir.4KG215800.v4.1	0	1	0	1
Pavir.4NG075700.v4.1	1	1	1	1
Pavir.4NG281200.v4.1	0	0	0	1
Pavir.5KG581300.v4.1	0	0	1	1
Pavir.5NG124200.v4.1	1	0	1	1
Pavir.5NG356800.v4.1	1	1	0	0
Pavir.5NG539500.v4.1	0	0	1	1
Pavir.7KG275000.v4.1	0	0	1	1
Pavir.7KG343600.v4.1	0	0	1	1
Pavir.7KG420900.v4.1	0	0	1	1
Pavir.7NG269900.v4.1	0	0	1	1
Pavir.7NG380200.v4.1	0	0	1	1
Pavir.7NG406700.v4.1	0	0	1	1
Pavir.8NG158200.v4.1	1	0	1	1
Pavir.9KG253800.v4.1	1	1	1	1
Pavir.9KG284300.v4.1	0	0	1	1
Pavir.9KG430200.v4.1	0	0	1	1
Pavir.9KG651800.v4.1	0	0	1	1
Pavir.9KG652100.v4.1	1	1	1	1
Pavir.9NG280500.v4.1	0	0	0	1
Pavir.9NG356100.v4.1	0	1	0	0
Pavir.9NG799200.v4.1	0	0	1	1
Pavir.J223500.v4.1	0	0	1	1
Pavir.1KG372800.v4.1	0	0	0	1
Pavir.1NG341000.v4.1	1	1	0	1
Pavir.2KG376400.v4.1	0	1	1	1
Pavir.2NG446500.v4.1	0	1	0	1
Pavir.4KG043700.v4.1	0	0	1	1
Pavir.4NG043500.v4.1	0	1	0	1
Pavir.5KG044100.v4.1	0	0	1	1
Pavir.7KG220400.v4.1	0	0	0	1
Pavir.7NG218800.v4.1	0	0	0	1
Pavir.7NG220100.v4.1	0	0	1	1
Pavir.1KG080800.v4.1	0	0	1	1
Pavir.1NG038700.v4.1	0	0	0	1
Pavir.1NG073400.v4.1	0	0	1	1
Pavir.1NG342600.v4.1	0	0	1	1
Pavir.4KG363800.v4.1	1	1	0	1
Pavir.4NG268500.v4.1	1	1	1	1
Pavir.6KG177000.v4.1	0	0	1	0
Pavir.7KG225200.v4.1	1	1	1	1
Pavir.7NG253900.v4.1	1	1	0	0
Pavir.9NG134200.v4.1	0	1	1	1
Pavir.1NG079300.v4.1	0	0	1	0
Pavir.3KG477800.v4.1	1	1	0	1
Pavir.9KG540900.v4.1	0	0	0	1
Pavir.9NG802400.v4.1	1	0	1	0
Pavir.1KG076400.v4.1	1	1	0	1
Pavir.1KG464500.v4.1	0	1	0	0
Pavir.1NG028800.v4.1	0	1	1	1
Pavir.1NG068100.v4.1	1	1	0	1
Pavir.1NG441600.v4.1	0	1	0	0
Pavir.2KG002700.v4.1	1	1	1	1
Pavir.2KG190900.v4.1	0	0	0	1
Pavir.2KG583300.v4.1	1	0	1	0
Pavir.2NG008600.v4.1	1	1	1	1
Pavir.2NG184200.v4.1	1	1	1	1
Pavir.2NG261200.v4.1	1	1	1	0
Pavir.2NG632400.v4.1	1	1	1	1
Pavir.3KG485100.v4.1	1	1	1	1
Pavir.3NG295100.v4.1	0	0	1	0
Pavir.3NG305200.v4.1	0	0	0	1
Pavir.3NG305400.v4.1	0	0	1	1
Pavir.4KG368700.v4.1	0	0	0	1
Pavir.4NG301500.v4.1	1	1	1	1
Pavir.4NG315800.v4.1	1	1	1	1
Pavir.5KG013700.v4.1	0	0	0	1
Pavir.5NG008500.v4.1	0	1	1	1
Pavir.5NG025400.v4.1	1	1	0	0
Pavir.6KG325900.v4.1	1	1	0	0
Pavir.7KG299300.v4.1	0	0	1	1
Pavir.7KG390200.v4.1	1	0	0	0
Pavir.7NG319200.v4.1	1	0	0	0
Pavir.8KG176400.v4.1	0	0	1	1
Pavir.9KG090700.v4.1	0	1	0	0
Pavir.9KG223900.v4.1	0	1	1	1
Pavir.9NG042900.v4.1	1	1	1	1
Pavir.9NG599100.v4.1	0	0	0	1
Pavir.J694200.v4.1	1	1	0	0
Pavir.1KG005200.v4.1	0	0	1	1
Pavir.1KG109600.v4.1	0	0	1	1
Pavir.1KG348400.v4.1	1	0	1	1
Pavir.1KG497500.v4.1	0	0	0	1
Pavir.1NG219300.v4.1	1	1	0	1
Pavir.2KG001200.v4.1	0	0	1	0
Pavir.2NG581100.v4.1	0	0	1	0
Pavir.3KG063000.v4.1	1	0	0	1
Pavir.4KG212700.v4.1	0	0	1	1
Pavir.4KG313000.v4.1	1	1	1	0
Pavir.4NG131700.v4.1	0	0	0	1
Pavir.5KG676500.v4.1	0	1	0	0
Pavir.6KG015700.v4.1	0	1	0	0
Pavir.6NG144600.v4.1	1	0	0	0
Pavir.9KG312300.v4.1	1	1	1	1
Pavir.9KG564100.v4.1	1	1	1	1
Pavir.9KG649500.v4.1	0	1	1	1
Pavir.9NG097300.v4.1	1	0	1	0
Pavir.9NG488100.v4.1	0	1	0	0
Pavir.9NG775900.v4.1	1	1	1	1
Pavir.9NG813700.v4.1	1	1	1	1
Pavir.3NG044100.v4.1	0	0	1	1
Pavir.5KG736600.v4.1	0	0	1	1
Pavir.6KG380000.v4.1	1	1	0	1
Pavir.6NG327900.v4.1	1	0	0	0
Pavir.1NG024800.v4.1	0	0	0	1
Pavir.4NG188400.v4.1	1	1	0	0
Pavir.8KG370900.v4.1	0	0	0	1
Pavir.9KG524200.v4.1	0	1	0	0
Pavir.5KG600700.v4.1	1	1	1	0
Pavir.3NG262600.v4.1	1	1	1	1
Pavir.5KG111100.v4.1	1	1	1	1
Pavir.9NG116800.v4.1	1	1	1	1
Pavir.2NG218100.v4.1	1	1	1	1
Pavir.3KG570000.v4.1	0	0	1	1
Pavir.8NG050000.v4.1	1	1	1	1
Pavir.8KG072100.v4.1	0	0	0	1
Pavir.9NG735300.v4.1	1	0	0	1
Pavir.9KG603400.v4.1	0	1	1	1
Pavir.8NG096300.v4.1	0	0	1	1
Pavir.5KG627400.v4.1	0	0	0	1
Pavir.9KG311400.v4.1	0	1	0	1
Pavir.9NG488900.v4.1	0	1	1	1
Pavir.9NG774200.v4.1	0	0	1	1
Pavir.9KG544300.v4.1	0	1	0	1
Pavir.2NG401700.v4.1	1	1	1	1
Pavir.6NG116700.v4.1	1	1	1	0
Pavir.6KG312500.v4.1	0	1	1	1
Pavir.6NG280000.v4.1	1	1	1	1
Pavir.1NG403300.v4.1	1	1	0	1
Pavir.1KG493900.v4.1	1	1	0	1
Pavir.9KG334700.v4.1	0	0	1	1
Pavir.9NG464700.v4.1	0	0	1	1
Pavir.9KG100100.v4.1	0	0	1	1
Pavir.9NG369700.v4.1	0	0	1	1
Pavir.9KG239900.v4.1	0	0	1	1
Pavir.7NG265400.v4.1	0	0	1	1
Pavir.2NG429100.v4.1	0	0	1	1
Pavir.9NG827800.v4.1	0	0	1	1
Pavir.2KG313900.v4.1	0	1	1	0
Pavir.1KG090400.v4.1	0	0	0	1
Pavir.1NG080400.v4.1	1	0	0	0
Pavir.9KG543700.v4.1	0	0	0	1
Pavir.7KG395300.v4.1	1	0	1	1
Pavir.7NG364900.v4.1	1	1	1	1
Pavir.6KG093100.v4.1	0	1	1	1
Pavir.6NG083100.v4.1	0	1	1	1
Pavir.5NG136300.v4.1	0	1	0	0
Pavir.5KG046400.v4.1	1	1	0	0
Pavir.9NG188400.v4.1	1	1	0	0
Pavir.9KG074600.v4.1	1	0	1	1
Pavir.2NG392300.v4.1	1	0	0	0
Pavir.2NG431600.v4.1	0	0	1	1
Pavir.9NG791600.v4.1	0	1	0	1
Pavir.1KG020700.v4.1	1	0	0	0
Pavir.1KG065100.v4.1	0	0	0	1
Pavir.1KG152300.v4.1	0	0	1	1
Pavir.1KG240600.v4.1	1	1	0	0
Pavir.1NG017200.v4.1	0	0	0	1
Pavir.1NG143600.v4.1	0	0	1	1
Pavir.1NG397700.v4.1	0	0	1	1
Pavir.1NG545800.v4.1	0	0	0	1
Pavir.2KG206100.v4.1	1	1	1	1
Pavir.2KG414700.v4.1	1	1	0	1
Pavir.2KG497800.v4.1	0	0	1	0
Pavir.2KG499100.v4.1	0	0	1	1
Pavir.2NG159400.v4.1	0	0	0	1
Pavir.2NG240000.v4.1	0	0	0	1
Pavir.2NG443300.v4.1	0	0	0	1
Pavir.2NG544400.v4.1	0	0	0	1
Pavir.2NG546100.v4.1	0	0	1	1
Pavir.3KG125600.v4.1	1	0	1	1
Pavir.3KG459700.v4.1	0	0	1	0
Pavir.3KG505400.v4.1	0	1	1	1
Pavir.3NG095200.v4.1	0	0	0	1
Pavir.3NG284600.v4.1	0	0	0	1
Pavir.4KG064200.v4.1	1	0	1	0
Pavir.4KG312200.v4.1	1	0	0	0
Pavir.5KG166800.v4.1	0	0	0	1
Pavir.5KG166900.v4.1	0	0	0	1
Pavir.5KG413900.v4.1	0	0	0	1
Pavir.5KG661900.v4.1	1	0	1	1
Pavir.5KG662100.v4.1	1	0	0	0
Pavir.5KG719000.v4.1	1	1	1	1
Pavir.5NG172300.v4.1	0	0	0	1
Pavir.5NG260900.v4.1	0	0	1	1
Pavir.5NG509100.v4.1	0	1	1	1
Pavir.6KG032000.v4.1	1	1	1	0
Pavir.6KG062100.v4.1	1	1	1	1
Pavir.6KG404500.v4.1	0	0	1	1
Pavir.6NG062800.v4.1	1	1	1	1
Pavir.6NG358100.v4.1	1	1	0	1
Pavir.7KG296000.v4.1	0	1	0	1
Pavir.7NG011500.v4.1	0	0	1	1
Pavir.7NG069200.v4.1	1	1	1	1
Pavir.7NG287500.v4.1	0	0	1	0
Pavir.7NG426500.v4.1	0	0	0	1
Pavir.7NG434700.v4.1	0	1	0	0
Pavir.8KG345000.v4.1	0	0	0	1
Pavir.8NG183100.v4.1	1	1	0	0
Pavir.8NG252900.v4.1	0	0	0	1
Pavir.9KG045000.v4.1	1	1	0	0
Pavir.9KG407500.v4.1	0	0	1	1
Pavir.9KG592000.v4.1	0	0	0	1
Pavir.9NG043500.v4.1	0	0	1	1
Pavir.9NG153700.v4.1	1	0	0	0
Pavir.9NG627200.v4.1	0	0	1	1
Pavir.9NG659200.v4.1	0	0	0	1
Pavir.9NG745400.v4.1	0	0	0	1
Pavir.J066900.v4.1	0	0	1	0
Pavir.J546000.v4.1	0	0	1	1
Pavir.J620200.v4.1	0	0	1	1
Pavir.J660800.v4.1	1	0	1	1
Pavir.1KG199000.v4.1	0	0	1	0
Pavir.2KG384800.v4.1	0	0	1	1
Pavir.2NG248100.v4.1	0	0	1	1
Pavir.2NG452600.v4.1	0	0	1	1
Pavir.2NG599500.v4.1	1	0	0	0
Pavir.3KG081300.v4.1	0	0	1	1
Pavir.3KG107500.v4.1	1	1	1	1
Pavir.3KG491200.v4.1	0	1	0	0
Pavir.3NG246100.v4.1	0	1	0	1
Pavir.5KG198600.v4.1	0	1	1	1
Pavir.5KG218200.v4.1	0	1	0	0
Pavir.5KG644300.v4.1	0	0	0	1
Pavir.5NG582600.v4.1	0	0	0	1
Pavir.6KG350800.v4.1	1	1	0	0
Pavir.6NG347500.v4.1	1	1	0	1
Pavir.7NG080600.v4.1	0	0	0	1
Pavir.8KG391400.v4.1	0	0	1	1
Pavir.J328400.v4.1	0	0	1	1
Pavir.1KG089300.v4.1	1	0	0	1
Pavir.1KG448600.v4.1	0	1	0	0
Pavir.1KG469300.v4.1	0	1	1	1
Pavir.1NG423200.v4.1	0	1	1	1
Pavir.2NG152300.v4.1	1	0	1	1
Pavir.2NG390000.v4.1	0	0	1	1
Pavir.3KG107700.v4.1	0	0	0	1
Pavir.3KG195400.v4.1	1	1	1	1
Pavir.3KG210300.v4.1	1	1	1	1
Pavir.3KG211000.v4.1	1	1	1	1
Pavir.4KG073100.v4.1	1	1	1	1
Pavir.4NG063700.v4.1	0	0	0	1
Pavir.4NG156100.v4.1	0	0	0	1
Pavir.4NG338700.v4.1	0	0	1	1
Pavir.5KG052000.v4.1	0	1	0	0
Pavir.5KG053500.v4.1	1	0	1	1
Pavir.5KG351100.v4.1	0	0	1	1
Pavir.5KG399500.v4.1	0	0	0	1
Pavir.5KG460200.v4.1	1	1	0	0
Pavir.5NG034700.v4.1	0	0	1	1
Pavir.5NG035200.v4.1	0	1	0	1
Pavir.5NG281700.v4.1	1	1	0	0
Pavir.6KG060000.v4.1	1	1	0	0
Pavir.6KG070500.v4.1	0	1	0	1
Pavir.6KG210400.v4.1	1	1	0	0
Pavir.7KG083700.v4.1	0	1	0	0
Pavir.7KG130300.v4.1	0	1	1	1
Pavir.7NG055200.v4.1	0	1	1	1
Pavir.8KG196000.v4.1	0	0	1	0
Pavir.9KG334200.v4.1	0	0	0	1
Pavir.9KG339000.v4.1	0	1	1	1
Pavir.9NG461600.v4.1	1	1	1	1
Pavir.9NG470700.v4.1	0	0	1	1
Pavir.9NG809400.v4.1	0	0	0	1
