# Supplementary material for: Elucidation and analyses of the regulatory networks of upland and lowland ecotypes of switchgrass in response to drought and salt stresses
Source: PLoS One. 2018 Sep 24;13(9):e0204426. doi: 10.1371/journal.pone.0204426 (PMC6152977; doi:10.1371/journal.pone.0204426)
Supplement: S3 File — (XLSX) [file pone.0204426.s012.xlsx]

## Sheet: Legend
Correspondence: xyn@uga.edu
drought and salt GRNs
Predicted drought network
TFs	The 143 TFs in drought GRN
TGs	The 1,693 TGs in drought GRN
Predicted salt network
TFs	The 110 TFs in the salt GRN
TGs	The 1,535 TGs in the salt GRN
Note: each row indicates one TF-TG interactions, for drought and salt network.

## Sheet: drought and salt GRNs
Predicted drought network			Predicted salt network
TFs	TGs		TFs	TGs
Pavir.5KG658900.v4.1	Pavir.9KG404000.v4.1		Pavir.5KG046400.v4.1	Pavir.7KG032000.v4.1
Pavir.5KG658900.v4.1	Pavir.5KG627200.v4.1		Pavir.5KG046400.v4.1	Pavir.7NG211700.v4.1
Pavir.5KG658900.v4.1	Pavir.6NG212400.v4.1		Pavir.5KG046400.v4.1	Pavir.7NG436300.v4.1
Pavir.5KG658900.v4.1	Pavir.2KG328500.v4.1		Pavir.5KG046400.v4.1	Pavir.1KG257000.v4.1
Pavir.5KG658900.v4.1	Pavir.9NG589700.v4.1		Pavir.5KG046400.v4.1	Pavir.5KG430600.v4.1
Pavir.5KG658900.v4.1	Pavir.5KG482400.v4.1		Pavir.5KG046400.v4.1	Pavir.7KG377500.v4.1
Pavir.5KG658900.v4.1	Pavir.1NG504000.v4.1		Pavir.5KG046400.v4.1	Pavir.5KG419700.v4.1
Pavir.5KG658900.v4.1	Pavir.4KG192300.v4.1		Pavir.5KG046400.v4.1	Pavir.7KG346000.v4.1
Pavir.5KG658900.v4.1	Pavir.9NG061500.v4.1		Pavir.5KG046400.v4.1	Pavir.9KG651200.v4.1
Pavir.5KG658900.v4.1	Pavir.J257500.v4.1		Pavir.5KG046400.v4.1	Pavir.5NG153400.v4.1
Pavir.5KG658900.v4.1	Pavir.1KG128400.v4.1		Pavir.5KG046400.v4.1	Pavir.3KG311700.v4.1
Pavir.5KG658900.v4.1	Pavir.3NG172700.v4.1		Pavir.5KG046400.v4.1	Pavir.9KG033500.v4.1
Pavir.5KG658900.v4.1	Pavir.4KG097600.v4.1		Pavir.5KG046400.v4.1	Pavir.3KG512000.v4.1
Pavir.5KG658900.v4.1	Pavir.2NG015600.v4.1		Pavir.5KG046400.v4.1	Pavir.1NG504000.v4.1
Pavir.5KG658900.v4.1	Pavir.7NG300700.v4.1		Pavir.5KG046400.v4.1	Pavir.3NG216600.v4.1
Pavir.5KG658900.v4.1	Pavir.9KG085100.v4.1		Pavir.5KG046400.v4.1	Pavir.2NG504000.v4.1
Pavir.5KG658900.v4.1	Pavir.6KG148700.v4.1		Pavir.5KG046400.v4.1	Pavir.7KG065400.v4.1
Pavir.5KG658900.v4.1	Pavir.3KG446600.v4.1		Pavir.5KG046400.v4.1	Pavir.9NG459300.v4.1
Pavir.5KG658900.v4.1	Pavir.5KG362300.v4.1		Pavir.5KG046400.v4.1	Pavir.3KG132200.v4.1
Pavir.5KG658900.v4.1	Pavir.2KG070800.v4.1		Pavir.5KG046400.v4.1	Pavir.7NG326700.v4.1
Pavir.5KG658900.v4.1	Pavir.7NG123800.v4.1		Pavir.5KG046400.v4.1	Pavir.2NG039100.v4.1
Pavir.5KG658900.v4.1	Pavir.5KG699800.v4.1		Pavir.5KG046400.v4.1	Pavir.1NG259200.v4.1
Pavir.5KG658900.v4.1	Pavir.1NG279600.v4.1		Pavir.5KG046400.v4.1	Pavir.5KG260000.v4.1
Pavir.5KG658900.v4.1	Pavir.4KG090000.v4.1		Pavir.5KG046400.v4.1	Pavir.7KG230800.v4.1
Pavir.5KG658900.v4.1	Pavir.1KG520900.v4.1		Pavir.5KG046400.v4.1	Pavir.1KG426800.v4.1
Pavir.5KG658900.v4.1	Pavir.7KG346000.v4.1		Pavir.5KG046400.v4.1	Pavir.3KG132300.v4.1
Pavir.5KG658900.v4.1	Pavir.2NG340400.v4.1		Pavir.5KG046400.v4.1	Pavir.7KG169400.v4.1
Pavir.5KG658900.v4.1	Pavir.6NG185900.v4.1		Pavir.5KG046400.v4.1	Pavir.J568600.v4.1
Pavir.5KG658900.v4.1	Pavir.9KG220500.v4.1		Pavir.5KG046400.v4.1	Pavir.3NG226200.v4.1
Pavir.5KG658900.v4.1	Pavir.6KG062000.v4.1		Pavir.5KG046400.v4.1	Pavir.7KG168900.v4.1
Pavir.5KG658900.v4.1	Pavir.7NG239900.v4.1		Pavir.5KG046400.v4.1	Pavir.2KG203900.v4.1
Pavir.5KG658900.v4.1	Pavir.5KG731300.v4.1		Pavir.5KG046400.v4.1	Pavir.5KG589500.v4.1
Pavir.5KG658900.v4.1	Pavir.4KG175900.v4.1		Pavir.5KG046400.v4.1	Pavir.4KG175900.v4.1
Pavir.5KG658900.v4.1	Pavir.5NG094700.v4.1		Pavir.5KG046400.v4.1	Pavir.2NG279500.v4.1
Pavir.5KG658900.v4.1	Pavir.8KG167200.v4.1		Pavir.5KG046400.v4.1	Pavir.2KG389000.v4.1
Pavir.5KG658900.v4.1	Pavir.2NG323000.v4.1		Pavir.5KG046400.v4.1	Pavir.2NG323000.v4.1
Pavir.5KG658900.v4.1	Pavir.6KG133100.v4.1		Pavir.5KG046400.v4.1	Pavir.9NG179700.v4.1
Pavir.5KG658900.v4.1	Pavir.8NG181800.v4.1		Pavir.5KG046400.v4.1	Pavir.8KG323600.v4.1
Pavir.5KG658900.v4.1	Pavir.7KG168900.v4.1		Pavir.5KG046400.v4.1	Pavir.5KG369300.v4.1
Pavir.5KG658900.v4.1	Pavir.7KG339000.v4.1		Pavir.5KG046400.v4.1	Pavir.1NG395900.v4.1
Pavir.5KG658900.v4.1	Pavir.1KG223600.v4.1		Pavir.5KG046400.v4.1	Pavir.5KG304600.v4.1
Pavir.5KG658900.v4.1	Pavir.3NG023800.v4.1		Pavir.5KG046400.v4.1	Pavir.5NG459200.v4.1
Pavir.5KG658900.v4.1	Pavir.J517800.v4.1		Pavir.5KG046400.v4.1	Pavir.6KG235400.v4.1
Pavir.5KG658900.v4.1	Pavir.2NG076100.v4.1		Pavir.5KG046400.v4.1	Pavir.6KG036200.v4.1
Pavir.5KG658900.v4.1	Pavir.9NG782300.v4.1		Pavir.5KG046400.v4.1	Pavir.5NG589400.v4.1
Pavir.5KG658900.v4.1	Pavir.8KG090600.v4.1		Pavir.5KG046400.v4.1	Pavir.5KG089000.v4.1
Pavir.5KG658900.v4.1	Pavir.1NG132700.v4.1		Pavir.5KG046400.v4.1	Pavir.3KG065100.v4.1
Pavir.5KG658900.v4.1	Pavir.1KG162400.v4.1		Pavir.5KG046400.v4.1	Pavir.8NG252700.v4.1
Pavir.5KG658900.v4.1	Pavir.3NG126300.v4.1		Pavir.5KG046400.v4.1	Pavir.5NG583900.v4.1
Pavir.5KG658900.v4.1	Pavir.1NG251800.v4.1		Pavir.5KG046400.v4.1	Pavir.5KG070200.v4.1
Pavir.5KG658900.v4.1	Pavir.7NG211700.v4.1		Pavir.5KG046400.v4.1	Pavir.9NG004300.v4.1
Pavir.5KG658900.v4.1	Pavir.5NG242500.v4.1		Pavir.5KG046400.v4.1	Pavir.5KG253300.v4.1
Pavir.5KG658900.v4.1	Pavir.2KG203900.v4.1		Pavir.5KG046400.v4.1	Pavir.3KG003600.v4.1
Pavir.5KG658900.v4.1	Pavir.9KG401100.v4.1		Pavir.5KG046400.v4.1	Pavir.9NG136400.v4.1
Pavir.5KG658900.v4.1	Pavir.1NG134300.v4.1		Pavir.5KG046400.v4.1	Pavir.3NG167900.v4.1
Pavir.5KG658900.v4.1	Pavir.6KG408400.v4.1		Pavir.5KG046400.v4.1	Pavir.2KG311700.v4.1
Pavir.5KG658900.v4.1	Pavir.4KG090300.v4.1		Pavir.5KG046400.v4.1	Pavir.2KG343100.v4.1
Pavir.5KG658900.v4.1	Pavir.5NG511400.v4.1		Pavir.5KG046400.v4.1	Pavir.3NG304100.v4.1
Pavir.5KG658900.v4.1	Pavir.9KG039000.v4.1		Pavir.5KG046400.v4.1	Pavir.6NG295300.v4.1
Pavir.5KG658900.v4.1	Pavir.J410000.v4.1		Pavir.5KG046400.v4.1	Pavir.7NG300700.v4.1
Pavir.5KG658900.v4.1	Pavir.6NG271300.v4.1		Pavir.5KG046400.v4.1	Pavir.9NG693500.v4.1
Pavir.5KG658900.v4.1	Pavir.2NG076000.v4.1		Pavir.5KG046400.v4.1	Pavir.9KG411500.v4.1
Pavir.5KG658900.v4.1	Pavir.5NG389200.v4.1		Pavir.5KG046400.v4.1	Pavir.7NG121600.v4.1
Pavir.5KG658900.v4.1	Pavir.1NG295600.v4.1		Pavir.5KG046400.v4.1	Pavir.4NG320800.v4.1
Pavir.5KG658900.v4.1	Pavir.5NG377300.v4.1		Pavir.5KG046400.v4.1	Pavir.3KG465300.v4.1
Pavir.5KG658900.v4.1	Pavir.5NG440500.v4.1		Pavir.5KG046400.v4.1	Pavir.5KG619900.v4.1
Pavir.5KG658900.v4.1	Pavir.2NG220800.v4.1		Pavir.5KG046400.v4.1	Pavir.3KG421900.v4.1
Pavir.5KG658900.v4.1	Pavir.3NG043200.v4.1		Pavir.5KG046400.v4.1	Pavir.9NG047900.v4.1
Pavir.5KG658900.v4.1	Pavir.2KG051700.v4.1		Pavir.5KG046400.v4.1	Pavir.6KG133100.v4.1
Pavir.5KG658900.v4.1	Pavir.2NG251200.v4.1		Pavir.5KG046400.v4.1	Pavir.5KG504400.v4.1
Pavir.5KG658900.v4.1	Pavir.9NG116800.v4.1		Pavir.5KG046400.v4.1	Pavir.2NG071100.v4.1
Pavir.5KG658900.v4.1	Pavir.J483200.v4.1		Pavir.5KG046400.v4.1	Pavir.J322100.v4.1
Pavir.5KG658900.v4.1	Pavir.2KG587700.v4.1		Pavir.5KG046400.v4.1	Pavir.2KG103600.v4.1
Pavir.5KG658900.v4.1	Pavir.5KG429900.v4.1		Pavir.5KG046400.v4.1	Pavir.8NG192000.v4.1
Pavir.5KG658900.v4.1	Pavir.1NG449900.v4.1		Pavir.5KG046400.v4.1	Pavir.3NG113000.v4.1
Pavir.5KG658900.v4.1	Pavir.2KG110200.v4.1		Pavir.5KG046400.v4.1	Pavir.1NG003700.v4.1
Pavir.5KG658900.v4.1	Pavir.7KG209000.v4.1		Pavir.5KG046400.v4.1	Pavir.4KG108600.v4.1
Pavir.5KG658900.v4.1	Pavir.1KG194200.v4.1		Pavir.5KG046400.v4.1	Pavir.5NG377300.v4.1
Pavir.5KG658900.v4.1	Pavir.J554000.v4.1		Pavir.5KG046400.v4.1	Pavir.1KG417900.v4.1
Pavir.5KG658900.v4.1	Pavir.9NG568700.v4.1		Pavir.5KG046400.v4.1	Pavir.5KG197300.v4.1
Pavir.5KG658900.v4.1	Pavir.4NG027300.v4.1		Pavir.5KG046400.v4.1	Pavir.1NG277900.v4.1
Pavir.5KG658900.v4.1	Pavir.6NG083100.v4.1		Pavir.5KG046400.v4.1	Pavir.3KG356500.v4.1
Pavir.5KG658900.v4.1	Pavir.3NG075500.v4.1		Pavir.5KG046400.v4.1	Pavir.5KG749000.v4.1
Pavir.5KG658900.v4.1	Pavir.8NG278100.v4.1		Pavir.5KG046400.v4.1	Pavir.2NG602700.v4.1
Pavir.5KG658900.v4.1	Pavir.5KG754800.v4.1		Pavir.5KG046400.v4.1	Pavir.6KG062000.v4.1
Pavir.5KG658900.v4.1	Pavir.9KG276800.v4.1		Pavir.5KG046400.v4.1	Pavir.2NG637500.v4.1
Pavir.5KG658900.v4.1	Pavir.9NG557600.v4.1		Pavir.5KG046400.v4.1	Pavir.7NG198300.v4.1
Pavir.5KG658900.v4.1	Pavir.8KG102700.v4.1		Pavir.5KG046400.v4.1	Pavir.4KG202000.v4.1
Pavir.5KG658900.v4.1	Pavir.7NG150700.v4.1		Pavir.5KG046400.v4.1	Pavir.9KG433000.v4.1
Pavir.5KG658900.v4.1	Pavir.5NG538700.v4.1		Pavir.5KG046400.v4.1	Pavir.3KG404500.v4.1
Pavir.5KG658900.v4.1	Pavir.2KG497100.v4.1		Pavir.5KG046400.v4.1	Pavir.3NG128600.v4.1
Pavir.5KG658900.v4.1	Pavir.3NG311300.v4.1		Pavir.5KG046400.v4.1	Pavir.8NG044300.v4.1
Pavir.5KG658900.v4.1	Pavir.1KG380600.v4.1		Pavir.5KG658900.v4.1	Pavir.1KG257000.v4.1
Pavir.5KG658900.v4.1	Pavir.3NG304100.v4.1		Pavir.5KG658900.v4.1	Pavir.7KG346000.v4.1
Pavir.5KG658900.v4.1	Pavir.9NG519600.v4.1		Pavir.5KG658900.v4.1	Pavir.3KG311700.v4.1
Pavir.5KG658900.v4.1	Pavir.3NG111500.v4.1		Pavir.5KG658900.v4.1	Pavir.3NG216600.v4.1
Pavir.5KG658900.v4.1	Pavir.6KG407300.v4.1		Pavir.5KG658900.v4.1	Pavir.7KG065400.v4.1
Pavir.5KG658900.v4.1	Pavir.6KG214300.v4.1		Pavir.5KG658900.v4.1	Pavir.4KG175900.v4.1
Pavir.5KG658900.v4.1	Pavir.3KG121700.v4.1		Pavir.5KG658900.v4.1	Pavir.2NG279500.v4.1
Pavir.5KG658900.v4.1	Pavir.4NG276400.v4.1		Pavir.5KG658900.v4.1	Pavir.2NG323000.v4.1
Pavir.5KG658900.v4.1	Pavir.1NG418700.v4.1		Pavir.5KG658900.v4.1	Pavir.1NG395900.v4.1
Pavir.5KG658900.v4.1	Pavir.6NG160500.v4.1		Pavir.5KG658900.v4.1	Pavir.5NG459200.v4.1
Pavir.5KG658900.v4.1	Pavir.3KG295200.v4.1		Pavir.5KG658900.v4.1	Pavir.3NG304100.v4.1
Pavir.5KG658900.v4.1	Pavir.5NG584000.v4.1		Pavir.5KG658900.v4.1	Pavir.7NG300700.v4.1
Pavir.5KG658900.v4.1	Pavir.5NG445300.v4.1		Pavir.5KG658900.v4.1	Pavir.9KG411500.v4.1
Pavir.5KG658900.v4.1	Pavir.7NG167100.v4.1		Pavir.5KG658900.v4.1	Pavir.5NG377300.v4.1
Pavir.5KG658900.v4.1	Pavir.4NG337300.v4.1		Pavir.5KG658900.v4.1	Pavir.1NG134300.v4.1
Pavir.5KG658900.v4.1	Pavir.9KG303800.v4.1		Pavir.5KG658900.v4.1	Pavir.9KG401100.v4.1
Pavir.5KG658900.v4.1	Pavir.3KG356500.v4.1		Pavir.5KG658900.v4.1	Pavir.5KG017100.v4.1
Pavir.5KG658900.v4.1	Pavir.5KG076600.v4.1		Pavir.5KG658900.v4.1	Pavir.2KG490700.v4.1
Pavir.5KG658900.v4.1	Pavir.2NG442000.v4.1		Pavir.5KG658900.v4.1	Pavir.2NG629600.v4.1
Pavir.5KG658900.v4.1	Pavir.J522400.v4.1		Pavir.5KG658900.v4.1	Pavir.1NG475300.v4.1
Pavir.5KG658900.v4.1	Pavir.5NG145500.v4.1		Pavir.5KG658900.v4.1	Pavir.9KG316000.v4.1
Pavir.5KG658900.v4.1	Pavir.3KG388000.v4.1		Pavir.5KG658900.v4.1	Pavir.8KG070900.v4.1
Pavir.5KG658900.v4.1	Pavir.2KG343100.v4.1		Pavir.5KG658900.v4.1	Pavir.J708200.v4.1
Pavir.5KG658900.v4.1	Pavir.9KG548000.v4.1		Pavir.5KG658900.v4.1	Pavir.6NG221900.v4.1
Pavir.5KG658900.v4.1	Pavir.7NG377800.v4.1		Pavir.5KG658900.v4.1	Pavir.5NG060700.v4.1
Pavir.5KG658900.v4.1	Pavir.5KG361100.v4.1		Pavir.5KG658900.v4.1	Pavir.6NG025800.v4.1
Pavir.5KG658900.v4.1	Pavir.8NG280400.v4.1		Pavir.5KG658900.v4.1	Pavir.7NG312700.v4.1
Pavir.5KG658900.v4.1	Pavir.7KG053700.v4.1		Pavir.5KG658900.v4.1	Pavir.9NG200000.v4.1
Pavir.5KG658900.v4.1	Pavir.7NG434400.v4.1		Pavir.5KG658900.v4.1	Pavir.7KG209000.v4.1
Pavir.5KG658900.v4.1	Pavir.9NG415800.v4.1		Pavir.5KG658900.v4.1	Pavir.1KG324100.v4.1
Pavir.5KG658900.v4.1	Pavir.7NG427100.v4.1		Pavir.5KG658900.v4.1	Pavir.5KG627200.v4.1
Pavir.5KG658900.v4.1	Pavir.1NG306100.v4.1		Pavir.5KG658900.v4.1	Pavir.5NG389200.v4.1
Pavir.5KG658900.v4.1	Pavir.2KG575300.v4.1		Pavir.5KG658900.v4.1	Pavir.5KG482400.v4.1
Pavir.5KG658900.v4.1	Pavir.2KG585300.v4.1		Pavir.5KG658900.v4.1	Pavir.4KG090300.v4.1
Pavir.5KG658900.v4.1	Pavir.9NG850700.v4.1		Pavir.5KG658900.v4.1	Pavir.5KG160100.v4.1
Pavir.5KG658900.v4.1	Pavir.1NG250700.v4.1		Pavir.5KG658900.v4.1	Pavir.9NG589700.v4.1
Pavir.5KG658900.v4.1	Pavir.9NG105500.v4.1		Pavir.5KG658900.v4.1	Pavir.2NG636900.v4.1
Pavir.5KG658900.v4.1	Pavir.1NG499600.v4.1		Pavir.5KG658900.v4.1	Pavir.1NG295600.v4.1
Pavir.5KG658900.v4.1	Pavir.9KG148100.v4.1		Pavir.5KG658900.v4.1	Pavir.9KG282800.v4.1
Pavir.5KG658900.v4.1	Pavir.3NG136500.v4.1		Pavir.5KG658900.v4.1	Pavir.5KG405500.v4.1
Pavir.5KG658900.v4.1	Pavir.6KG368900.v4.1		Pavir.5KG658900.v4.1	Pavir.9NG546600.v4.1
Pavir.5KG658900.v4.1	Pavir.2KG557000.v4.1		Pavir.5KG658900.v4.1	Pavir.7NG167100.v4.1
Pavir.5KG658900.v4.1	Pavir.2KG552300.v4.1		Pavir.5KG658900.v4.1	Pavir.9KG487700.v4.1
Pavir.5KG658900.v4.1	Pavir.2KG274200.v4.1		Pavir.5KG658900.v4.1	Pavir.1KG057900.v4.1
Pavir.5KG658900.v4.1	Pavir.3KG268900.v4.1		Pavir.5KG658900.v4.1	Pavir.2NG149600.v4.1
Pavir.5KG658900.v4.1	Pavir.4NG042100.v4.1		Pavir.5KG658900.v4.1	Pavir.9NG550700.v4.1
Pavir.5KG658900.v4.1	Pavir.J206300.v4.1		Pavir.5KG658900.v4.1	Pavir.2KG587700.v4.1
Pavir.5KG658900.v4.1	Pavir.4NG101100.v4.1		Pavir.5KG658900.v4.1	Pavir.9KG505000.v4.1
Pavir.5KG658900.v4.1	Pavir.9NG200100.v4.1		Pavir.5KG658900.v4.1	Pavir.6NG211500.v4.1
Pavir.5KG658900.v4.1	Pavir.3NG268400.v4.1		Pavir.5KG658900.v4.1	Pavir.3KG310700.v4.1
Pavir.5KG658900.v4.1	Pavir.5NG627700.v4.1		Pavir.5KG658900.v4.1	Pavir.1KG520900.v4.1
Pavir.5KG658900.v4.1	Pavir.2KG547700.v4.1		Pavir.5KG658900.v4.1	Pavir.7KG127700.v4.1
Pavir.5KG658900.v4.1	Pavir.5KG017000.v4.1		Pavir.5KG658900.v4.1	Pavir.9NG154000.v4.1
Pavir.5KG658900.v4.1	Pavir.7KG238400.v4.1		Pavir.5KG658900.v4.1	Pavir.9NG696000.v4.1
Pavir.5KG658900.v4.1	Pavir.9KG295400.v4.1		Pavir.5KG658900.v4.1	Pavir.7KG418700.v4.1
Pavir.5KG658900.v4.1	Pavir.7NG240000.v4.1		Pavir.5KG658900.v4.1	Pavir.9NG115400.v4.1
Pavir.5KG658900.v4.1	Pavir.2KG016900.v4.1		Pavir.5KG658900.v4.1	Pavir.8NG117400.v4.1
Pavir.5KG658900.v4.1	Pavir.1KG339700.v4.1		Pavir.5KG658900.v4.1	Pavir.9NG633800.v4.1
Pavir.5KG658900.v4.1	Pavir.2NG443000.v4.1		Pavir.5KG658900.v4.1	Pavir.9NG419400.v4.1
Pavir.5KG658900.v4.1	Pavir.4NG057500.v4.1		Pavir.5KG658900.v4.1	Pavir.7KG177600.v4.1
Pavir.5KG658900.v4.1	Pavir.2KG018400.v4.1		Pavir.5KG658900.v4.1	Pavir.3KG138500.v4.1
Pavir.5KG658900.v4.1	Pavir.7KG339500.v4.1		Pavir.5KG658900.v4.1	Pavir.9KG326200.v4.1
Pavir.5KG658900.v4.1	Pavir.5KG589200.v4.1		Pavir.5KG658900.v4.1	Pavir.9KG605600.v4.1
Pavir.5KG658900.v4.1	Pavir.5NG633000.v4.1		Pavir.5KG658900.v4.1	Pavir.J410000.v4.1
Pavir.5KG658900.v4.1	Pavir.7KG318800.v4.1		Pavir.5KG658900.v4.1	Pavir.1NG278100.v4.1
Pavir.5KG658900.v4.1	Pavir.9NG006500.v4.1		Pavir.5KG658900.v4.1	Pavir.1KG308600.v4.1
Pavir.5KG658900.v4.1	Pavir.J228300.v4.1		Pavir.5KG658900.v4.1	Pavir.4KG192300.v4.1
Pavir.5KG658900.v4.1	Pavir.1NG504200.v4.1		Pavir.5KG658900.v4.1	Pavir.2KG571300.v4.1
Pavir.5KG658900.v4.1	Pavir.1NG377800.v4.1		Pavir.5KG658900.v4.1	Pavir.5KG699800.v4.1
Pavir.5KG658900.v4.1	Pavir.1NG136900.v4.1		Pavir.5KG658900.v4.1	Pavir.4KG090000.v4.1
Pavir.5KG658900.v4.1	Pavir.7KG260100.v4.1		Pavir.5KG658900.v4.1	Pavir.6NG246300.v4.1
Pavir.5KG658900.v4.1	Pavir.7KG296100.v4.1		Pavir.5KG658900.v4.1	Pavir.2NG088200.v4.1
Pavir.5KG658900.v4.1	Pavir.3KG404500.v4.1		Pavir.5KG658900.v4.1	Pavir.1NG398600.v4.1
Pavir.5KG658900.v4.1	Pavir.9KG374100.v4.1		Pavir.5KG658900.v4.1	Pavir.6NG271300.v4.1
Pavir.5KG658900.v4.1	Pavir.9NG036800.v4.1		Pavir.5KG658900.v4.1	Pavir.5NG627700.v4.1
Pavir.5KG658900.v4.1	Pavir.1NG146900.v4.1		Pavir.5KG658900.v4.1	Pavir.7KG238400.v4.1
Pavir.5KG658900.v4.1	Pavir.5KG626400.v4.1		Pavir.5KG658900.v4.1	Pavir.7KG318800.v4.1
Pavir.5KG658900.v4.1	Pavir.3KG357900.v4.1		Pavir.5KG658900.v4.1	Pavir.7NG377800.v4.1
Pavir.5KG658900.v4.1	Pavir.4KG202100.v4.1		Pavir.5KG658900.v4.1	Pavir.J206300.v4.1
Pavir.5KG658900.v4.1	Pavir.5KG219200.v4.1		Pavir.5KG658900.v4.1	Pavir.9KG586900.v4.1
Pavir.5KG658900.v4.1	Pavir.1NG020300.v4.1		Pavir.5KG658900.v4.1	Pavir.5KG671400.v4.1
Pavir.5KG658900.v4.1	Pavir.3NG024300.v4.1		Pavir.5KG658900.v4.1	Pavir.5KG144400.v4.1
Pavir.5KG658900.v4.1	Pavir.1NG277900.v4.1		Pavir.5KG658900.v4.1	Pavir.4KG011900.v4.1
Pavir.5KG658900.v4.1	Pavir.2KG567100.v4.1		Pavir.5KG658900.v4.1	Pavir.5NG372600.v4.1
Pavir.5KG658900.v4.1	Pavir.1NG154100.v4.1		Pavir.5KG658900.v4.1	Pavir.5KG660300.v4.1
Pavir.5KG658900.v4.1	Pavir.9KG479900.v4.1		Pavir.5KG658900.v4.1	Pavir.9KG295400.v4.1
Pavir.5KG658900.v4.1	Pavir.J754200.v4.1		Pavir.5KG658900.v4.1	Pavir.5NG005700.v4.1
Pavir.5KG658900.v4.1	Pavir.7KG411300.v4.1		Pavir.5KG658900.v4.1	Pavir.5KG661200.v4.1
Pavir.5KG658900.v4.1	Pavir.2NG458200.v4.1		Pavir.5KG658900.v4.1	Pavir.1NG357300.v4.1
Pavir.5KG658900.v4.1	Pavir.5NG476600.v4.1		Pavir.5KG658900.v4.1	Pavir.3KG218900.v4.1
Pavir.5KG658900.v4.1	Pavir.5KG439400.v4.1		Pavir.5KG658900.v4.1	Pavir.1NG499600.v4.1
Pavir.5KG658900.v4.1	Pavir.2NG044600.v4.1		Pavir.5KG658900.v4.1	Pavir.3KG123700.v4.1
Pavir.5KG658900.v4.1	Pavir.2NG241200.v4.1		Pavir.5KG658900.v4.1	Pavir.9NG064300.v4.1
Pavir.5KG658900.v4.1	Pavir.9KG023900.v4.1		Pavir.5KG658900.v4.1	Pavir.2NG340400.v4.1
Pavir.5KG658900.v4.1	Pavir.3KG097200.v4.1		Pavir.5KG658900.v4.1	Pavir.9NG749700.v4.1
Pavir.5KG658900.v4.1	Pavir.J400500.v4.1		Pavir.5KG658900.v4.1	Pavir.7KG339500.v4.1
Pavir.5KG658900.v4.1	Pavir.2NG218100.v4.1		Pavir.5KG658900.v4.1	Pavir.1KG539300.v4.1
Pavir.5KG658900.v4.1	Pavir.2NG629600.v4.1		Pavir.5KG658900.v4.1	Pavir.9KG527600.v4.1
Pavir.5KG658900.v4.1	Pavir.9NG075000.v4.1		Pavir.5KG658900.v4.1	Pavir.5NG126300.v4.1
Pavir.5KG658900.v4.1	Pavir.2KG092900.v4.1		Pavir.5KG658900.v4.1	Pavir.7KG334900.v4.1
Pavir.5KG658900.v4.1	Pavir.5NG508300.v4.1		Pavir.5KG658900.v4.1	Pavir.4KG073000.v4.1
Pavir.5KG658900.v4.1	Pavir.5KG506400.v4.1		Pavir.5KG658900.v4.1	Pavir.7KG339000.v4.1
Pavir.5KG658900.v4.1	Pavir.5NG329100.v4.1		Pavir.5KG658900.v4.1	Pavir.2KG345500.v4.1
Pavir.5KG658900.v4.1	Pavir.5NG326000.v4.1		Pavir.5KG658900.v4.1	Pavir.4NG192700.v4.1
Pavir.5KG658900.v4.1	Pavir.9NG546600.v4.1		Pavir.5KG658900.v4.1	Pavir.2KG552300.v4.1
Pavir.5KG658900.v4.1	Pavir.1KG467900.v4.1		Pavir.5KG658900.v4.1	Pavir.1NG328500.v4.1
Pavir.5KG658900.v4.1	Pavir.5KG072800.v4.1		Pavir.5KG658900.v4.1	Pavir.2KG250700.v4.1
Pavir.5KG658900.v4.1	Pavir.3KG452500.v4.1		Pavir.5KG658900.v4.1	Pavir.3KG055700.v4.1
Pavir.5KG658900.v4.1	Pavir.7NG213600.v4.1		Pavir.5KG658900.v4.1	Pavir.3KG003900.v4.1
Pavir.5KG658900.v4.1	Pavir.2NG155000.v4.1		Pavir.5KG658900.v4.1	Pavir.J257500.v4.1
Pavir.5KG658900.v4.1	Pavir.9KG085200.v4.1		Pavir.5KG658900.v4.1	Pavir.J228300.v4.1
Pavir.5KG658900.v4.1	Pavir.3NG260600.v4.1		Pavir.5KG658900.v4.1	Pavir.8KG093500.v4.1
Pavir.5KG658900.v4.1	Pavir.4NG336700.v4.1		Pavir.5KG658900.v4.1	Pavir.5NG509100.v4.1
Pavir.5KG658900.v4.1	Pavir.2KG430800.v4.1		Pavir.5KG658900.v4.1	Pavir.4NG310000.v4.1
Pavir.5KG658900.v4.1	Pavir.9NG520900.v4.1		Pavir.5KG658900.v4.1	Pavir.8NG181800.v4.1
Pavir.5KG658900.v4.1	Pavir.4NG192700.v4.1		Pavir.5KG658900.v4.1	Pavir.3KG375100.v4.1
Pavir.5KG658900.v4.1	Pavir.7KG257500.v4.1		Pavir.5KG658900.v4.1	Pavir.3KG268900.v4.1
Pavir.5KG658900.v4.1	Pavir.7KG182700.v4.1		Pavir.5KG658900.v4.1	Pavir.5KG626400.v4.1
Pavir.5KG658900.v4.1	Pavir.1NG210500.v4.1		Pavir.5KG658900.v4.1	Pavir.1KG184100.v4.1
Pavir.5KG658900.v4.1	Pavir.J163300.v4.1		Pavir.5KG658900.v4.1	Pavir.9NG200100.v4.1
Pavir.5KG658900.v4.1	Pavir.7NG340800.v4.1		Pavir.5KG658900.v4.1	Pavir.1KG194200.v4.1
Pavir.5KG658900.v4.1	Pavir.3KG272800.v4.1		Pavir.5KG658900.v4.1	Pavir.5KG699000.v4.1
Pavir.5KG658900.v4.1	Pavir.1KG002600.v4.1		Pavir.5KG658900.v4.1	Pavir.9NG542000.v4.1
Pavir.5KG658900.v4.1	Pavir.9KG288400.v4.1		Pavir.5KG658900.v4.1	Pavir.2NG153200.v4.1
Pavir.4NG315800.v4.1	Pavir.3NG172700.v4.1		Pavir.5KG658900.v4.1	Pavir.5KG059700.v4.1
Pavir.4NG315800.v4.1	Pavir.5KG362300.v4.1		Pavir.5KG658900.v4.1	Pavir.1KG305300.v4.1
Pavir.4NG315800.v4.1	Pavir.5NG242500.v4.1		Pavir.5KG658900.v4.1	Pavir.1KG339700.v4.1
Pavir.4NG315800.v4.1	Pavir.6NG083100.v4.1		Pavir.5KG658900.v4.1	Pavir.9NG567500.v4.1
Pavir.4NG315800.v4.1	Pavir.9NG519600.v4.1		Pavir.5KG658900.v4.1	Pavir.1NG136900.v4.1
Pavir.4NG315800.v4.1	Pavir.2KG016900.v4.1		Pavir.5KG658900.v4.1	Pavir.4NG129200.v4.1
Pavir.4NG315800.v4.1	Pavir.7KG370500.v4.1		Pavir.5KG658900.v4.1	Pavir.7KG411300.v4.1
Pavir.4NG315800.v4.1	Pavir.7NG309600.v4.1		Pavir.5KG658900.v4.1	Pavir.2NG246400.v4.1
Pavir.4NG315800.v4.1	Pavir.5KG386400.v4.1		Pavir.5KG658900.v4.1	Pavir.5NG620500.v4.1
Pavir.4NG315800.v4.1	Pavir.3NG239500.v4.1		Pavir.5KG658900.v4.1	Pavir.2KG269500.v4.1
Pavir.4NG315800.v4.1	Pavir.1KG110600.v4.1		Pavir.5KG658900.v4.1	Pavir.9NG620700.v4.1
Pavir.4NG315800.v4.1	Pavir.1KG331900.v4.1		Pavir.5KG658900.v4.1	Pavir.4NG292700.v4.1
Pavir.4NG315800.v4.1	Pavir.7NG352500.v4.1		Pavir.5KG658900.v4.1	Pavir.7NG333600.v4.1
Pavir.4NG315800.v4.1	Pavir.7NG203100.v4.1		Pavir.5KG658900.v4.1	Pavir.2KG538100.v4.1
Pavir.4NG315800.v4.1	Pavir.5KG203300.v4.1		Pavir.5KG658900.v4.1	Pavir.9NG094600.v4.1
Pavir.4NG315800.v4.1	Pavir.9NG012000.v4.1		Pavir.5KG658900.v4.1	Pavir.5NG038000.v4.1
Pavir.4NG315800.v4.1	Pavir.8KG064300.v4.1		Pavir.5KG658900.v4.1	Pavir.1KG380600.v4.1
Pavir.4NG315800.v4.1	Pavir.4NG182300.v4.1		Pavir.5KG658900.v4.1	Pavir.1KG106600.v4.1
Pavir.4NG315800.v4.1	Pavir.5NG032900.v4.1		Pavir.5KG658900.v4.1	Pavir.9NG557600.v4.1
Pavir.4NG315800.v4.1	Pavir.7NG416500.v4.1		Pavir.5KG658900.v4.1	Pavir.7KG339300.v4.1
Pavir.4NG315800.v4.1	Pavir.5NG023000.v4.1		Pavir.5KG658900.v4.1	Pavir.5KG748900.v4.1
Pavir.4NG315800.v4.1	Pavir.9NG089400.v4.1		Pavir.5KG658900.v4.1	Pavir.7NG444400.v4.1
Pavir.4NG315800.v4.1	Pavir.4KG389600.v4.1		Pavir.5KG658900.v4.1	Pavir.9KG233500.v4.1
Pavir.4NG315800.v4.1	Pavir.5NG481800.v4.1		Pavir.5KG658900.v4.1	Pavir.7KG411200.v4.1
Pavir.4NG315800.v4.1	Pavir.5KG417400.v4.1		Pavir.5KG658900.v4.1	Pavir.3KG295200.v4.1
Pavir.4NG315800.v4.1	Pavir.5NG031600.v4.1		Pavir.5KG658900.v4.1	Pavir.5NG196300.v4.1
Pavir.4NG315800.v4.1	Pavir.1KG020300.v4.1		Pavir.5KG658900.v4.1	Pavir.9NG190500.v4.1
Pavir.4NG315800.v4.1	Pavir.5NG045700.v4.1		Pavir.5KG658900.v4.1	Pavir.6KG368900.v4.1
Pavir.4NG315800.v4.1	Pavir.7NG316200.v4.1		Pavir.5KG658900.v4.1	Pavir.9KG374100.v4.1
Pavir.4NG315800.v4.1	Pavir.2NG429400.v4.1		Pavir.5KG658900.v4.1	Pavir.6KG214300.v4.1
Pavir.4NG315800.v4.1	Pavir.2NG361400.v4.1		Pavir.5KG658900.v4.1	Pavir.7KG381700.v4.1
Pavir.4NG315800.v4.1	Pavir.8KG218200.v4.1		Pavir.5KG658900.v4.1	Pavir.5NG508300.v4.1
Pavir.4NG315800.v4.1	Pavir.9KG341600.v4.1		Pavir.5KG658900.v4.1	Pavir.9KG521400.v4.1
Pavir.4NG315800.v4.1	Pavir.5KG055100.v4.1		Pavir.5KG658900.v4.1	Pavir.1KG378100.v4.1
Pavir.4NG315800.v4.1	Pavir.7NG188200.v4.1		Pavir.5KG658900.v4.1	Pavir.5NG478200.v4.1
Pavir.4NG315800.v4.1	Pavir.5NG180200.v4.1		Pavir.5KG658900.v4.1	Pavir.4KG007300.v4.1
Pavir.4NG315800.v4.1	Pavir.9NG104700.v4.1		Pavir.5KG658900.v4.1	Pavir.7NG228600.v4.1
Pavir.4NG315800.v4.1	Pavir.1NG230500.v4.1		Pavir.5KG658900.v4.1	Pavir.4NG148400.v4.1
Pavir.4NG315800.v4.1	Pavir.9NG144500.v4.1		Pavir.5KG658900.v4.1	Pavir.5KG213800.v4.1
Pavir.4NG315800.v4.1	Pavir.1NG193300.v4.1		Pavir.5KG658900.v4.1	Pavir.5KG659000.v4.1
Pavir.4NG315800.v4.1	Pavir.3KG104400.v4.1		Pavir.5KG658900.v4.1	Pavir.4NG101100.v4.1
Pavir.4NG315800.v4.1	Pavir.9KG114500.v4.1		Pavir.5KG658900.v4.1	Pavir.3KG290800.v4.1
Pavir.4NG315800.v4.1	Pavir.1NG326500.v4.1		Pavir.5KG658900.v4.1	Pavir.9KG409800.v4.1
Pavir.4NG315800.v4.1	Pavir.2NG446000.v4.1		Pavir.5KG658900.v4.1	Pavir.5KG490600.v4.1
Pavir.4NG315800.v4.1	Pavir.2NG491000.v4.1		Pavir.5NG025400.v4.1	Pavir.5KG109600.v4.1
Pavir.4NG315800.v4.1	Pavir.5KG032600.v4.1		Pavir.5NG025400.v4.1	Pavir.4NG227500.v4.1
Pavir.4NG315800.v4.1	Pavir.1KG409300.v4.1		Pavir.5NG025400.v4.1	Pavir.3KG104400.v4.1
Pavir.4NG315800.v4.1	Pavir.5NG491100.v4.1		Pavir.5NG025400.v4.1	Pavir.9NG006500.v4.1
Pavir.4NG315800.v4.1	Pavir.4NG189100.v4.1		Pavir.5NG025400.v4.1	Pavir.2NG267500.v4.1
Pavir.4NG315800.v4.1	Pavir.5NG507000.v4.1		Pavir.5NG025400.v4.1	Pavir.2NG361400.v4.1
Pavir.4NG315800.v4.1	Pavir.9KG199400.v4.1		Pavir.5NG025400.v4.1	Pavir.5KG686500.v4.1
Pavir.4NG315800.v4.1	Pavir.6NG355100.v4.1		Pavir.5NG025400.v4.1	Pavir.9NG171600.v4.1
Pavir.4NG315800.v4.1	Pavir.2NG634100.v4.1		Pavir.5NG025400.v4.1	Pavir.9NG143800.v4.1
Pavir.4NG315800.v4.1	Pavir.5NG262800.v4.1		Pavir.5NG025400.v4.1	Pavir.7NG385600.v4.1
Pavir.4NG315800.v4.1	Pavir.9KG466500.v4.1		Pavir.5NG025400.v4.1	Pavir.3KG175900.v4.1
Pavir.4NG315800.v4.1	Pavir.5NG284700.v4.1		Pavir.5NG025400.v4.1	Pavir.4NG248300.v4.1
Pavir.4NG315800.v4.1	Pavir.8NG232300.v4.1		Pavir.5NG025400.v4.1	Pavir.2KG365700.v4.1
Pavir.4NG315800.v4.1	Pavir.2KG206100.v4.1		Pavir.5NG025400.v4.1	Pavir.7KG359300.v4.1
Pavir.4NG315800.v4.1	Pavir.4KG339000.v4.1		Pavir.5NG025400.v4.1	Pavir.7KG424000.v4.1
Pavir.4NG315800.v4.1	Pavir.9NG198200.v4.1		Pavir.5NG025400.v4.1	Pavir.J694200.v4.1
Pavir.4NG315800.v4.1	Pavir.7NG376800.v4.1		Pavir.5NG025400.v4.1	Pavir.9KG440100.v4.1
Pavir.4NG315800.v4.1	Pavir.7NG277100.v4.1		Pavir.5NG025400.v4.1	Pavir.4NG090400.v4.1
Pavir.4NG315800.v4.1	Pavir.6KG182000.v4.1		Pavir.5NG025400.v4.1	Pavir.5KG500400.v4.1
Pavir.4NG315800.v4.1	Pavir.4KG149900.v4.1		Pavir.5NG025400.v4.1	Pavir.4NG315800.v4.1
Pavir.4NG315800.v4.1	Pavir.1KG035000.v4.1		Pavir.5NG025400.v4.1	Pavir.8KG175700.v4.1
Pavir.4NG315800.v4.1	Pavir.2NG296400.v4.1		Pavir.5NG025400.v4.1	Pavir.2NG398600.v4.1
Pavir.4NG315800.v4.1	Pavir.5NG571600.v4.1		Pavir.5NG025400.v4.1	Pavir.2KG206100.v4.1
Pavir.4NG315800.v4.1	Pavir.4KG304400.v4.1		Pavir.5NG025400.v4.1	Pavir.4KG013500.v4.1
Pavir.4NG315800.v4.1	Pavir.9KG549700.v4.1		Pavir.5NG025400.v4.1	Pavir.7KG417700.v4.1
Pavir.4NG315800.v4.1	Pavir.4KG013400.v4.1		Pavir.5NG025400.v4.1	Pavir.3KG104300.v4.1
Pavir.4NG315800.v4.1	Pavir.1KG356000.v4.1		Pavir.5NG025400.v4.1	Pavir.4KG337800.v4.1
Pavir.4NG315800.v4.1	Pavir.9KG441000.v4.1		Pavir.5NG025400.v4.1	Pavir.7NG431300.v4.1
Pavir.4NG315800.v4.1	Pavir.4NG067900.v4.1		Pavir.5NG025400.v4.1	Pavir.3KG242300.v4.1
Pavir.4NG315800.v4.1	Pavir.1NG238400.v4.1		Pavir.5NG025400.v4.1	Pavir.5KG047300.v4.1
Pavir.4NG315800.v4.1	Pavir.6NG112900.v4.1		Pavir.5NG025400.v4.1	Pavir.7KG137100.v4.1
Pavir.4NG315800.v4.1	Pavir.3KG023700.v4.1		Pavir.5NG025400.v4.1	Pavir.8KG389900.v4.1
Pavir.4NG315800.v4.1	Pavir.2NG361200.v4.1		Pavir.5NG025400.v4.1	Pavir.7KG182700.v4.1
Pavir.4NG315800.v4.1	Pavir.9NG689500.v4.1		Pavir.5NG025400.v4.1	Pavir.9NG081800.v4.1
Pavir.4NG315800.v4.1	Pavir.5NG233600.v4.1		Pavir.5NG025400.v4.1	Pavir.1KG158500.v4.1
Pavir.4NG315800.v4.1	Pavir.9KG118400.v4.1		Pavir.5NG025400.v4.1	Pavir.6NG134600.v4.1
Pavir.4NG315800.v4.1	Pavir.1NG402000.v4.1		Pavir.5NG025400.v4.1	Pavir.4NG228500.v4.1
Pavir.4NG315800.v4.1	Pavir.7KG417700.v4.1		Pavir.5NG025400.v4.1	Pavir.6KG148700.v4.1
Pavir.4NG315800.v4.1	Pavir.7KG335600.v4.1		Pavir.5NG025400.v4.1	Pavir.1NG032900.v4.1
Pavir.4NG315800.v4.1	Pavir.9NG663700.v4.1		Pavir.5NG025400.v4.1	Pavir.9NG223400.v4.1
Pavir.4NG315800.v4.1	Pavir.1KG493300.v4.1		Pavir.5NG025400.v4.1	Pavir.5NG621100.v4.1
Pavir.4NG315800.v4.1	Pavir.9NG495000.v4.1		Pavir.5NG025400.v4.1	Pavir.8NG180000.v4.1
Pavir.4NG315800.v4.1	Pavir.4KG017300.v4.1		Pavir.5NG025400.v4.1	Pavir.9NG720500.v4.1
Pavir.4NG315800.v4.1	Pavir.3KG366600.v4.1		Pavir.5NG025400.v4.1	Pavir.J616100.v4.1
Pavir.4NG315800.v4.1	Pavir.7KG283700.v4.1		Pavir.5NG025400.v4.1	Pavir.4KG225100.v4.1
Pavir.4NG315800.v4.1	Pavir.3KG228700.v4.1		Pavir.5NG025400.v4.1	Pavir.8KG208300.v4.1
Pavir.4NG315800.v4.1	Pavir.3KG068400.v4.1		Pavir.5NG025400.v4.1	Pavir.9KG614600.v4.1
Pavir.4NG315800.v4.1	Pavir.3KG175900.v4.1		Pavir.5NG025400.v4.1	Pavir.5KG417400.v4.1
Pavir.4NG315800.v4.1	Pavir.9NG560200.v4.1		Pavir.5NG025400.v4.1	Pavir.9KG423500.v4.1
Pavir.4NG315800.v4.1	Pavir.2NG023700.v4.1		Pavir.5NG025400.v4.1	Pavir.8NG177900.v4.1
Pavir.4NG315800.v4.1	Pavir.5KG693800.v4.1		Pavir.5NG025400.v4.1	Pavir.5KG055100.v4.1
Pavir.4NG315800.v4.1	Pavir.3KG063600.v4.1		Pavir.5NG025400.v4.1	Pavir.8KG029900.v4.1
Pavir.4NG315800.v4.1	Pavir.4NG301500.v4.1		Pavir.5NG025400.v4.1	Pavir.6KG350800.v4.1
Pavir.4NG315800.v4.1	Pavir.5KG445100.v4.1		Pavir.5NG025400.v4.1	Pavir.3KG234100.v4.1
Pavir.4NG315800.v4.1	Pavir.8NG194400.v4.1		Pavir.5NG025400.v4.1	Pavir.3NG134000.v4.1
Pavir.4NG315800.v4.1	Pavir.4NG289700.v4.1		Pavir.5NG025400.v4.1	Pavir.1KG501500.v4.1
Pavir.4NG315800.v4.1	Pavir.3KG036600.v4.1		Pavir.5NG025400.v4.1	Pavir.3NG021400.v4.1
Pavir.4NG315800.v4.1	Pavir.7KG172700.v4.1		Pavir.5NG025400.v4.1	Pavir.2NG373900.v4.1
Pavir.4NG315800.v4.1	Pavir.3NG024900.v4.1		Pavir.5NG025400.v4.1	Pavir.4NG182300.v4.1
Pavir.4NG315800.v4.1	Pavir.7NG198100.v4.1		Pavir.5NG025400.v4.1	Pavir.6NG185900.v4.1
Pavir.4NG315800.v4.1	Pavir.1KG527100.v4.1		Pavir.5NG025400.v4.1	Pavir.1NG342800.v4.1
Pavir.4NG315800.v4.1	Pavir.5KG045400.v4.1		Pavir.5NG025400.v4.1	Pavir.1NG329100.v4.1
Pavir.4NG315800.v4.1	Pavir.4KG408000.v4.1		Pavir.5NG025400.v4.1	Pavir.2KG298700.v4.1
Pavir.4NG315800.v4.1	Pavir.9KG500300.v4.1		Pavir.5NG025400.v4.1	Pavir.4KG339000.v4.1
Pavir.4NG315800.v4.1	Pavir.5KG686500.v4.1		Pavir.5NG025400.v4.1	Pavir.2KG048300.v4.1
Pavir.4NG315800.v4.1	Pavir.9NG209300.v4.1		Pavir.5NG025400.v4.1	Pavir.7KG172700.v4.1
Pavir.4NG315800.v4.1	Pavir.2NG406900.v4.1		Pavir.5NG025400.v4.1	Pavir.6NG112900.v4.1
Pavir.4NG315800.v4.1	Pavir.J742200.v4.1		Pavir.5NG025400.v4.1	Pavir.2NG317200.v4.1
Pavir.4NG315800.v4.1	Pavir.2KG376400.v4.1		Pavir.5NG025400.v4.1	Pavir.9NG068900.v4.1
Pavir.4NG315800.v4.1	Pavir.7KG359900.v4.1		Pavir.5NG025400.v4.1	Pavir.9NG689500.v4.1
Pavir.4NG315800.v4.1	Pavir.9NG252700.v4.1		Pavir.5NG025400.v4.1	Pavir.8NG017000.v4.1
Pavir.4NG315800.v4.1	Pavir.4NG124200.v4.1		Pavir.5NG025400.v4.1	Pavir.3KG212600.v4.1
Pavir.4NG315800.v4.1	Pavir.1NG498700.v4.1		Pavir.5NG025400.v4.1	Pavir.J493200.v4.1
Pavir.4NG315800.v4.1	Pavir.1KG462500.v4.1		Pavir.5NG025400.v4.1	Pavir.5KG111100.v4.1
Pavir.4NG315800.v4.1	Pavir.1KG546100.v4.1		Pavir.5NG025400.v4.1	Pavir.7NG309700.v4.1
Pavir.4NG315800.v4.1	Pavir.2NG501600.v4.1		Pavir.5NG025400.v4.1	Pavir.5NG281700.v4.1
Pavir.4NG315800.v4.1	Pavir.5NG474900.v4.1		Pavir.5NG025400.v4.1	Pavir.5KG460200.v4.1
Pavir.4NG315800.v4.1	Pavir.9NG470700.v4.1		Pavir.5NG025400.v4.1	Pavir.2KG263000.v4.1
Pavir.4NG315800.v4.1	Pavir.9KG440100.v4.1		Pavir.5NG025400.v4.1	Pavir.5KG583700.v4.1
Pavir.4NG315800.v4.1	Pavir.8KG204600.v4.1		Pavir.5NG025400.v4.1	Pavir.9NG690000.v4.1
Pavir.4NG315800.v4.1	Pavir.2NG575500.v4.1		Pavir.5NG025400.v4.1	Pavir.3NG134100.v4.1
Pavir.4NG315800.v4.1	Pavir.3KG001400.v4.1		Pavir.5NG025400.v4.1	Pavir.7KG359400.v4.1
Pavir.4NG315800.v4.1	Pavir.1KG041600.v4.1		Pavir.5NG025400.v4.1	Pavir.1NG180300.v4.1
Pavir.4NG315800.v4.1	Pavir.9NG658800.v4.1		Pavir.5NG025400.v4.1	Pavir.4KG249700.v4.1
Pavir.4NG315800.v4.1	Pavir.5KG501700.v4.1		Pavir.5NG025400.v4.1	Pavir.5KG558200.v4.1
Pavir.4NG315800.v4.1	Pavir.3NG012100.v4.1		Pavir.5NG025400.v4.1	Pavir.7NG309600.v4.1
Pavir.4NG315800.v4.1	Pavir.1KG026900.v4.1		Pavir.5NG025400.v4.1	Pavir.3NG024900.v4.1
Pavir.4NG315800.v4.1	Pavir.2KG052200.v4.1		Pavir.5NG025400.v4.1	Pavir.5KG522200.v4.1
Pavir.4NG315800.v4.1	Pavir.7KG223400.v4.1		Pavir.5NG025400.v4.1	Pavir.2KG071400.v4.1
Pavir.4NG315800.v4.1	Pavir.3KG212600.v4.1		Pavir.5NG025400.v4.1	Pavir.4NG124200.v4.1
Pavir.4NG315800.v4.1	Pavir.5NG643100.v4.1		Pavir.5NG025400.v4.1	Pavir.5NG403500.v4.1
Pavir.4NG315800.v4.1	Pavir.2NG600600.v4.1		Pavir.5NG025400.v4.1	Pavir.5KG386400.v4.1
Pavir.4NG315800.v4.1	Pavir.4NG111300.v4.1		Pavir.5NG025400.v4.1	Pavir.4NG301500.v4.1
Pavir.4NG315800.v4.1	Pavir.2NG117500.v4.1		Pavir.5NG025400.v4.1	Pavir.3KG038800.v4.1
Pavir.4NG315800.v4.1	Pavir.2KG263000.v4.1		Pavir.5NG025400.v4.1	Pavir.1KG041600.v4.1
Pavir.4NG315800.v4.1	Pavir.9KG254400.v4.1		Pavir.5NG025400.v4.1	Pavir.2KG424300.v4.1
Pavir.4NG315800.v4.1	Pavir.5NG062200.v4.1		Pavir.5NG025400.v4.1	Pavir.3NG032800.v4.1
Pavir.4NG315800.v4.1	Pavir.4NG227500.v4.1		Pavir.5NG025400.v4.1	Pavir.2NG151800.v4.1
Pavir.4NG315800.v4.1	Pavir.6KG215000.v4.1		Pavir.5NG025400.v4.1	Pavir.9KG341600.v4.1
Pavir.4NG315800.v4.1	Pavir.7NG409600.v4.1		Pavir.5NG025400.v4.1	Pavir.5NG206300.v4.1
Pavir.4NG315800.v4.1	Pavir.2NG176800.v4.1		Pavir.5NG025400.v4.1	Pavir.7KG339600.v4.1
Pavir.4NG315800.v4.1	Pavir.4KG356300.v4.1		Pavir.5NG025400.v4.1	Pavir.1NG498700.v4.1
Pavir.4NG315800.v4.1	Pavir.9KG550900.v4.1		Pavir.5NG025400.v4.1	Pavir.3KG063600.v4.1
Pavir.4NG315800.v4.1	Pavir.5KG209900.v4.1		Pavir.5NG025400.v4.1	Pavir.3KG216000.v4.1
Pavir.4NG315800.v4.1	Pavir.8NG298700.v4.1		Pavir.5NG025400.v4.1	Pavir.3KG353200.v4.1
Pavir.4NG315800.v4.1	Pavir.5NG610400.v4.1		Pavir.5NG025400.v4.1	Pavir.1NG326500.v4.1
Pavir.4NG315800.v4.1	Pavir.2KG060400.v4.1		Pavir.5NG025400.v4.1	Pavir.2NG324600.v4.1
Pavir.4NG315800.v4.1	Pavir.7NG362400.v4.1		Pavir.5NG025400.v4.1	Pavir.6KG392500.v4.1
Pavir.4NG315800.v4.1	Pavir.7KG339600.v4.1		Pavir.5NG025400.v4.1	Pavir.5NG568700.v4.1
Pavir.4NG315800.v4.1	Pavir.2KG581600.v4.1		Pavir.5NG025400.v4.1	Pavir.J227800.v4.1
Pavir.4NG315800.v4.1	Pavir.3KG038800.v4.1		Pavir.5NG025400.v4.1	Pavir.5NG006200.v4.1
Pavir.4NG315800.v4.1	Pavir.3KG216000.v4.1		Pavir.5NG025400.v4.1	Pavir.4NG011500.v4.1
Pavir.4NG315800.v4.1	Pavir.9NG251700.v4.1		Pavir.5NG025400.v4.1	Pavir.7NG409600.v4.1
Pavir.4NG315800.v4.1	Pavir.8KG063100.v4.1		Pavir.5NG025400.v4.1	Pavir.7KG048600.v4.1
Pavir.4NG315800.v4.1	Pavir.7NG178500.v4.1		Pavir.5NG025400.v4.1	Pavir.9KG067600.v4.1
Pavir.4NG315800.v4.1	Pavir.1NG192500.v4.1		Pavir.5NG025400.v4.1	Pavir.3KG388000.v4.1
Pavir.4NG315800.v4.1	Pavir.1KG541400.v4.1		Pavir.5NG025400.v4.1	Pavir.3KG502800.v4.1
Pavir.4NG315800.v4.1	Pavir.5KG432900.v4.1		Pavir.5NG025400.v4.1	Pavir.2NG406700.v4.1
Pavir.4NG315800.v4.1	Pavir.1NG032900.v4.1		Pavir.5NG025400.v4.1	Pavir.8KG044700.v4.1
Pavir.4NG315800.v4.1	Pavir.7KG137100.v4.1		Pavir.5NG025400.v4.1	Pavir.5KG322500.v4.1
Pavir.4NG315800.v4.1	Pavir.3KG038200.v4.1		Pavir.5NG025400.v4.1	Pavir.1NG126400.v4.1
Pavir.4NG315800.v4.1	Pavir.1KG034800.v4.1		Pavir.5NG025400.v4.1	Pavir.5NG474900.v4.1
Pavir.4NG315800.v4.1	Pavir.5KG696300.v4.1		Pavir.5NG025400.v4.1	Pavir.9KG159900.v4.1
Pavir.4NG315800.v4.1	Pavir.3KG312700.v4.1		Pavir.5NG025400.v4.1	Pavir.1NG555700.v4.1
Pavir.4NG315800.v4.1	Pavir.2NG632700.v4.1		Pavir.5NG025400.v4.1	Pavir.2NG048800.v4.1
Pavir.2NG582200.v4.1	Pavir.1KG128400.v4.1		Pavir.5NG025400.v4.1	Pavir.1KG546100.v4.1
Pavir.2NG582200.v4.1	Pavir.7NG300700.v4.1		Pavir.5NG025400.v4.1	Pavir.4KG238300.v4.1
Pavir.2NG582200.v4.1	Pavir.9KG220500.v4.1		Pavir.5NG025400.v4.1	Pavir.3NG324900.v4.1
Pavir.2NG582200.v4.1	Pavir.5NG094700.v4.1		Pavir.5NG025400.v4.1	Pavir.7NG188200.v4.1
Pavir.2NG582200.v4.1	Pavir.1NG295600.v4.1		Pavir.5NG025400.v4.1	Pavir.1KG463400.v4.1
Pavir.2NG582200.v4.1	Pavir.5KG429900.v4.1		Pavir.5NG025400.v4.1	Pavir.6NG324400.v4.1
Pavir.2NG582200.v4.1	Pavir.7KG209000.v4.1		Pavir.5NG025400.v4.1	Pavir.9NG317000.v4.1
Pavir.2NG582200.v4.1	Pavir.8KG102700.v4.1		Pavir.5NG025400.v4.1	Pavir.6NG329800.v4.1
Pavir.2NG582200.v4.1	Pavir.2KG497100.v4.1		Pavir.5NG025400.v4.1	Pavir.1KG409300.v4.1
Pavir.2NG582200.v4.1	Pavir.3NG304100.v4.1		Pavir.5NG025400.v4.1	Pavir.9KG616300.v4.1
Pavir.2NG582200.v4.1	Pavir.3KG132200.v4.1		Pavir.5NG025400.v4.1	Pavir.2NG632700.v4.1
Pavir.2NG582200.v4.1	Pavir.1NG278100.v4.1		Pavir.5NG025400.v4.1	Pavir.3NG162000.v4.1
Pavir.2NG582200.v4.1	Pavir.2KG389000.v4.1		Pavir.4KG313000.v4.1	Pavir.3KG104400.v4.1
Pavir.2NG582200.v4.1	Pavir.6NG299400.v4.1		Pavir.4KG313000.v4.1	Pavir.2NG267500.v4.1
Pavir.2NG582200.v4.1	Pavir.1KG324100.v4.1		Pavir.4KG313000.v4.1	Pavir.5KG686500.v4.1
Pavir.2NG582200.v4.1	Pavir.1NG089900.v4.1		Pavir.4KG313000.v4.1	Pavir.9NG143800.v4.1
Pavir.2NG582200.v4.1	Pavir.5KG430600.v4.1		Pavir.4KG313000.v4.1	Pavir.3KG175900.v4.1
Pavir.2NG582200.v4.1	Pavir.8KG070900.v4.1		Pavir.4KG313000.v4.1	Pavir.2KG365700.v4.1
Pavir.2NG582200.v4.1	Pavir.5KG077300.v4.1		Pavir.4KG313000.v4.1	Pavir.7KG359300.v4.1
Pavir.2NG582200.v4.1	Pavir.9NG399200.v4.1		Pavir.4KG313000.v4.1	Pavir.9KG440100.v4.1
Pavir.2NG582200.v4.1	Pavir.3KG002200.v4.1		Pavir.4KG313000.v4.1	Pavir.4NG315800.v4.1
Pavir.2NG582200.v4.1	Pavir.9NG072300.v4.1		Pavir.4KG313000.v4.1	Pavir.7KG417700.v4.1
Pavir.2NG582200.v4.1	Pavir.2KG531100.v4.1		Pavir.4KG313000.v4.1	Pavir.3KG104300.v4.1
Pavir.2NG582200.v4.1	Pavir.5KG369300.v4.1		Pavir.4KG313000.v4.1	Pavir.3KG242300.v4.1
Pavir.2NG582200.v4.1	Pavir.5KG581300.v4.1		Pavir.4KG313000.v4.1	Pavir.7KG137100.v4.1
Pavir.2NG582200.v4.1	Pavir.6KG176600.v4.1		Pavir.4KG313000.v4.1	Pavir.8KG389900.v4.1
Pavir.2NG582200.v4.1	Pavir.5KG191200.v4.1		Pavir.4KG313000.v4.1	Pavir.4NG228500.v4.1
Pavir.2NG582200.v4.1	Pavir.7NG335100.v4.1		Pavir.4KG313000.v4.1	Pavir.1NG032900.v4.1
Pavir.2NG582200.v4.1	Pavir.1KG426800.v4.1		Pavir.4KG313000.v4.1	Pavir.4KG225100.v4.1
Pavir.2NG582200.v4.1	Pavir.6KG356500.v4.1		Pavir.4KG313000.v4.1	Pavir.8KG208300.v4.1
Pavir.2NG582200.v4.1	Pavir.3KG361100.v4.1		Pavir.4KG313000.v4.1	Pavir.1KG501500.v4.1
Pavir.2NG582200.v4.1	Pavir.4NG153600.v4.1		Pavir.4KG313000.v4.1	Pavir.2NG373900.v4.1
Pavir.2NG582200.v4.1	Pavir.4NG123000.v4.1		Pavir.4KG313000.v4.1	Pavir.4NG182300.v4.1
Pavir.2NG582200.v4.1	Pavir.1NG259200.v4.1		Pavir.4KG313000.v4.1	Pavir.7KG172700.v4.1
Pavir.2NG582200.v4.1	Pavir.6KG254800.v4.1		Pavir.4KG313000.v4.1	Pavir.9NG689500.v4.1
Pavir.2NG582200.v4.1	Pavir.5KG260000.v4.1		Pavir.4KG313000.v4.1	Pavir.5KG386400.v4.1
Pavir.2NG582200.v4.1	Pavir.4KG335400.v4.1		Pavir.4KG313000.v4.1	Pavir.2NG151800.v4.1
Pavir.2NG582200.v4.1	Pavir.6NG243000.v4.1		Pavir.4KG313000.v4.1	Pavir.9KG341600.v4.1
Pavir.2NG582200.v4.1	Pavir.8KG331000.v4.1		Pavir.4KG313000.v4.1	Pavir.5NG206300.v4.1
Pavir.2NG582200.v4.1	Pavir.9NG663100.v4.1		Pavir.4KG313000.v4.1	Pavir.1NG326500.v4.1
Pavir.2NG582200.v4.1	Pavir.5KG148000.v4.1		Pavir.4KG313000.v4.1	Pavir.J227800.v4.1
Pavir.2NG582200.v4.1	Pavir.2NG602700.v4.1		Pavir.4KG313000.v4.1	Pavir.7NG409600.v4.1
Pavir.2NG582200.v4.1	Pavir.5NG483400.v4.1		Pavir.4KG313000.v4.1	Pavir.5NG474900.v4.1
Pavir.2NG582200.v4.1	Pavir.1KG468900.v4.1		Pavir.4KG313000.v4.1	Pavir.7NG188200.v4.1
Pavir.5KG053500.v4.1	Pavir.9NG589700.v4.1		Pavir.4KG313000.v4.1	Pavir.5NG525000.v4.1
Pavir.5KG053500.v4.1	Pavir.1NG504000.v4.1		Pavir.4KG313000.v4.1	Pavir.1KG541700.v4.1
Pavir.5KG053500.v4.1	Pavir.6KG133100.v4.1		Pavir.4KG313000.v4.1	Pavir.4NG316500.v4.1
Pavir.5KG053500.v4.1	Pavir.1NG251800.v4.1		Pavir.4KG313000.v4.1	Pavir.5KG641400.v4.1
Pavir.5KG053500.v4.1	Pavir.8NG278100.v4.1		Pavir.4KG313000.v4.1	Pavir.4NG189100.v4.1
Pavir.5KG053500.v4.1	Pavir.4NG042100.v4.1		Pavir.4KG313000.v4.1	Pavir.5NG643100.v4.1
Pavir.5KG053500.v4.1	Pavir.5NG633000.v4.1		Pavir.4KG313000.v4.1	Pavir.2NG075200.v4.1
Pavir.5KG053500.v4.1	Pavir.2NG241200.v4.1		Pavir.4KG313000.v4.1	Pavir.5NG032900.v4.1
Pavir.5KG053500.v4.1	Pavir.7KG182700.v4.1		Pavir.4KG313000.v4.1	Pavir.7KG283700.v4.1
Pavir.5KG053500.v4.1	Pavir.3KG132200.v4.1		Pavir.4KG313000.v4.1	Pavir.4NG171600.v4.1
Pavir.5KG053500.v4.1	Pavir.2KG389000.v4.1		Pavir.4KG313000.v4.1	Pavir.2KG322900.v4.1
Pavir.5KG053500.v4.1	Pavir.6NG299400.v4.1		Pavir.4KG313000.v4.1	Pavir.1KG527100.v4.1
Pavir.5KG053500.v4.1	Pavir.1KG324100.v4.1		Pavir.4KG313000.v4.1	Pavir.2NG053100.v4.1
Pavir.5KG053500.v4.1	Pavir.8KG070900.v4.1		Pavir.4KG313000.v4.1	Pavir.9NG182300.v4.1
Pavir.5KG053500.v4.1	Pavir.9NG072300.v4.1		Pavir.4KG313000.v4.1	Pavir.4KG309300.v4.1
Pavir.5KG053500.v4.1	Pavir.2KG531100.v4.1		Pavir.4KG313000.v4.1	Pavir.4KG149900.v4.1
Pavir.5KG053500.v4.1	Pavir.5KG581300.v4.1		Pavir.4KG313000.v4.1	Pavir.2NG146200.v4.1
Pavir.5KG053500.v4.1	Pavir.1KG426800.v4.1		Pavir.4KG313000.v4.1	Pavir.3KG058300.v4.1
Pavir.5KG053500.v4.1	Pavir.4NG123000.v4.1		Pavir.4KG313000.v4.1	Pavir.1KG368100.v4.1
Pavir.5KG053500.v4.1	Pavir.1NG259200.v4.1		Pavir.4KG313000.v4.1	Pavir.7KG240600.v4.1
Pavir.5KG053500.v4.1	Pavir.8KG331000.v4.1		Pavir.4KG313000.v4.1	Pavir.9NG698900.v4.1
Pavir.5KG053500.v4.1	Pavir.9NG663100.v4.1		Pavir.4KG313000.v4.1	Pavir.5KG624500.v4.1
Pavir.5KG053500.v4.1	Pavir.5KG148000.v4.1		Pavir.4KG313000.v4.1	Pavir.9NG775900.v4.1
Pavir.5KG053500.v4.1	Pavir.4NG109400.v4.1		Pavir.4KG313000.v4.1	Pavir.3KG291400.v4.1
Pavir.5KG053500.v4.1	Pavir.8NG117900.v4.1		Pavir.4KG313000.v4.1	Pavir.2KG442800.v4.1
Pavir.5KG053500.v4.1	Pavir.5KG603300.v4.1		Pavir.4KG313000.v4.1	Pavir.9NG012000.v4.1
Pavir.5KG053500.v4.1	Pavir.8NG253700.v4.1		Pavir.4KG313000.v4.1	Pavir.7KG163600.v4.1
Pavir.5KG053500.v4.1	Pavir.4KG408600.v4.1		Pavir.4KG313000.v4.1	Pavir.1NG469500.v4.1
Pavir.5KG053500.v4.1	Pavir.3KG195400.v4.1		Pavir.4KG313000.v4.1	Pavir.4NG120900.v4.1
Pavir.5KG053500.v4.1	Pavir.7KG263000.v4.1		Pavir.4KG313000.v4.1	Pavir.3KG249700.v4.1
Pavir.5KG053500.v4.1	Pavir.9KG141200.v4.1		Pavir.4KG313000.v4.1	Pavir.2KG265100.v4.1
Pavir.5KG053500.v4.1	Pavir.3NG058400.v4.1		Pavir.4KG313000.v4.1	Pavir.5KG337800.v4.1
Pavir.5KG053500.v4.1	Pavir.5KG186500.v4.1		Pavir.4KG313000.v4.1	Pavir.9KG549700.v4.1
Pavir.5KG053500.v4.1	Pavir.4KG108600.v4.1		Pavir.4KG313000.v4.1	Pavir.1KG493300.v4.1
Pavir.5KG053500.v4.1	Pavir.1NG417600.v4.1		Pavir.4KG313000.v4.1	Pavir.3KG228700.v4.1
Pavir.5KG053500.v4.1	Pavir.5KG640500.v4.1		Pavir.4KG313000.v4.1	Pavir.8NG194400.v4.1
Pavir.5KG053500.v4.1	Pavir.3NG029300.v4.1		Pavir.4KG313000.v4.1	Pavir.1KG356000.v4.1
Pavir.5KG053500.v4.1	Pavir.4KG213400.v4.1		Pavir.4KG313000.v4.1	Pavir.2NG646200.v4.1
Pavir.5KG053500.v4.1	Pavir.6KG019300.v4.1		Pavir.4KG313000.v4.1	Pavir.9NG744100.v4.1
Pavir.5KG053500.v4.1	Pavir.3NG029000.v4.1		Pavir.4KG313000.v4.1	Pavir.9KG551200.v4.1
Pavir.5KG053500.v4.1	Pavir.4KG105800.v4.1		Pavir.4KG313000.v4.1	Pavir.9KG564100.v4.1
Pavir.5KG053500.v4.1	Pavir.2KG311700.v4.1		Pavir.4KG313000.v4.1	Pavir.7NG203100.v4.1
Pavir.5KG053500.v4.1	Pavir.5NG034700.v4.1		Pavir.4KG313000.v4.1	Pavir.3KG007000.v4.1
Pavir.5KG053500.v4.1	Pavir.4NG148800.v4.1		Pavir.4KG313000.v4.1	Pavir.5KG371300.v4.1
Pavir.5KG053500.v4.1	Pavir.2NG323200.v4.1		Pavir.4KG313000.v4.1	Pavir.9NG769500.v4.1
Pavir.5KG053500.v4.1	Pavir.4KG321100.v4.1		Pavir.4KG313000.v4.1	Pavir.6KG089700.v4.1
Pavir.5KG053500.v4.1	Pavir.2NG496000.v4.1		Pavir.4KG313000.v4.1	Pavir.4KG334300.v4.1
Pavir.5KG053500.v4.1	Pavir.7NG323300.v4.1		Pavir.4KG313000.v4.1	Pavir.2NG491000.v4.1
Pavir.5KG053500.v4.1	Pavir.2NG428000.v4.1		Pavir.4KG313000.v4.1	Pavir.9NG017700.v4.1
Pavir.5KG053500.v4.1	Pavir.4KG064000.v4.1		Pavir.4KG313000.v4.1	Pavir.9KG481700.v4.1
Pavir.5KG053500.v4.1	Pavir.3KG189500.v4.1		Pavir.4KG313000.v4.1	Pavir.2NG506500.v4.1
Pavir.5KG053500.v4.1	Pavir.9NG589600.v4.1		Pavir.4KG313000.v4.1	Pavir.5KG272100.v4.1
Pavir.5KG053500.v4.1	Pavir.8NG050300.v4.1		Pavir.4KG313000.v4.1	Pavir.9NG663700.v4.1
Pavir.5KG053500.v4.1	Pavir.7NG380200.v4.1		Pavir.4KG313000.v4.1	Pavir.5KG432600.v4.1
Pavir.5KG053500.v4.1	Pavir.1NG090600.v4.1		Pavir.3KG210300.v4.1	Pavir.9NG006500.v4.1
Pavir.5KG053500.v4.1	Pavir.7KG201500.v4.1		Pavir.3KG210300.v4.1	Pavir.9NG171600.v4.1
Pavir.5KG053500.v4.1	Pavir.8KG133400.v4.1		Pavir.3KG210300.v4.1	Pavir.9NG143800.v4.1
Pavir.5KG053500.v4.1	Pavir.9NG297200.v4.1		Pavir.3KG210300.v4.1	Pavir.7NG385600.v4.1
Pavir.5KG053500.v4.1	Pavir.3KG062900.v4.1		Pavir.3KG210300.v4.1	Pavir.2KG365700.v4.1
Pavir.5KG053500.v4.1	Pavir.J152600.v4.1		Pavir.3KG210300.v4.1	Pavir.4KG013500.v4.1
Pavir.5KG053500.v4.1	Pavir.4KG120400.v4.1		Pavir.3KG210300.v4.1	Pavir.7KG417700.v4.1
Pavir.5KG053500.v4.1	Pavir.7NG206500.v4.1		Pavir.3KG210300.v4.1	Pavir.3KG104300.v4.1
Pavir.5KG053500.v4.1	Pavir.8NG172800.v4.1		Pavir.3KG210300.v4.1	Pavir.8KG029900.v4.1
Pavir.5KG053500.v4.1	Pavir.1KG025200.v4.1		Pavir.3KG210300.v4.1	Pavir.1KG501500.v4.1
Pavir.5KG053500.v4.1	Pavir.5KG008900.v4.1		Pavir.3KG210300.v4.1	Pavir.7KG172700.v4.1
Pavir.5KG053500.v4.1	Pavir.7NG206600.v4.1		Pavir.3KG210300.v4.1	Pavir.8NG017000.v4.1
Pavir.5KG053500.v4.1	Pavir.2NG342800.v4.1		Pavir.3KG210300.v4.1	Pavir.5NG403500.v4.1
Pavir.5KG053500.v4.1	Pavir.6NG124800.v4.1		Pavir.3KG210300.v4.1	Pavir.3KG388000.v4.1
Pavir.5KG053500.v4.1	Pavir.9NG601400.v4.1		Pavir.3KG210300.v4.1	Pavir.4NG189100.v4.1
Pavir.5KG053500.v4.1	Pavir.5KG246900.v4.1		Pavir.3KG210300.v4.1	Pavir.2NG075200.v4.1
Pavir.5KG053500.v4.1	Pavir.1KG417900.v4.1		Pavir.3KG210300.v4.1	Pavir.4NG171600.v4.1
Pavir.5KG053500.v4.1	Pavir.4KG346500.v4.1		Pavir.3KG210300.v4.1	Pavir.2NG053100.v4.1
Pavir.5KG053500.v4.1	Pavir.1NG505300.v4.1		Pavir.3KG210300.v4.1	Pavir.1KG368100.v4.1
Pavir.5KG053500.v4.1	Pavir.9NG667600.v4.1		Pavir.3KG210300.v4.1	Pavir.9NG775900.v4.1
Pavir.5KG053500.v4.1	Pavir.5KG150200.v4.1		Pavir.3KG210300.v4.1	Pavir.3KG291400.v4.1
Pavir.5KG053500.v4.1	Pavir.9NG124000.v4.1		Pavir.3KG210300.v4.1	Pavir.2KG442800.v4.1
Pavir.5KG053500.v4.1	Pavir.1NG047000.v4.1		Pavir.3KG210300.v4.1	Pavir.4NG120900.v4.1
Pavir.5KG053500.v4.1	Pavir.5KG391300.v4.1		Pavir.3KG210300.v4.1	Pavir.3KG249700.v4.1
Pavir.5KG053500.v4.1	Pavir.7NG163400.v4.1		Pavir.3KG210300.v4.1	Pavir.9KG549700.v4.1
Pavir.5KG053500.v4.1	Pavir.5KG089000.v4.1		Pavir.3KG210300.v4.1	Pavir.8NG194400.v4.1
Pavir.5KG053500.v4.1	Pavir.7NG350800.v4.1		Pavir.3KG210300.v4.1	Pavir.9NG744100.v4.1
Pavir.5KG053500.v4.1	Pavir.7NG348900.v4.1		Pavir.3KG210300.v4.1	Pavir.7NG203100.v4.1
Pavir.5KG053500.v4.1	Pavir.3KG159900.v4.1		Pavir.3KG210300.v4.1	Pavir.2NG491000.v4.1
Pavir.5KG053500.v4.1	Pavir.2NG636900.v4.1		Pavir.3KG210300.v4.1	Pavir.3KG211000.v4.1
Pavir.5KG053500.v4.1	Pavir.5NG344500.v4.1		Pavir.3KG210300.v4.1	Pavir.4KG064400.v4.1
Pavir.5KG053500.v4.1	Pavir.6KG299800.v4.1		Pavir.3KG210300.v4.1	Pavir.9NG209500.v4.1
Pavir.5KG053500.v4.1	Pavir.9NG550800.v4.1		Pavir.3KG210300.v4.1	Pavir.3NG218800.v4.1
Pavir.5KG053500.v4.1	Pavir.2NG504000.v4.1		Pavir.3KG210300.v4.1	Pavir.1KG362700.v4.1
Pavir.5KG053500.v4.1	Pavir.6KG254600.v4.1		Pavir.3KG210300.v4.1	Pavir.7NG416500.v4.1
Pavir.5KG053500.v4.1	Pavir.5KG233200.v4.1		Pavir.3KG210300.v4.1	Pavir.4KG205300.v4.1
Pavir.5KG053500.v4.1	Pavir.5NG088500.v4.1		Pavir.3KG210300.v4.1	Pavir.2NG380300.v4.1
Pavir.5KG053500.v4.1	Pavir.2NG152300.v4.1		Pavir.3KG210300.v4.1	Pavir.9NG461600.v4.1
Pavir.5KG053500.v4.1	Pavir.9NG456000.v4.1		Pavir.3KG210300.v4.1	Pavir.6NG140100.v4.1
Pavir.5KG053500.v4.1	Pavir.5KG296100.v4.1		Pavir.3KG210300.v4.1	Pavir.2NG203400.v4.1
Pavir.5KG053500.v4.1	Pavir.4KG319500.v4.1		Pavir.3KG210300.v4.1	Pavir.1NG049200.v4.1
Pavir.5KG053500.v4.1	Pavir.1KG402700.v4.1		Pavir.3KG210300.v4.1	Pavir.6NG139300.v4.1
Pavir.5KG053500.v4.1	Pavir.2NG273800.v4.1		Pavir.3KG210300.v4.1	Pavir.6NG092300.v4.1
Pavir.5KG053500.v4.1	Pavir.6NG197700.v4.1		Pavir.3KG210300.v4.1	Pavir.2NG035700.v4.1
Pavir.5KG053500.v4.1	Pavir.2KG446000.v4.1		Pavir.3KG210300.v4.1	Pavir.J742200.v4.1
Pavir.5KG053500.v4.1	Pavir.9KG218000.v4.1		Pavir.3KG210300.v4.1	Pavir.9NG116800.v4.1
Pavir.5KG053500.v4.1	Pavir.9NG239700.v4.1		Pavir.3KG210300.v4.1	Pavir.9NG111300.v4.1
Pavir.5KG053500.v4.1	Pavir.2NG621800.v4.1		Pavir.3KG210300.v4.1	Pavir.9KG655900.v4.1
Pavir.5KG053500.v4.1	Pavir.1KG193000.v4.1		Pavir.3KG210300.v4.1	Pavir.5KG375800.v4.1
Pavir.5KG053500.v4.1	Pavir.9KG535900.v4.1		Pavir.3KG210300.v4.1	Pavir.7NG263600.v4.1
Pavir.5KG053500.v4.1	Pavir.7NG125800.v4.1		Pavir.3KG210300.v4.1	Pavir.3NG263300.v4.1
Pavir.5KG053500.v4.1	Pavir.7KG377500.v4.1		Pavir.3KG210300.v4.1	Pavir.9KG599500.v4.1
Pavir.5KG053500.v4.1	Pavir.9NG570600.v4.1		Pavir.3KG210300.v4.1	Pavir.1KG076400.v4.1
Pavir.5KG053500.v4.1	Pavir.7KG420900.v4.1		Pavir.3KG210300.v4.1	Pavir.9NG517900.v4.1
Pavir.5KG053500.v4.1	Pavir.5KG739400.v4.1		Pavir.3KG210300.v4.1	Pavir.8NG053600.v4.1
Pavir.5KG053500.v4.1	Pavir.6KG214800.v4.1		Pavir.3KG210300.v4.1	Pavir.2KG016900.v4.1
Pavir.5KG053500.v4.1	Pavir.2KG406600.v4.1		Pavir.3KG210300.v4.1	Pavir.6KG122200.v4.1
Pavir.5KG053500.v4.1	Pavir.7KG223200.v4.1		Pavir.3KG210300.v4.1	Pavir.9NG502900.v4.1
Pavir.5KG053500.v4.1	Pavir.5KG600900.v4.1		Pavir.3KG210300.v4.1	Pavir.7KG221900.v4.1
Pavir.5KG053500.v4.1	Pavir.5NG067400.v4.1		Pavir.3KG210300.v4.1	Pavir.4KG067300.v4.1
Pavir.5KG053500.v4.1	Pavir.5NG587000.v4.1		Pavir.3KG210300.v4.1	Pavir.J373100.v4.1
Pavir.5KG053500.v4.1	Pavir.6NG147100.v4.1		Pavir.3KG210300.v4.1	Pavir.8KG172300.v4.1
Pavir.5KG053500.v4.1	Pavir.9KG558600.v4.1		Pavir.3KG210300.v4.1	Pavir.1KG387100.v4.1
Pavir.5KG053500.v4.1	Pavir.3KG092200.v4.1		Pavir.3KG210300.v4.1	Pavir.8NG310500.v4.1
Pavir.5KG053500.v4.1	Pavir.7KG229300.v4.1		Pavir.3KG210300.v4.1	Pavir.2NG117500.v4.1
Pavir.5KG053500.v4.1	Pavir.5NG418000.v4.1		Pavir.3KG210300.v4.1	Pavir.5KG342300.v4.1
Pavir.5KG053500.v4.1	Pavir.4KG083100.v4.1		Pavir.3KG210300.v4.1	Pavir.7KG145200.v4.1
Pavir.5KG053500.v4.1	Pavir.2KG553500.v4.1		Pavir.3KG210300.v4.1	Pavir.2KG551200.v4.1
Pavir.5KG053500.v4.1	Pavir.9KG616000.v4.1		Pavir.3KG210300.v4.1	Pavir.5NG075400.v4.1
Pavir.5KG053500.v4.1	Pavir.9KG423400.v4.1		Pavir.3KG210300.v4.1	Pavir.1NG459500.v4.1
Pavir.5KG053500.v4.1	Pavir.9KG192300.v4.1		Pavir.3KG210300.v4.1	Pavir.5KG709100.v4.1
Pavir.5KG053500.v4.1	Pavir.3KG040600.v4.1		Pavir.3KG210300.v4.1	Pavir.3KG060200.v4.1
Pavir.5KG053500.v4.1	Pavir.4KG029400.v4.1		Pavir.3KG210300.v4.1	Pavir.4KG304400.v4.1
Pavir.5KG053500.v4.1	Pavir.9NG334800.v4.1		Pavir.3KG210300.v4.1	Pavir.2KG409700.v4.1
Pavir.5KG053500.v4.1	Pavir.9NG650300.v4.1		Pavir.3KG210300.v4.1	Pavir.J651100.v4.1
Pavir.5KG053500.v4.1	Pavir.8NG082700.v4.1		Pavir.3KG210300.v4.1	Pavir.9KG339000.v4.1
Pavir.5KG053500.v4.1	Pavir.5KG117600.v4.1		Pavir.3KG210300.v4.1	Pavir.9NG220200.v4.1
Pavir.5KG053500.v4.1	Pavir.7NG158800.v4.1		Pavir.3KG210300.v4.1	Pavir.J343400.v4.1
Pavir.5KG053500.v4.1	Pavir.5NG032600.v4.1		Pavir.3KG210300.v4.1	Pavir.9KG441000.v4.1
Pavir.5KG053500.v4.1	Pavir.5NG604400.v4.1		Pavir.3KG210300.v4.1	Pavir.2KG414200.v4.1
Pavir.5KG053500.v4.1	Pavir.9NG738700.v4.1		Pavir.3KG210300.v4.1	Pavir.7KG185800.v4.1
Pavir.5KG053500.v4.1	Pavir.9KG234500.v4.1		Pavir.3KG210300.v4.1	Pavir.2NG510900.v4.1
Pavir.5KG053500.v4.1	Pavir.9KG493800.v4.1		Pavir.3KG210300.v4.1	Pavir.9KG550900.v4.1
Pavir.5KG053500.v4.1	Pavir.1NG496300.v4.1		Pavir.3KG210300.v4.1	Pavir.2NG533500.v4.1
Pavir.5KG053500.v4.1	Pavir.7KG376700.v4.1		Pavir.3KG210300.v4.1	Pavir.4KG305900.v4.1
Pavir.5KG053500.v4.1	Pavir.5NG322500.v4.1		Pavir.3KG210300.v4.1	Pavir.9NG671400.v4.1
Pavir.5KG053500.v4.1	Pavir.1NG355600.v4.1		Pavir.3KG210300.v4.1	Pavir.5KG454900.v4.1
Pavir.5KG053500.v4.1	Pavir.5KG583400.v4.1		Pavir.3KG210300.v4.1	Pavir.9KG630800.v4.1
Pavir.5KG053500.v4.1	Pavir.6NG242400.v4.1		Pavir.3KG210300.v4.1	Pavir.4NG135800.v4.1
Pavir.5KG053500.v4.1	Pavir.J407500.v4.1		Pavir.3KG210300.v4.1	Pavir.5KG203300.v4.1
Pavir.5KG053500.v4.1	Pavir.6NG034400.v4.1		Pavir.3KG210300.v4.1	Pavir.J629500.v4.1
Pavir.J443800.v4.1	Pavir.9KG404000.v4.1		Pavir.3KG210300.v4.1	Pavir.J165300.v4.1
Pavir.J443800.v4.1	Pavir.5KG627200.v4.1		Pavir.3KG210300.v4.1	Pavir.3KG403900.v4.1
Pavir.J443800.v4.1	Pavir.6NG212400.v4.1		Pavir.3KG210300.v4.1	Pavir.9NG760100.v4.1
Pavir.J443800.v4.1	Pavir.5KG482400.v4.1		Pavir.3KG210300.v4.1	Pavir.8KG355800.v4.1
Pavir.J443800.v4.1	Pavir.4KG192300.v4.1		Pavir.3KG210300.v4.1	Pavir.1NG004700.v4.1
Pavir.J443800.v4.1	Pavir.J257500.v4.1		Pavir.3KG210300.v4.1	Pavir.6NG366300.v4.1
Pavir.J443800.v4.1	Pavir.1KG128400.v4.1		Pavir.3KG210300.v4.1	Pavir.1NG192500.v4.1
Pavir.J443800.v4.1	Pavir.4KG097600.v4.1		Pavir.3KG210300.v4.1	Pavir.2KG002700.v4.1
Pavir.J443800.v4.1	Pavir.2NG015600.v4.1		Pavir.3KG210300.v4.1	Pavir.8NG334400.v4.1
Pavir.J443800.v4.1	Pavir.7NG300700.v4.1		Pavir.3KG210300.v4.1	Pavir.9NG084200.v4.1
Pavir.J443800.v4.1	Pavir.9KG085100.v4.1		Pavir.3KG210300.v4.1	Pavir.4KG228600.v4.1
Pavir.J443800.v4.1	Pavir.2KG070800.v4.1		Pavir.3KG210300.v4.1	Pavir.7KG142800.v4.1
Pavir.J443800.v4.1	Pavir.1NG279600.v4.1		Pavir.4KG097600.v4.1	Pavir.9KG033500.v4.1
Pavir.J443800.v4.1	Pavir.7KG346000.v4.1		Pavir.4KG097600.v4.1	Pavir.5KG627200.v4.1
Pavir.J443800.v4.1	Pavir.9KG220500.v4.1		Pavir.4KG097600.v4.1	Pavir.9NG589700.v4.1
Pavir.J443800.v4.1	Pavir.4KG175900.v4.1		Pavir.4KG097600.v4.1	Pavir.9KG282800.v4.1
Pavir.J443800.v4.1	Pavir.5NG094700.v4.1		Pavir.4KG097600.v4.1	Pavir.6NG211500.v4.1
Pavir.J443800.v4.1	Pavir.2NG323000.v4.1		Pavir.4KG097600.v4.1	Pavir.3KG310700.v4.1
Pavir.J443800.v4.1	Pavir.8NG181800.v4.1		Pavir.4KG097600.v4.1	Pavir.9NG115400.v4.1
Pavir.J443800.v4.1	Pavir.7NG211700.v4.1		Pavir.4KG097600.v4.1	Pavir.7KG177600.v4.1
Pavir.J443800.v4.1	Pavir.2KG203900.v4.1		Pavir.4KG097600.v4.1	Pavir.9KG605600.v4.1
Pavir.J443800.v4.1	Pavir.1NG134300.v4.1		Pavir.4KG097600.v4.1	Pavir.1NG278100.v4.1
Pavir.J443800.v4.1	Pavir.6KG408400.v4.1		Pavir.4KG097600.v4.1	Pavir.1KG308600.v4.1
Pavir.J443800.v4.1	Pavir.4KG090300.v4.1		Pavir.4KG097600.v4.1	Pavir.2KG571300.v4.1
Pavir.J443800.v4.1	Pavir.5NG511400.v4.1		Pavir.4KG097600.v4.1	Pavir.4KG090000.v4.1
Pavir.J443800.v4.1	Pavir.9KG039000.v4.1		Pavir.4KG097600.v4.1	Pavir.1NG398600.v4.1
Pavir.J443800.v4.1	Pavir.J410000.v4.1		Pavir.4KG097600.v4.1	Pavir.6NG271300.v4.1
Pavir.J443800.v4.1	Pavir.5NG389200.v4.1		Pavir.4KG097600.v4.1	Pavir.7KG238400.v4.1
Pavir.J443800.v4.1	Pavir.1NG295600.v4.1		Pavir.4KG097600.v4.1	Pavir.J206300.v4.1
Pavir.J443800.v4.1	Pavir.5NG377300.v4.1		Pavir.4KG097600.v4.1	Pavir.5KG660300.v4.1
Pavir.J443800.v4.1	Pavir.5NG440500.v4.1		Pavir.4KG097600.v4.1	Pavir.9KG295400.v4.1
Pavir.J443800.v4.1	Pavir.2NG220800.v4.1		Pavir.4KG097600.v4.1	Pavir.1NG357300.v4.1
Pavir.J443800.v4.1	Pavir.3NG043200.v4.1		Pavir.4KG097600.v4.1	Pavir.9NG064300.v4.1
Pavir.J443800.v4.1	Pavir.2NG251200.v4.1		Pavir.4KG097600.v4.1	Pavir.7KG339500.v4.1
Pavir.J443800.v4.1	Pavir.J483200.v4.1		Pavir.4KG097600.v4.1	Pavir.9KG527600.v4.1
Pavir.J443800.v4.1	Pavir.5KG429900.v4.1		Pavir.4KG097600.v4.1	Pavir.5NG126300.v4.1
Pavir.J443800.v4.1	Pavir.1NG449900.v4.1		Pavir.4KG097600.v4.1	Pavir.4KG073000.v4.1
Pavir.J443800.v4.1	Pavir.7KG209000.v4.1		Pavir.4KG097600.v4.1	Pavir.2KG345500.v4.1
Pavir.J443800.v4.1	Pavir.1KG194200.v4.1		Pavir.4KG097600.v4.1	Pavir.2KG250700.v4.1
Pavir.J443800.v4.1	Pavir.9NG568700.v4.1		Pavir.4KG097600.v4.1	Pavir.3KG055700.v4.1
Pavir.J443800.v4.1	Pavir.4NG027300.v4.1		Pavir.4KG097600.v4.1	Pavir.J228300.v4.1
Pavir.J443800.v4.1	Pavir.3NG075500.v4.1		Pavir.4KG097600.v4.1	Pavir.4NG310000.v4.1
Pavir.J443800.v4.1	Pavir.9NG557600.v4.1		Pavir.4KG097600.v4.1	Pavir.1KG184100.v4.1
Pavir.J443800.v4.1	Pavir.8KG102700.v4.1		Pavir.4KG097600.v4.1	Pavir.5KG699000.v4.1
Pavir.J443800.v4.1	Pavir.5NG538700.v4.1		Pavir.4KG097600.v4.1	Pavir.9NG542000.v4.1
Pavir.J443800.v4.1	Pavir.2KG497100.v4.1		Pavir.4KG097600.v4.1	Pavir.1KG305300.v4.1
Pavir.J443800.v4.1	Pavir.1KG380600.v4.1		Pavir.4KG097600.v4.1	Pavir.9NG620700.v4.1
Pavir.J443800.v4.1	Pavir.9NG519600.v4.1		Pavir.4KG097600.v4.1	Pavir.1KG106600.v4.1
Pavir.J443800.v4.1	Pavir.3NG111500.v4.1		Pavir.4KG097600.v4.1	Pavir.7NG444400.v4.1
Pavir.J443800.v4.1	Pavir.6KG407300.v4.1		Pavir.4KG097600.v4.1	Pavir.9KG233500.v4.1
Pavir.J443800.v4.1	Pavir.6KG214300.v4.1		Pavir.4KG097600.v4.1	Pavir.5NG196300.v4.1
Pavir.J443800.v4.1	Pavir.3KG121700.v4.1		Pavir.4KG097600.v4.1	Pavir.6KG214300.v4.1
Pavir.J443800.v4.1	Pavir.4NG276400.v4.1		Pavir.4KG097600.v4.1	Pavir.7KG381700.v4.1
Pavir.J443800.v4.1	Pavir.1NG418700.v4.1		Pavir.4KG097600.v4.1	Pavir.5NG508300.v4.1
Pavir.J443800.v4.1	Pavir.3KG295200.v4.1		Pavir.4KG097600.v4.1	Pavir.9KG521400.v4.1
Pavir.J443800.v4.1	Pavir.9KG548000.v4.1		Pavir.4KG097600.v4.1	Pavir.5NG478200.v4.1
Pavir.J443800.v4.1	Pavir.7NG377800.v4.1		Pavir.4KG097600.v4.1	Pavir.7NG228600.v4.1
Pavir.J443800.v4.1	Pavir.5KG361100.v4.1		Pavir.4KG097600.v4.1	Pavir.5KG213800.v4.1
Pavir.J443800.v4.1	Pavir.7NG434400.v4.1		Pavir.4KG097600.v4.1	Pavir.4NG101100.v4.1
Pavir.J443800.v4.1	Pavir.1NG306100.v4.1		Pavir.4KG097600.v4.1	Pavir.3KG290800.v4.1
Pavir.J443800.v4.1	Pavir.2KG575300.v4.1		Pavir.4KG097600.v4.1	Pavir.4NG336700.v4.1
Pavir.J443800.v4.1	Pavir.9NG850700.v4.1		Pavir.4KG097600.v4.1	Pavir.5NG466700.v4.1
Pavir.J443800.v4.1	Pavir.9KG148100.v4.1		Pavir.4KG097600.v4.1	Pavir.2KG274200.v4.1
Pavir.J443800.v4.1	Pavir.6KG368900.v4.1		Pavir.4KG097600.v4.1	Pavir.9NG640200.v4.1
Pavir.J443800.v4.1	Pavir.2KG557000.v4.1		Pavir.4KG097600.v4.1	Pavir.2KG359500.v4.1
Pavir.J443800.v4.1	Pavir.2KG274200.v4.1		Pavir.4KG097600.v4.1	Pavir.9NG253800.v4.1
Pavir.J443800.v4.1	Pavir.4NG101100.v4.1		Pavir.4KG097600.v4.1	Pavir.3KG507100.v4.1
Pavir.J443800.v4.1	Pavir.5NG627700.v4.1		Pavir.4KG097600.v4.1	Pavir.4NG337300.v4.1
Pavir.J443800.v4.1	Pavir.2KG547700.v4.1		Pavir.4KG097600.v4.1	Pavir.9KG130300.v4.1
Pavir.J443800.v4.1	Pavir.9KG295400.v4.1		Pavir.4KG097600.v4.1	Pavir.8NG275800.v4.1
Pavir.J443800.v4.1	Pavir.5KG589200.v4.1		Pavir.4KG097600.v4.1	Pavir.9NG186300.v4.1
Pavir.J443800.v4.1	Pavir.1NG504200.v4.1		Pavir.4KG097600.v4.1	Pavir.6KG344600.v4.1
Pavir.J443800.v4.1	Pavir.1NG136900.v4.1		Pavir.4KG097600.v4.1	Pavir.2NG330400.v4.1
Pavir.J443800.v4.1	Pavir.7KG260100.v4.1		Pavir.4KG097600.v4.1	Pavir.5KG718200.v4.1
Pavir.J443800.v4.1	Pavir.9KG374100.v4.1		Pavir.4KG097600.v4.1	Pavir.6NG335100.v4.1
Pavir.J443800.v4.1	Pavir.5KG626400.v4.1		Pavir.4KG097600.v4.1	Pavir.1NG126100.v4.1
Pavir.J443800.v4.1	Pavir.3KG357900.v4.1		Pavir.4KG097600.v4.1	Pavir.7KG372300.v4.1
Pavir.J443800.v4.1	Pavir.5KG219200.v4.1		Pavir.4KG097600.v4.1	Pavir.9KG370900.v4.1
Pavir.J443800.v4.1	Pavir.7KG411300.v4.1		Pavir.4KG097600.v4.1	Pavir.9KG645100.v4.1
Pavir.J443800.v4.1	Pavir.2NG458200.v4.1		Pavir.4KG097600.v4.1	Pavir.9NG431100.v4.1
Pavir.J443800.v4.1	Pavir.2NG044600.v4.1		Pavir.4KG097600.v4.1	Pavir.9KG184500.v4.1
Pavir.J443800.v4.1	Pavir.2NG629600.v4.1		Pavir.4KG097600.v4.1	Pavir.5KG763300.v4.1
Pavir.J443800.v4.1	Pavir.9NG075000.v4.1		Pavir.4KG097600.v4.1	Pavir.9KG363200.v4.1
Pavir.J443800.v4.1	Pavir.2KG092900.v4.1		Pavir.4KG097600.v4.1	Pavir.7NG123800.v4.1
Pavir.J443800.v4.1	Pavir.5NG508300.v4.1		Pavir.4KG097600.v4.1	Pavir.2NG158000.v4.1
Pavir.J443800.v4.1	Pavir.5KG506400.v4.1		Pavir.4KG097600.v4.1	Pavir.7KG345000.v4.1
Pavir.J443800.v4.1	Pavir.5NG326000.v4.1		Pavir.4KG097600.v4.1	Pavir.7NG351000.v4.1
Pavir.J443800.v4.1	Pavir.9NG546600.v4.1		Pavir.4KG097600.v4.1	Pavir.4KG120400.v4.1
Pavir.J443800.v4.1	Pavir.5KG072800.v4.1		Pavir.4KG097600.v4.1	Pavir.4NG326500.v4.1
Pavir.J443800.v4.1	Pavir.2NG155000.v4.1		Pavir.4KG097600.v4.1	Pavir.5KG725800.v4.1
Pavir.J443800.v4.1	Pavir.9KG085200.v4.1		Pavir.4KG097600.v4.1	Pavir.1NG491900.v4.1
Pavir.J443800.v4.1	Pavir.4NG336700.v4.1		Pavir.4KG097600.v4.1	Pavir.3NG126300.v4.1
Pavir.J443800.v4.1	Pavir.9NG520900.v4.1		Pavir.4KG097600.v4.1	Pavir.2NG251200.v4.1
Pavir.J443800.v4.1	Pavir.4NG192700.v4.1		Pavir.4KG097600.v4.1	Pavir.1NG520900.v4.1
Pavir.J443800.v4.1	Pavir.7KG257500.v4.1		Pavir.4KG097600.v4.1	Pavir.2NG306300.v4.1
Pavir.J443800.v4.1	Pavir.1NG278100.v4.1		Pavir.4KG097600.v4.1	Pavir.3KG489500.v4.1
Pavir.J443800.v4.1	Pavir.5KG077300.v4.1		Pavir.4KG097600.v4.1	Pavir.9NG100400.v4.1
Pavir.J443800.v4.1	Pavir.9NG399200.v4.1		Pavir.4KG097600.v4.1	Pavir.1KG544600.v4.1
Pavir.J443800.v4.1	Pavir.6KG176600.v4.1		Pavir.4KG097600.v4.1	Pavir.9KG072900.v4.1
Pavir.J443800.v4.1	Pavir.9KG369200.v4.1		Pavir.4KG097600.v4.1	Pavir.9KG134600.v4.1
Pavir.J443800.v4.1	Pavir.3NG284800.v4.1		Pavir.4KG097600.v4.1	Pavir.6NG323200.v4.1
Pavir.J443800.v4.1	Pavir.6NG112400.v4.1		Pavir.4KG097600.v4.1	Pavir.7KG293400.v4.1
Pavir.J443800.v4.1	Pavir.J031000.v4.1		Pavir.4KG097600.v4.1	Pavir.5KG406700.v4.1
Pavir.J443800.v4.1	Pavir.4NG272100.v4.1		Pavir.4KG097600.v4.1	Pavir.2KG103500.v4.1
Pavir.2KG531100.v4.1	Pavir.6NG299400.v4.1		Pavir.4KG097600.v4.1	Pavir.1KG266600.v4.1
Pavir.2KG531100.v4.1	Pavir.1KG324100.v4.1		Pavir.4KG097600.v4.1	Pavir.5NG149700.v4.1
Pavir.2KG531100.v4.1	Pavir.5KG581300.v4.1		Pavir.4KG097600.v4.1	Pavir.3KG097200.v4.1
Pavir.2KG531100.v4.1	Pavir.7NG335100.v4.1		Pavir.4KG097600.v4.1	Pavir.2KG080100.v4.1
Pavir.2KG531100.v4.1	Pavir.6KG356500.v4.1		Pavir.4KG097600.v4.1	Pavir.3KG529500.v4.1
Pavir.2KG531100.v4.1	Pavir.6KG254800.v4.1		Pavir.4KG097600.v4.1	Pavir.1NG028800.v4.1
Pavir.2KG531100.v4.1	Pavir.5KG260000.v4.1		Pavir.4KG097600.v4.1	Pavir.3KG229100.v4.1
Pavir.2KG531100.v4.1	Pavir.8KG331000.v4.1		Pavir.4KG097600.v4.1	Pavir.1KG502800.v4.1
Pavir.2KG531100.v4.1	Pavir.5NG483400.v4.1		Pavir.4KG097600.v4.1	Pavir.4NG216000.v4.1
Pavir.2KG531100.v4.1	Pavir.4KG321100.v4.1		Pavir.4KG097600.v4.1	Pavir.7KG042800.v4.1
Pavir.2KG531100.v4.1	Pavir.7NG323300.v4.1		Pavir.4KG097600.v4.1	Pavir.2NG613400.v4.1
Pavir.2KG531100.v4.1	Pavir.9NG589600.v4.1		Pavir.4KG097600.v4.1	Pavir.9NG274800.v4.1
Pavir.2KG531100.v4.1	Pavir.1NG090600.v4.1		Pavir.4KG097600.v4.1	Pavir.9NG362900.v4.1
Pavir.2KG531100.v4.1	Pavir.5NG067400.v4.1		Pavir.4KG097600.v4.1	Pavir.9NG071100.v4.1
Pavir.2KG531100.v4.1	Pavir.8KG344800.v4.1		Pavir.4KG097600.v4.1	Pavir.J114700.v4.1
Pavir.2KG531100.v4.1	Pavir.6KG279600.v4.1		Pavir.4KG097600.v4.1	Pavir.9KG231500.v4.1
Pavir.2KG531100.v4.1	Pavir.9NG840900.v4.1		Pavir.4KG097600.v4.1	Pavir.3KG456100.v4.1
Pavir.2KG531100.v4.1	Pavir.7KG256400.v4.1		Pavir.4KG097600.v4.1	Pavir.9NG022100.v4.1
Pavir.J620200.v4.1	Pavir.6NG299400.v4.1		Pavir.4KG097600.v4.1	Pavir.1NG468900.v4.1
Pavir.J620200.v4.1	Pavir.1KG426800.v4.1		Pavir.4KG097600.v4.1	Pavir.5NG442400.v4.1
Pavir.J620200.v4.1	Pavir.4NG123000.v4.1		Pavir.4KG097600.v4.1	Pavir.2NG378500.v4.1
Pavir.J620200.v4.1	Pavir.4NG109400.v4.1		Pavir.4KG097600.v4.1	Pavir.3NG125000.v4.1
Pavir.J620200.v4.1	Pavir.2KG311700.v4.1		Pavir.3KG311700.v4.1	Pavir.7KG032000.v4.1
Pavir.J620200.v4.1	Pavir.9NG589600.v4.1		Pavir.3KG311700.v4.1	Pavir.7NG211700.v4.1
Pavir.J620200.v4.1	Pavir.8NG050300.v4.1		Pavir.3KG311700.v4.1	Pavir.7NG436300.v4.1
Pavir.J620200.v4.1	Pavir.7KG201500.v4.1		Pavir.3KG311700.v4.1	Pavir.1KG257000.v4.1
Pavir.J620200.v4.1	Pavir.8KG133400.v4.1		Pavir.3KG311700.v4.1	Pavir.7KG346000.v4.1
Pavir.J620200.v4.1	Pavir.9NG297200.v4.1		Pavir.3KG311700.v4.1	Pavir.9KG651200.v4.1
Pavir.J620200.v4.1	Pavir.J152600.v4.1		Pavir.3KG311700.v4.1	Pavir.9KG033500.v4.1
Pavir.J620200.v4.1	Pavir.7NG206500.v4.1		Pavir.3KG311700.v4.1	Pavir.3KG512000.v4.1
Pavir.J620200.v4.1	Pavir.5KG008900.v4.1		Pavir.3KG311700.v4.1	Pavir.1NG504000.v4.1
Pavir.J620200.v4.1	Pavir.7NG206600.v4.1		Pavir.3KG311700.v4.1	Pavir.3NG216600.v4.1
Pavir.J620200.v4.1	Pavir.2NG342800.v4.1		Pavir.3KG311700.v4.1	Pavir.7KG065400.v4.1
Pavir.J620200.v4.1	Pavir.6NG124800.v4.1		Pavir.3KG311700.v4.1	Pavir.9NG459300.v4.1
Pavir.J620200.v4.1	Pavir.9NG601400.v4.1		Pavir.3KG311700.v4.1	Pavir.3KG132200.v4.1
Pavir.J620200.v4.1	Pavir.5KG246900.v4.1		Pavir.3KG311700.v4.1	Pavir.2NG039100.v4.1
Pavir.J620200.v4.1	Pavir.4KG346500.v4.1		Pavir.3KG311700.v4.1	Pavir.1NG259200.v4.1
Pavir.J620200.v4.1	Pavir.7NG163400.v4.1		Pavir.3KG311700.v4.1	Pavir.5KG260000.v4.1
Pavir.J620200.v4.1	Pavir.5NG344500.v4.1		Pavir.3KG311700.v4.1	Pavir.7KG169400.v4.1
Pavir.J620200.v4.1	Pavir.9NG456000.v4.1		Pavir.3KG311700.v4.1	Pavir.3NG226200.v4.1
Pavir.J620200.v4.1	Pavir.4KG319500.v4.1		Pavir.3KG311700.v4.1	Pavir.7KG168900.v4.1
Pavir.J620200.v4.1	Pavir.2NG621800.v4.1		Pavir.3KG311700.v4.1	Pavir.5KG589500.v4.1
Pavir.J620200.v4.1	Pavir.7NG125800.v4.1		Pavir.3KG311700.v4.1	Pavir.4KG175900.v4.1
Pavir.J620200.v4.1	Pavir.7KG377500.v4.1		Pavir.3KG311700.v4.1	Pavir.2NG279500.v4.1
Pavir.J620200.v4.1	Pavir.5KG600900.v4.1		Pavir.3KG311700.v4.1	Pavir.2KG389000.v4.1
Pavir.J620200.v4.1	Pavir.2KG553500.v4.1		Pavir.3KG311700.v4.1	Pavir.2NG323000.v4.1
Pavir.J620200.v4.1	Pavir.7KG256400.v4.1		Pavir.3KG311700.v4.1	Pavir.1NG395900.v4.1
Pavir.J620200.v4.1	Pavir.5NG322400.v4.1		Pavir.3KG311700.v4.1	Pavir.5NG459200.v4.1
Pavir.J620200.v4.1	Pavir.8NG153400.v4.1		Pavir.3KG311700.v4.1	Pavir.6KG036200.v4.1
Pavir.J620200.v4.1	Pavir.9NG627200.v4.1		Pavir.3KG311700.v4.1	Pavir.5NG589400.v4.1
Pavir.J620200.v4.1	Pavir.9KG184600.v4.1		Pavir.3KG311700.v4.1	Pavir.8NG252700.v4.1
Pavir.J620200.v4.1	Pavir.7NG400700.v4.1		Pavir.3KG311700.v4.1	Pavir.5KG253300.v4.1
Pavir.J620200.v4.1	Pavir.7KG338000.v4.1		Pavir.3KG311700.v4.1	Pavir.3NG167900.v4.1
Pavir.J620200.v4.1	Pavir.9KG568700.v4.1		Pavir.3KG311700.v4.1	Pavir.3NG304100.v4.1
Pavir.J620200.v4.1	Pavir.1KG466600.v4.1		Pavir.3KG311700.v4.1	Pavir.6NG295300.v4.1
Pavir.J620200.v4.1	Pavir.7NG244500.v4.1		Pavir.3KG311700.v4.1	Pavir.7NG300700.v4.1
Pavir.J620200.v4.1	Pavir.2NG306300.v4.1		Pavir.3KG311700.v4.1	Pavir.9NG693500.v4.1
Pavir.J620200.v4.1	Pavir.1NG111200.v4.1		Pavir.3KG311700.v4.1	Pavir.9KG411500.v4.1
Pavir.J620200.v4.1	Pavir.1KG333500.v4.1		Pavir.3KG311700.v4.1	Pavir.7NG121600.v4.1
Pavir.J620200.v4.1	Pavir.7NG163500.v4.1		Pavir.3KG311700.v4.1	Pavir.5KG619900.v4.1
Pavir.J620200.v4.1	Pavir.5NG555800.v4.1		Pavir.3KG311700.v4.1	Pavir.5KG504400.v4.1
Pavir.J620200.v4.1	Pavir.J073000.v4.1		Pavir.3KG311700.v4.1	Pavir.J322100.v4.1
Pavir.J620200.v4.1	Pavir.8KG291800.v4.1		Pavir.3KG311700.v4.1	Pavir.2KG103600.v4.1
Pavir.J620200.v4.1	Pavir.4KG338300.v4.1		Pavir.3KG311700.v4.1	Pavir.8NG192000.v4.1
Pavir.J620200.v4.1	Pavir.5KG419200.v4.1		Pavir.3KG311700.v4.1	Pavir.3NG113000.v4.1
Pavir.J620200.v4.1	Pavir.J534900.v4.1		Pavir.3KG311700.v4.1	Pavir.5NG377300.v4.1
Pavir.J620200.v4.1	Pavir.5KG461300.v4.1		Pavir.3KG311700.v4.1	Pavir.5KG197300.v4.1
Pavir.J620200.v4.1	Pavir.6NG358700.v4.1		Pavir.3KG311700.v4.1	Pavir.1NG277900.v4.1
Pavir.J620200.v4.1	Pavir.5NG021100.v4.1		Pavir.3KG311700.v4.1	Pavir.5KG749000.v4.1
Pavir.J620200.v4.1	Pavir.9NG508700.v4.1		Pavir.3KG311700.v4.1	Pavir.2NG602700.v4.1
Pavir.J620200.v4.1	Pavir.8KG131200.v4.1		Pavir.3KG311700.v4.1	Pavir.6KG062000.v4.1
Pavir.3KG211000.v4.1	Pavir.2KG328500.v4.1		Pavir.3KG311700.v4.1	Pavir.7NG198300.v4.1
Pavir.3KG211000.v4.1	Pavir.6KG148700.v4.1		Pavir.3KG311700.v4.1	Pavir.4KG202000.v4.1
Pavir.3KG211000.v4.1	Pavir.5KG362300.v4.1		Pavir.3KG311700.v4.1	Pavir.9KG433000.v4.1
Pavir.3KG211000.v4.1	Pavir.6NG185900.v4.1		Pavir.3KG311700.v4.1	Pavir.1NG134300.v4.1
Pavir.3KG211000.v4.1	Pavir.5NG242500.v4.1		Pavir.3KG311700.v4.1	Pavir.9KG401100.v4.1
Pavir.3KG211000.v4.1	Pavir.2KG110200.v4.1		Pavir.3KG311700.v4.1	Pavir.5KG017100.v4.1
Pavir.3KG211000.v4.1	Pavir.9KG276800.v4.1		Pavir.3KG311700.v4.1	Pavir.2KG490700.v4.1
Pavir.3KG211000.v4.1	Pavir.9KG303800.v4.1		Pavir.3KG311700.v4.1	Pavir.2NG629600.v4.1
Pavir.3KG211000.v4.1	Pavir.7NG309600.v4.1		Pavir.3KG311700.v4.1	Pavir.1NG475300.v4.1
Pavir.3KG211000.v4.1	Pavir.1KG110600.v4.1		Pavir.3KG311700.v4.1	Pavir.9KG316000.v4.1
Pavir.3KG211000.v4.1	Pavir.7NG203100.v4.1		Pavir.3KG311700.v4.1	Pavir.8KG070900.v4.1
Pavir.3KG211000.v4.1	Pavir.7NG416500.v4.1		Pavir.3KG311700.v4.1	Pavir.J708200.v4.1
Pavir.3KG211000.v4.1	Pavir.1KG020300.v4.1		Pavir.3KG311700.v4.1	Pavir.6NG221900.v4.1
Pavir.3KG211000.v4.1	Pavir.2NG429400.v4.1		Pavir.3KG311700.v4.1	Pavir.5NG060700.v4.1
Pavir.3KG211000.v4.1	Pavir.3KG104400.v4.1		Pavir.3KG311700.v4.1	Pavir.7NG312700.v4.1
Pavir.3KG211000.v4.1	Pavir.5NG507000.v4.1		Pavir.3KG311700.v4.1	Pavir.9NG200000.v4.1
Pavir.3KG211000.v4.1	Pavir.6NG355100.v4.1		Pavir.3KG311700.v4.1	Pavir.7KG209000.v4.1
Pavir.3KG211000.v4.1	Pavir.9KG466500.v4.1		Pavir.3KG311700.v4.1	Pavir.1KG324100.v4.1
Pavir.3KG211000.v4.1	Pavir.8NG232300.v4.1		Pavir.3KG311700.v4.1	Pavir.5NG389200.v4.1
Pavir.3KG211000.v4.1	Pavir.7NG376800.v4.1		Pavir.3KG311700.v4.1	Pavir.5KG482400.v4.1
Pavir.3KG211000.v4.1	Pavir.9KG549700.v4.1		Pavir.3KG311700.v4.1	Pavir.4KG090300.v4.1
Pavir.3KG211000.v4.1	Pavir.4KG013400.v4.1		Pavir.3KG311700.v4.1	Pavir.5KG160100.v4.1
Pavir.3KG211000.v4.1	Pavir.5NG233600.v4.1		Pavir.3KG311700.v4.1	Pavir.9NG589700.v4.1
Pavir.3KG211000.v4.1	Pavir.9NG495000.v4.1		Pavir.3KG311700.v4.1	Pavir.2NG636900.v4.1
Pavir.3KG211000.v4.1	Pavir.5KG445100.v4.1		Pavir.3KG311700.v4.1	Pavir.1NG295600.v4.1
Pavir.3KG211000.v4.1	Pavir.8NG194400.v4.1		Pavir.3KG311700.v4.1	Pavir.5KG405500.v4.1
Pavir.3KG211000.v4.1	Pavir.J742200.v4.1		Pavir.3KG311700.v4.1	Pavir.2NG149600.v4.1
Pavir.3KG211000.v4.1	Pavir.9NG252700.v4.1		Pavir.3KG311700.v4.1	Pavir.2KG587700.v4.1
Pavir.3KG211000.v4.1	Pavir.8KG204600.v4.1		Pavir.3KG311700.v4.1	Pavir.9KG505000.v4.1
Pavir.3KG211000.v4.1	Pavir.5KG501700.v4.1		Pavir.3KG311700.v4.1	Pavir.1KG520900.v4.1
Pavir.3KG211000.v4.1	Pavir.3NG012100.v4.1		Pavir.3KG311700.v4.1	Pavir.7KG127700.v4.1
Pavir.3KG211000.v4.1	Pavir.2KG052200.v4.1		Pavir.3KG311700.v4.1	Pavir.9NG696000.v4.1
Pavir.3KG211000.v4.1	Pavir.9KG550900.v4.1		Pavir.3KG311700.v4.1	Pavir.7KG418700.v4.1
Pavir.3KG211000.v4.1	Pavir.5KG209900.v4.1		Pavir.3KG311700.v4.1	Pavir.9NG115400.v4.1
Pavir.3KG211000.v4.1	Pavir.8NG298700.v4.1		Pavir.3KG311700.v4.1	Pavir.8NG117400.v4.1
Pavir.3KG211000.v4.1	Pavir.1NG192500.v4.1		Pavir.3KG311700.v4.1	Pavir.9NG419400.v4.1
Pavir.3KG211000.v4.1	Pavir.1KG541400.v4.1		Pavir.3KG311700.v4.1	Pavir.3KG138500.v4.1
Pavir.3KG211000.v4.1	Pavir.1KG034800.v4.1		Pavir.3KG311700.v4.1	Pavir.9KG326200.v4.1
Pavir.3KG211000.v4.1	Pavir.3KG512600.v4.1		Pavir.3KG311700.v4.1	Pavir.J410000.v4.1
Pavir.3KG211000.v4.1	Pavir.5KG422000.v4.1		Pavir.3KG311700.v4.1	Pavir.4KG192300.v4.1
Pavir.3KG211000.v4.1	Pavir.6KG271600.v4.1		Pavir.3KG311700.v4.1	Pavir.5NG627700.v4.1
Pavir.3KG211000.v4.1	Pavir.5KG416500.v4.1		Pavir.3KG311700.v4.1	Pavir.7NG377800.v4.1
Pavir.3KG211000.v4.1	Pavir.9NG016300.v4.1		Pavir.3KG311700.v4.1	Pavir.9KG586900.v4.1
Pavir.3KG211000.v4.1	Pavir.9KG015400.v4.1		Pavir.3KG311700.v4.1	Pavir.5KG671400.v4.1
Pavir.3KG211000.v4.1	Pavir.9KG352100.v4.1		Pavir.3KG311700.v4.1	Pavir.5NG372600.v4.1
Pavir.3KG211000.v4.1	Pavir.2NG308300.v4.1		Pavir.3KG311700.v4.1	Pavir.5KG660300.v4.1
Pavir.3KG211000.v4.1	Pavir.7NG249600.v4.1		Pavir.3KG311700.v4.1	Pavir.9NG749700.v4.1
Pavir.3KG211000.v4.1	Pavir.8KG243700.v4.1		Pavir.3KG311700.v4.1	Pavir.7KG339000.v4.1
Pavir.3KG211000.v4.1	Pavir.8KG241400.v4.1		Pavir.3KG311700.v4.1	Pavir.2KG552300.v4.1
Pavir.3KG211000.v4.1	Pavir.3KG210300.v4.1		Pavir.3KG311700.v4.1	Pavir.1NG328500.v4.1
Pavir.3KG211000.v4.1	Pavir.9KG133700.v4.1		Pavir.3KG311700.v4.1	Pavir.8KG093500.v4.1
Pavir.3KG211000.v4.1	Pavir.6KG145200.v4.1		Pavir.3KG311700.v4.1	Pavir.8NG181800.v4.1
Pavir.3KG211000.v4.1	Pavir.1KG491200.v4.1		Pavir.3KG311700.v4.1	Pavir.3KG375100.v4.1
Pavir.3KG211000.v4.1	Pavir.5NG226700.v4.1		Pavir.3KG311700.v4.1	Pavir.3KG268900.v4.1
Pavir.3KG211000.v4.1	Pavir.4NG037500.v4.1		Pavir.3KG311700.v4.1	Pavir.5KG626400.v4.1
Pavir.3KG211000.v4.1	Pavir.2NG533500.v4.1		Pavir.3KG311700.v4.1	Pavir.9NG200100.v4.1
Pavir.3KG211000.v4.1	Pavir.1NG081300.v4.1		Pavir.3KG311700.v4.1	Pavir.1KG194200.v4.1
Pavir.3KG211000.v4.1	Pavir.4NG033600.v4.1		Pavir.3KG311700.v4.1	Pavir.2NG153200.v4.1
Pavir.3KG211000.v4.1	Pavir.7NG310400.v4.1		Pavir.3KG311700.v4.1	Pavir.1NG136900.v4.1
Pavir.3KG211000.v4.1	Pavir.1NG190400.v4.1		Pavir.3KG311700.v4.1	Pavir.4NG129200.v4.1
Pavir.3KG211000.v4.1	Pavir.9NG714200.v4.1		Pavir.3KG311700.v4.1	Pavir.7KG411300.v4.1
Pavir.3KG211000.v4.1	Pavir.1KG387800.v4.1		Pavir.3KG311700.v4.1	Pavir.5NG620500.v4.1
Pavir.3KG211000.v4.1	Pavir.5KG680200.v4.1		Pavir.3KG311700.v4.1	Pavir.4NG292700.v4.1
Pavir.3KG211000.v4.1	Pavir.7KG145200.v4.1		Pavir.3KG311700.v4.1	Pavir.2KG538100.v4.1
Pavir.3KG211000.v4.1	Pavir.5NG348700.v4.1		Pavir.3KG311700.v4.1	Pavir.5NG038000.v4.1
Pavir.3KG211000.v4.1	Pavir.9KG136300.v4.1		Pavir.3KG311700.v4.1	Pavir.1KG380600.v4.1
Pavir.3KG211000.v4.1	Pavir.3KG007000.v4.1		Pavir.3KG311700.v4.1	Pavir.7KG339300.v4.1
Pavir.3KG211000.v4.1	Pavir.9NG769100.v4.1		Pavir.3KG311700.v4.1	Pavir.5KG748900.v4.1
Pavir.3KG211000.v4.1	Pavir.3KG217500.v4.1		Pavir.3KG311700.v4.1	Pavir.9KG233500.v4.1
Pavir.3KG211000.v4.1	Pavir.4KG357800.v4.1		Pavir.3KG311700.v4.1	Pavir.7KG411200.v4.1
Pavir.3KG211000.v4.1	Pavir.9NG082500.v4.1		Pavir.3KG311700.v4.1	Pavir.3KG295200.v4.1
Pavir.3KG211000.v4.1	Pavir.2KG540400.v4.1		Pavir.3KG311700.v4.1	Pavir.5NG196300.v4.1
Pavir.3KG211000.v4.1	Pavir.1NG038600.v4.1		Pavir.3KG311700.v4.1	Pavir.9NG190500.v4.1
Pavir.3KG211000.v4.1	Pavir.9KG148400.v4.1		Pavir.3KG311700.v4.1	Pavir.6KG368900.v4.1
Pavir.3KG211000.v4.1	Pavir.8KG268900.v4.1		Pavir.3KG311700.v4.1	Pavir.9KG374100.v4.1
Pavir.3KG211000.v4.1	Pavir.1KG478800.v4.1		Pavir.3KG311700.v4.1	Pavir.6KG214300.v4.1
Pavir.3KG211000.v4.1	Pavir.7KG221900.v4.1		Pavir.3KG311700.v4.1	Pavir.7KG381700.v4.1
Pavir.3KG211000.v4.1	Pavir.2KG506700.v4.1		Pavir.3KG311700.v4.1	Pavir.1KG378100.v4.1
Pavir.3KG211000.v4.1	Pavir.5NG205500.v4.1		Pavir.3KG311700.v4.1	Pavir.7NG228600.v4.1
Pavir.3KG311700.v4.1	Pavir.9KG404000.v4.1		Pavir.3KG311700.v4.1	Pavir.5KG213800.v4.1
Pavir.3KG311700.v4.1	Pavir.5KG627200.v4.1		Pavir.3KG311700.v4.1	Pavir.9KG409800.v4.1
Pavir.3KG311700.v4.1	Pavir.5KG482400.v4.1		Pavir.3KG311700.v4.1	Pavir.5KG490600.v4.1
Pavir.3KG311700.v4.1	Pavir.1KG128400.v4.1		Pavir.3KG311700.v4.1	Pavir.5KG046400.v4.1
Pavir.3KG311700.v4.1	Pavir.4KG097600.v4.1		Pavir.3KG311700.v4.1	Pavir.J204600.v4.1
Pavir.3KG311700.v4.1	Pavir.2NG015600.v4.1		Pavir.3KG311700.v4.1	Pavir.1KG175200.v4.1
Pavir.3KG311700.v4.1	Pavir.7NG300700.v4.1		Pavir.3KG311700.v4.1	Pavir.3KG195400.v4.1
Pavir.3KG311700.v4.1	Pavir.6KG062000.v4.1		Pavir.3KG311700.v4.1	Pavir.9KG160900.v4.1
Pavir.3KG311700.v4.1	Pavir.4KG175900.v4.1		Pavir.3KG311700.v4.1	Pavir.2NG220800.v4.1
Pavir.3KG311700.v4.1	Pavir.5NG094700.v4.1		Pavir.3KG311700.v4.1	Pavir.8KG397900.v4.1
Pavir.3KG311700.v4.1	Pavir.2NG323000.v4.1		Pavir.3KG311700.v4.1	Pavir.9KG575500.v4.1
Pavir.3KG311700.v4.1	Pavir.6KG133100.v4.1		Pavir.3KG311700.v4.1	Pavir.1KG333600.v4.1
Pavir.3KG311700.v4.1	Pavir.J517800.v4.1		Pavir.3KG311700.v4.1	Pavir.5KG485700.v4.1
Pavir.3KG311700.v4.1	Pavir.7NG211700.v4.1		Pavir.3KG311700.v4.1	Pavir.4KG212200.v4.1
Pavir.3KG311700.v4.1	Pavir.6KG408400.v4.1		Pavir.3KG311700.v4.1	Pavir.5NG031500.v4.1
Pavir.3KG311700.v4.1	Pavir.5NG511400.v4.1		Pavir.3KG311700.v4.1	Pavir.5KG615400.v4.1
Pavir.3KG311700.v4.1	Pavir.1NG295600.v4.1		Pavir.3KG311700.v4.1	Pavir.1KG285200.v4.1
Pavir.3KG311700.v4.1	Pavir.5KG429900.v4.1		Pavir.3KG311700.v4.1	Pavir.6KG307800.v4.1
Pavir.3KG311700.v4.1	Pavir.7KG209000.v4.1		Pavir.3KG311700.v4.1	Pavir.5KG658900.v4.1
Pavir.3KG311700.v4.1	Pavir.J554000.v4.1		Pavir.3KG311700.v4.1	Pavir.3KG334500.v4.1
Pavir.3KG311700.v4.1	Pavir.4NG027300.v4.1		Pavir.3KG311700.v4.1	Pavir.1KG128400.v4.1
Pavir.3KG311700.v4.1	Pavir.3NG075500.v4.1		Pavir.3KG311700.v4.1	Pavir.8NG183400.v4.1
Pavir.3KG311700.v4.1	Pavir.8NG278100.v4.1		Pavir.3KG311700.v4.1	Pavir.2NG651900.v4.1
Pavir.3KG311700.v4.1	Pavir.8KG102700.v4.1		Pavir.3KG311700.v4.1	Pavir.6KG148400.v4.1
Pavir.3KG311700.v4.1	Pavir.2KG497100.v4.1		Pavir.3KG311700.v4.1	Pavir.7NG192900.v4.1
Pavir.3KG311700.v4.1	Pavir.1KG380600.v4.1		Pavir.3KG311700.v4.1	Pavir.6KG253000.v4.1
Pavir.3KG311700.v4.1	Pavir.3NG304100.v4.1		Pavir.3KG311700.v4.1	Pavir.2NG092600.v4.1
Pavir.3KG311700.v4.1	Pavir.3NG111500.v4.1		Pavir.3KG311700.v4.1	Pavir.5KG373100.v4.1
Pavir.3KG311700.v4.1	Pavir.4NG276400.v4.1		Pavir.3KG311700.v4.1	Pavir.2NG015600.v4.1
Pavir.3KG311700.v4.1	Pavir.1NG418700.v4.1		Pavir.3KG311700.v4.1	Pavir.5NG517600.v4.1
Pavir.3KG311700.v4.1	Pavir.7NG377800.v4.1		Pavir.3KG311700.v4.1	Pavir.9KG648300.v4.1
Pavir.3KG311700.v4.1	Pavir.2KG575300.v4.1		Pavir.3KG311700.v4.1	Pavir.9KG091600.v4.1
Pavir.3KG311700.v4.1	Pavir.9KG148100.v4.1		Pavir.3KG311700.v4.1	Pavir.3KG284800.v4.1
Pavir.3KG311700.v4.1	Pavir.6KG368900.v4.1		Pavir.3KG311700.v4.1	Pavir.6NG112400.v4.1
Pavir.3KG311700.v4.1	Pavir.3KG132200.v4.1		Pavir.3KG311700.v4.1	Pavir.9KG085100.v4.1
Pavir.3KG311700.v4.1	Pavir.1NG278100.v4.1		Pavir.3KG311700.v4.1	Pavir.9KG085200.v4.1
Pavir.3KG311700.v4.1	Pavir.2KG389000.v4.1		Pavir.3KG311700.v4.1	Pavir.6NG247200.v4.1
Pavir.3KG311700.v4.1	Pavir.6NG299400.v4.1		Pavir.9NG775900.v4.1	Pavir.3KG104400.v4.1
Pavir.3KG311700.v4.1	Pavir.1KG324100.v4.1		Pavir.9NG775900.v4.1	Pavir.3KG175900.v4.1
Pavir.3KG311700.v4.1	Pavir.1NG089900.v4.1		Pavir.9NG775900.v4.1	Pavir.9KG440100.v4.1
Pavir.3KG311700.v4.1	Pavir.5KG430600.v4.1		Pavir.9NG775900.v4.1	Pavir.4NG315800.v4.1
Pavir.3KG311700.v4.1	Pavir.8KG070900.v4.1		Pavir.9NG775900.v4.1	Pavir.7KG417700.v4.1
Pavir.3KG311700.v4.1	Pavir.5KG077300.v4.1		Pavir.9NG775900.v4.1	Pavir.3KG242300.v4.1
Pavir.3KG311700.v4.1	Pavir.2KG531100.v4.1		Pavir.9NG775900.v4.1	Pavir.8KG389900.v4.1
Pavir.3KG311700.v4.1	Pavir.5KG369300.v4.1		Pavir.9NG775900.v4.1	Pavir.4KG225100.v4.1
Pavir.3KG311700.v4.1	Pavir.5KG191200.v4.1		Pavir.9NG775900.v4.1	Pavir.8KG208300.v4.1
Pavir.3KG311700.v4.1	Pavir.7NG335100.v4.1		Pavir.9NG775900.v4.1	Pavir.1KG501500.v4.1
Pavir.3KG311700.v4.1	Pavir.1KG426800.v4.1		Pavir.9NG775900.v4.1	Pavir.2NG373900.v4.1
Pavir.3KG311700.v4.1	Pavir.6KG356500.v4.1		Pavir.9NG775900.v4.1	Pavir.7KG172700.v4.1
Pavir.3KG311700.v4.1	Pavir.3KG361100.v4.1		Pavir.9NG775900.v4.1	Pavir.5KG386400.v4.1
Pavir.3KG311700.v4.1	Pavir.4NG153600.v4.1		Pavir.9NG775900.v4.1	Pavir.2NG151800.v4.1
Pavir.3KG311700.v4.1	Pavir.1NG259200.v4.1		Pavir.9NG775900.v4.1	Pavir.5NG474900.v4.1
Pavir.3KG311700.v4.1	Pavir.5KG260000.v4.1		Pavir.9NG775900.v4.1	Pavir.1KG541700.v4.1
Pavir.3KG311700.v4.1	Pavir.4KG335400.v4.1		Pavir.9NG775900.v4.1	Pavir.4NG316500.v4.1
Pavir.3KG311700.v4.1	Pavir.6NG243000.v4.1		Pavir.9NG775900.v4.1	Pavir.4NG189100.v4.1
Pavir.3KG311700.v4.1	Pavir.8KG331000.v4.1		Pavir.9NG775900.v4.1	Pavir.2NG075200.v4.1
Pavir.3KG311700.v4.1	Pavir.9NG663100.v4.1		Pavir.9NG775900.v4.1	Pavir.5NG032900.v4.1
Pavir.3KG311700.v4.1	Pavir.2NG602700.v4.1		Pavir.9NG775900.v4.1	Pavir.7KG283700.v4.1
Pavir.3KG311700.v4.1	Pavir.5NG483400.v4.1		Pavir.9NG775900.v4.1	Pavir.4NG171600.v4.1
Pavir.3KG311700.v4.1	Pavir.5KG603300.v4.1		Pavir.9NG775900.v4.1	Pavir.1KG527100.v4.1
Pavir.3KG311700.v4.1	Pavir.9KG141200.v4.1		Pavir.9NG775900.v4.1	Pavir.2NG053100.v4.1
Pavir.3KG311700.v4.1	Pavir.5KG186500.v4.1		Pavir.9NG775900.v4.1	Pavir.4KG149900.v4.1
Pavir.3KG311700.v4.1	Pavir.4KG321100.v4.1		Pavir.9NG775900.v4.1	Pavir.1KG368100.v4.1
Pavir.3KG311700.v4.1	Pavir.2NG496000.v4.1		Pavir.9NG775900.v4.1	Pavir.7KG240600.v4.1
Pavir.3KG311700.v4.1	Pavir.8NG050300.v4.1		Pavir.9NG775900.v4.1	Pavir.9NG698900.v4.1
Pavir.3KG311700.v4.1	Pavir.7KG201500.v4.1		Pavir.9NG775900.v4.1	Pavir.3KG291400.v4.1
Pavir.3KG311700.v4.1	Pavir.J152600.v4.1		Pavir.9NG775900.v4.1	Pavir.2KG442800.v4.1
Pavir.3KG311700.v4.1	Pavir.2NG621800.v4.1		Pavir.9NG775900.v4.1	Pavir.9NG012000.v4.1
Pavir.3KG311700.v4.1	Pavir.7KG377500.v4.1		Pavir.9NG775900.v4.1	Pavir.7KG163600.v4.1
Pavir.3KG311700.v4.1	Pavir.5KG600900.v4.1		Pavir.9NG775900.v4.1	Pavir.1NG469500.v4.1
Pavir.3KG311700.v4.1	Pavir.4KG029400.v4.1		Pavir.9NG775900.v4.1	Pavir.4NG120900.v4.1
Pavir.3KG311700.v4.1	Pavir.7NG400700.v4.1		Pavir.9NG775900.v4.1	Pavir.3KG249700.v4.1
Pavir.3KG311700.v4.1	Pavir.4NG054900.v4.1		Pavir.9NG775900.v4.1	Pavir.2KG265100.v4.1
Pavir.3KG311700.v4.1	Pavir.5KG160400.v4.1		Pavir.9NG775900.v4.1	Pavir.9KG549700.v4.1
Pavir.3KG311700.v4.1	Pavir.8KG139200.v4.1		Pavir.9NG775900.v4.1	Pavir.8NG194400.v4.1
Pavir.3KG311700.v4.1	Pavir.5NG589400.v4.1		Pavir.9NG775900.v4.1	Pavir.2NG646200.v4.1
Pavir.3KG311700.v4.1	Pavir.8NG024200.v4.1		Pavir.9NG775900.v4.1	Pavir.9NG744100.v4.1
Pavir.3KG311700.v4.1	Pavir.4KG362700.v4.1		Pavir.9NG775900.v4.1	Pavir.9KG551200.v4.1
Pavir.3KG311700.v4.1	Pavir.5KG373100.v4.1		Pavir.9NG775900.v4.1	Pavir.9KG564100.v4.1
Pavir.3KG311700.v4.1	Pavir.2NG456800.v4.1		Pavir.9NG775900.v4.1	Pavir.7NG203100.v4.1
Pavir.3KG311700.v4.1	Pavir.5KG197300.v4.1		Pavir.9NG775900.v4.1	Pavir.9NG769500.v4.1
Pavir.3KG311700.v4.1	Pavir.3KG421900.v4.1		Pavir.9NG775900.v4.1	Pavir.2NG491000.v4.1
Pavir.3KG311700.v4.1	Pavir.3NG071100.v4.1		Pavir.9NG775900.v4.1	Pavir.9KG481700.v4.1
Pavir.3KG311700.v4.1	Pavir.7KG230800.v4.1		Pavir.9NG775900.v4.1	Pavir.5KG272100.v4.1
Pavir.3KG311700.v4.1	Pavir.1KG005200.v4.1		Pavir.9NG775900.v4.1	Pavir.5KG432600.v4.1
Pavir.3KG311700.v4.1	Pavir.5KG263300.v4.1		Pavir.9NG775900.v4.1	Pavir.3KG211000.v4.1
Pavir.3KG311700.v4.1	Pavir.5KG291600.v4.1		Pavir.9NG775900.v4.1	Pavir.1KG362700.v4.1
Pavir.3KG311700.v4.1	Pavir.2KG571200.v4.1		Pavir.9NG775900.v4.1	Pavir.7NG416500.v4.1
Pavir.3KG311700.v4.1	Pavir.3KG234500.v4.1		Pavir.9NG775900.v4.1	Pavir.4KG205300.v4.1
Pavir.3KG311700.v4.1	Pavir.5NG239300.v4.1		Pavir.9NG775900.v4.1	Pavir.9NG461600.v4.1
Pavir.3KG311700.v4.1	Pavir.3KG304700.v4.1		Pavir.9NG775900.v4.1	Pavir.2NG203400.v4.1
Pavir.3KG311700.v4.1	Pavir.5NG311500.v4.1		Pavir.9NG775900.v4.1	Pavir.1NG049200.v4.1
Pavir.3KG311700.v4.1	Pavir.5KG659000.v4.1		Pavir.9NG775900.v4.1	Pavir.2NG035700.v4.1
Pavir.3KG311700.v4.1	Pavir.3NG086700.v4.1		Pavir.9NG775900.v4.1	Pavir.J742200.v4.1
Pavir.3KG311700.v4.1	Pavir.7KG032000.v4.1		Pavir.9NG775900.v4.1	Pavir.1KG076400.v4.1
Pavir.3KG311700.v4.1	Pavir.5KG304600.v4.1		Pavir.9NG775900.v4.1	Pavir.8KG268900.v4.1
Pavir.3KG311700.v4.1	Pavir.1KG512100.v4.1		Pavir.9NG775900.v4.1	Pavir.1NG229300.v4.1
Pavir.3KG311700.v4.1	Pavir.7KG115600.v4.1		Pavir.9NG775900.v4.1	Pavir.4KG313000.v4.1
Pavir.3KG311700.v4.1	Pavir.3KG193500.v4.1		Pavir.9NG775900.v4.1	Pavir.3KG210300.v4.1
Pavir.3KG311700.v4.1	Pavir.2NG413900.v4.1		Pavir.9NG775900.v4.1	Pavir.J191800.v4.1
Pavir.3KG311700.v4.1	Pavir.5NG632500.v4.1		Pavir.9NG775900.v4.1	Pavir.6KG325900.v4.1
Pavir.3KG311700.v4.1	Pavir.9NG200000.v4.1		Pavir.9NG775900.v4.1	Pavir.1NG050400.v4.1
Pavir.3KG311700.v4.1	Pavir.5KG589500.v4.1		Pavir.9NG775900.v4.1	Pavir.1NG153400.v4.1
Pavir.3KG311700.v4.1	Pavir.4NG090700.v4.1		Pavir.9NG775900.v4.1	Pavir.5NG385600.v4.1
Pavir.3KG311700.v4.1	Pavir.4NG158100.v4.1		Pavir.9NG775900.v4.1	Pavir.6NG083100.v4.1
Pavir.3KG311700.v4.1	Pavir.5KG482500.v4.1		Pavir.9NG775900.v4.1	Pavir.1KG355800.v4.1
Pavir.1NG475300.v4.1	Pavir.5NG094700.v4.1		Pavir.9NG775900.v4.1	Pavir.7NG364900.v4.1
Pavir.1NG475300.v4.1	Pavir.7KG209000.v4.1		Pavir.9NG775900.v4.1	Pavir.5KG676000.v4.1
Pavir.1NG475300.v4.1	Pavir.8KG102700.v4.1		Pavir.9NG775900.v4.1	Pavir.2NG023700.v4.1
Pavir.1NG475300.v4.1	Pavir.3NG304100.v4.1		Pavir.9NG775900.v4.1	Pavir.7NG183100.v4.1
Pavir.1NG475300.v4.1	Pavir.3KG132200.v4.1		Pavir.9NG775900.v4.1	Pavir.9KG558700.v4.1
Pavir.1NG475300.v4.1	Pavir.6NG299400.v4.1		Pavir.9NG775900.v4.1	Pavir.6NG116700.v4.1
Pavir.1NG475300.v4.1	Pavir.1KG324100.v4.1		Pavir.9NG775900.v4.1	Pavir.5NG006300.v4.1
Pavir.1NG475300.v4.1	Pavir.2KG531100.v4.1		Pavir.9NG775900.v4.1	Pavir.9KG438600.v4.1
Pavir.1NG475300.v4.1	Pavir.5KG369300.v4.1		Pavir.9NG775900.v4.1	Pavir.2KG176000.v4.1
Pavir.1NG475300.v4.1	Pavir.5KG191200.v4.1		Pavir.9NG775900.v4.1	Pavir.5NG226700.v4.1
Pavir.1NG475300.v4.1	Pavir.7NG335100.v4.1		Pavir.9NG775900.v4.1	Pavir.6KG149400.v4.1
Pavir.1NG475300.v4.1	Pavir.6KG356500.v4.1		Pavir.9NG775900.v4.1	Pavir.2NG634100.v4.1
Pavir.1NG475300.v4.1	Pavir.3KG361100.v4.1		Pavir.9NG775900.v4.1	Pavir.3KG214200.v4.1
Pavir.1NG475300.v4.1	Pavir.4NG153600.v4.1		Pavir.9NG116800.v4.1	Pavir.4KG090300.v4.1
Pavir.1NG475300.v4.1	Pavir.5KG260000.v4.1		Pavir.9NG116800.v4.1	Pavir.3KG211000.v4.1
Pavir.1NG475300.v4.1	Pavir.4KG335400.v4.1		Pavir.9NG116800.v4.1	Pavir.9NG111300.v4.1
Pavir.1NG475300.v4.1	Pavir.6NG243000.v4.1		Pavir.9NG116800.v4.1	Pavir.2KG016900.v4.1
Pavir.1NG475300.v4.1	Pavir.9NG663100.v4.1		Pavir.9NG116800.v4.1	Pavir.5KG342300.v4.1
Pavir.1NG475300.v4.1	Pavir.2NG602700.v4.1		Pavir.9NG116800.v4.1	Pavir.2KG414200.v4.1
Pavir.1NG475300.v4.1	Pavir.5NG483400.v4.1		Pavir.9NG116800.v4.1	Pavir.2NG510900.v4.1
Pavir.1NG475300.v4.1	Pavir.1NG496300.v4.1		Pavir.9NG116800.v4.1	Pavir.4KG228600.v4.1
Pavir.1NG475300.v4.1	Pavir.3NG071100.v4.1		Pavir.9NG116800.v4.1	Pavir.3KG210300.v4.1
Pavir.1NG475300.v4.1	Pavir.2KG571200.v4.1		Pavir.9NG116800.v4.1	Pavir.4KG388600.v4.1
Pavir.1NG475300.v4.1	Pavir.3KG234500.v4.1		Pavir.9NG116800.v4.1	Pavir.3NG277600.v4.1
Pavir.1NG475300.v4.1	Pavir.3KG304700.v4.1		Pavir.9NG116800.v4.1	Pavir.3KG548000.v4.1
Pavir.1NG475300.v4.1	Pavir.1KG512100.v4.1		Pavir.1NG259200.v4.1	Pavir.7KG032000.v4.1
Pavir.1NG475300.v4.1	Pavir.J322100.v4.1		Pavir.1NG259200.v4.1	Pavir.7NG211700.v4.1
Pavir.1NG475300.v4.1	Pavir.6KG035200.v4.1		Pavir.1NG259200.v4.1	Pavir.7NG436300.v4.1
Pavir.5KG667800.v4.1	Pavir.9KG404000.v4.1		Pavir.1NG259200.v4.1	Pavir.1KG257000.v4.1
Pavir.5KG667800.v4.1	Pavir.6NG212400.v4.1		Pavir.1NG259200.v4.1	Pavir.7KG377500.v4.1
Pavir.5KG667800.v4.1	Pavir.9NG589700.v4.1		Pavir.1NG259200.v4.1	Pavir.9KG651200.v4.1
Pavir.5KG667800.v4.1	Pavir.5KG482400.v4.1		Pavir.1NG259200.v4.1	Pavir.5NG153400.v4.1
Pavir.5KG667800.v4.1	Pavir.1NG504000.v4.1		Pavir.1NG259200.v4.1	Pavir.3KG311700.v4.1
Pavir.5KG667800.v4.1	Pavir.4KG192300.v4.1		Pavir.1NG259200.v4.1	Pavir.3KG512000.v4.1
Pavir.5KG667800.v4.1	Pavir.9NG061500.v4.1		Pavir.1NG259200.v4.1	Pavir.2NG504000.v4.1
Pavir.5KG667800.v4.1	Pavir.J257500.v4.1		Pavir.1NG259200.v4.1	Pavir.7KG065400.v4.1
Pavir.5KG667800.v4.1	Pavir.3NG172700.v4.1		Pavir.1NG259200.v4.1	Pavir.9NG459300.v4.1
Pavir.5KG667800.v4.1	Pavir.4KG097600.v4.1		Pavir.1NG259200.v4.1	Pavir.3KG132200.v4.1
Pavir.5KG667800.v4.1	Pavir.6KG148700.v4.1		Pavir.1NG259200.v4.1	Pavir.5KG260000.v4.1
Pavir.5KG667800.v4.1	Pavir.5KG362300.v4.1		Pavir.1NG259200.v4.1	Pavir.1KG426800.v4.1
Pavir.5KG667800.v4.1	Pavir.7NG123800.v4.1		Pavir.1NG259200.v4.1	Pavir.3KG132300.v4.1
Pavir.5KG667800.v4.1	Pavir.5KG699800.v4.1		Pavir.1NG259200.v4.1	Pavir.J568600.v4.1
Pavir.5KG667800.v4.1	Pavir.4KG090000.v4.1		Pavir.1NG259200.v4.1	Pavir.4KG175900.v4.1
Pavir.5KG667800.v4.1	Pavir.1KG520900.v4.1		Pavir.1NG259200.v4.1	Pavir.5KG304600.v4.1
Pavir.5KG667800.v4.1	Pavir.7KG346000.v4.1		Pavir.1NG259200.v4.1	Pavir.6KG235400.v4.1
Pavir.5KG667800.v4.1	Pavir.2NG340400.v4.1		Pavir.1NG259200.v4.1	Pavir.9NG004300.v4.1
Pavir.5KG667800.v4.1	Pavir.6NG185900.v4.1		Pavir.1NG259200.v4.1	Pavir.5KG253300.v4.1
Pavir.5KG667800.v4.1	Pavir.9KG220500.v4.1		Pavir.1NG259200.v4.1	Pavir.3KG003600.v4.1
Pavir.5KG667800.v4.1	Pavir.6KG062000.v4.1		Pavir.1NG259200.v4.1	Pavir.3NG304100.v4.1
Pavir.5KG667800.v4.1	Pavir.7NG239900.v4.1		Pavir.1NG259200.v4.1	Pavir.9NG693500.v4.1
Pavir.5KG667800.v4.1	Pavir.8KG167200.v4.1		Pavir.1NG259200.v4.1	Pavir.7NG121600.v4.1
Pavir.5KG667800.v4.1	Pavir.6KG133100.v4.1		Pavir.1NG259200.v4.1	Pavir.4NG320800.v4.1
Pavir.5KG667800.v4.1	Pavir.7KG339000.v4.1		Pavir.1NG259200.v4.1	Pavir.5KG619900.v4.1
Pavir.5KG667800.v4.1	Pavir.1KG223600.v4.1		Pavir.1NG259200.v4.1	Pavir.8NG192000.v4.1
Pavir.5KG667800.v4.1	Pavir.J517800.v4.1		Pavir.1NG259200.v4.1	Pavir.1KG417900.v4.1
Pavir.5KG667800.v4.1	Pavir.8KG090600.v4.1		Pavir.1NG259200.v4.1	Pavir.5KG197300.v4.1
Pavir.5KG667800.v4.1	Pavir.1NG132700.v4.1		Pavir.1NG259200.v4.1	Pavir.5KG749000.v4.1
Pavir.5KG667800.v4.1	Pavir.1KG162400.v4.1		Pavir.1NG259200.v4.1	Pavir.7NG198300.v4.1
Pavir.5KG667800.v4.1	Pavir.3NG126300.v4.1		Pavir.1NG259200.v4.1	Pavir.4KG202000.v4.1
Pavir.5KG667800.v4.1	Pavir.1NG251800.v4.1		Pavir.1NG259200.v4.1	Pavir.9KG433000.v4.1
Pavir.5KG667800.v4.1	Pavir.7NG211700.v4.1		Pavir.1NG259200.v4.1	Pavir.8NG044300.v4.1
Pavir.5KG667800.v4.1	Pavir.5NG242500.v4.1		Pavir.1NG259200.v4.1	Pavir.5KG046400.v4.1
Pavir.5KG667800.v4.1	Pavir.2KG203900.v4.1		Pavir.1NG259200.v4.1	Pavir.J204600.v4.1
Pavir.5KG667800.v4.1	Pavir.1NG134300.v4.1		Pavir.1NG259200.v4.1	Pavir.3KG195400.v4.1
Pavir.5KG667800.v4.1	Pavir.6KG408400.v4.1		Pavir.1NG259200.v4.1	Pavir.2NG413900.v4.1
Pavir.5KG667800.v4.1	Pavir.4KG090300.v4.1		Pavir.1NG259200.v4.1	Pavir.2KG571200.v4.1
Pavir.5KG667800.v4.1	Pavir.5NG511400.v4.1		Pavir.1NG259200.v4.1	Pavir.6NG142800.v4.1
Pavir.5KG667800.v4.1	Pavir.9KG039000.v4.1		Pavir.1NG259200.v4.1	Pavir.9NG129600.v4.1
Pavir.5KG667800.v4.1	Pavir.6NG271300.v4.1		Pavir.1NG259200.v4.1	Pavir.3KG284000.v4.1
Pavir.5KG667800.v4.1	Pavir.2NG076000.v4.1		Pavir.1NG259200.v4.1	Pavir.4NG109400.v4.1
Pavir.5KG667800.v4.1	Pavir.5NG377300.v4.1		Pavir.1NG259200.v4.1	Pavir.7NG400700.v4.1
Pavir.5KG667800.v4.1	Pavir.2NG220800.v4.1		Pavir.1NG259200.v4.1	Pavir.9KG039000.v4.1
Pavir.5KG667800.v4.1	Pavir.2KG051700.v4.1		Pavir.1NG259200.v4.1	Pavir.3KG363100.v4.1
Pavir.5KG667800.v4.1	Pavir.2NG251200.v4.1		Pavir.1NG259200.v4.1	Pavir.2KG430800.v4.1
Pavir.5KG667800.v4.1	Pavir.9NG116800.v4.1		Pavir.1NG259200.v4.1	Pavir.6KG277500.v4.1
Pavir.5KG667800.v4.1	Pavir.2KG587700.v4.1		Pavir.1NG259200.v4.1	Pavir.5NG344500.v4.1
Pavir.5KG667800.v4.1	Pavir.1NG449900.v4.1		Pavir.1NG259200.v4.1	Pavir.9NG761400.v4.1
Pavir.5KG667800.v4.1	Pavir.J554000.v4.1		Pavir.1NG259200.v4.1	Pavir.8KG102700.v4.1
Pavir.5KG667800.v4.1	Pavir.4NG027300.v4.1		Pavir.7NG385600.v4.1	Pavir.4NG227500.v4.1
Pavir.5KG667800.v4.1	Pavir.6NG083100.v4.1		Pavir.7NG385600.v4.1	Pavir.2NG267500.v4.1
Pavir.5KG667800.v4.1	Pavir.8NG278100.v4.1		Pavir.7NG385600.v4.1	Pavir.5KG686500.v4.1
Pavir.5KG667800.v4.1	Pavir.9KG276800.v4.1		Pavir.7NG385600.v4.1	Pavir.9NG171600.v4.1
Pavir.5KG667800.v4.1	Pavir.9NG557600.v4.1		Pavir.7NG385600.v4.1	Pavir.3KG175900.v4.1
Pavir.5KG667800.v4.1	Pavir.7NG150700.v4.1		Pavir.7NG385600.v4.1	Pavir.4NG248300.v4.1
Pavir.5KG667800.v4.1	Pavir.5NG538700.v4.1		Pavir.7NG385600.v4.1	Pavir.2KG365700.v4.1
Pavir.5KG667800.v4.1	Pavir.9NG519600.v4.1		Pavir.7NG385600.v4.1	Pavir.7KG424000.v4.1
Pavir.5KG667800.v4.1	Pavir.3NG111500.v4.1		Pavir.7NG385600.v4.1	Pavir.9KG440100.v4.1
Pavir.5KG667800.v4.1	Pavir.6KG214300.v4.1		Pavir.7NG385600.v4.1	Pavir.4NG090400.v4.1
Pavir.5KG667800.v4.1	Pavir.6NG160500.v4.1		Pavir.7NG385600.v4.1	Pavir.8KG175700.v4.1
Pavir.5KG667800.v4.1	Pavir.5NG445300.v4.1		Pavir.7NG385600.v4.1	Pavir.2KG206100.v4.1
Pavir.5KG667800.v4.1	Pavir.7NG167100.v4.1		Pavir.7NG385600.v4.1	Pavir.4KG013500.v4.1
Pavir.5KG667800.v4.1	Pavir.4NG337300.v4.1		Pavir.7NG385600.v4.1	Pavir.7KG417700.v4.1
Pavir.5KG667800.v4.1	Pavir.3KG356500.v4.1		Pavir.7NG385600.v4.1	Pavir.3KG104300.v4.1
Pavir.5KG667800.v4.1	Pavir.5KG076600.v4.1		Pavir.7NG385600.v4.1	Pavir.4KG337800.v4.1
Pavir.5KG667800.v4.1	Pavir.2NG442000.v4.1		Pavir.7NG385600.v4.1	Pavir.5KG047300.v4.1
Pavir.5KG667800.v4.1	Pavir.5NG145500.v4.1		Pavir.7NG385600.v4.1	Pavir.7KG137100.v4.1
Pavir.5KG667800.v4.1	Pavir.3KG388000.v4.1		Pavir.7NG385600.v4.1	Pavir.9NG081800.v4.1
Pavir.5KG667800.v4.1	Pavir.7NG377800.v4.1		Pavir.7NG385600.v4.1	Pavir.1KG158500.v4.1
Pavir.5KG667800.v4.1	Pavir.5KG361100.v4.1		Pavir.7NG385600.v4.1	Pavir.1NG032900.v4.1
Pavir.5KG667800.v4.1	Pavir.8NG280400.v4.1		Pavir.7NG385600.v4.1	Pavir.9NG223400.v4.1
Pavir.5KG667800.v4.1	Pavir.9NG415800.v4.1		Pavir.7NG385600.v4.1	Pavir.J616100.v4.1
Pavir.5KG667800.v4.1	Pavir.7NG427100.v4.1		Pavir.7NG385600.v4.1	Pavir.8KG208300.v4.1
Pavir.5KG667800.v4.1	Pavir.1NG250700.v4.1		Pavir.7NG385600.v4.1	Pavir.8NG177900.v4.1
Pavir.5KG667800.v4.1	Pavir.9NG105500.v4.1		Pavir.7NG385600.v4.1	Pavir.5KG055100.v4.1
Pavir.5KG667800.v4.1	Pavir.1NG499600.v4.1		Pavir.7NG385600.v4.1	Pavir.8KG029900.v4.1
Pavir.5KG667800.v4.1	Pavir.9KG148100.v4.1		Pavir.7NG385600.v4.1	Pavir.6KG350800.v4.1
Pavir.5KG667800.v4.1	Pavir.3NG136500.v4.1		Pavir.7NG385600.v4.1	Pavir.3KG234100.v4.1
Pavir.5KG667800.v4.1	Pavir.6KG368900.v4.1		Pavir.7NG385600.v4.1	Pavir.3NG134000.v4.1
Pavir.5KG667800.v4.1	Pavir.2KG552300.v4.1		Pavir.7NG385600.v4.1	Pavir.1KG501500.v4.1
Pavir.5KG667800.v4.1	Pavir.2KG274200.v4.1		Pavir.7NG385600.v4.1	Pavir.2NG373900.v4.1
Pavir.5KG667800.v4.1	Pavir.4NG042100.v4.1		Pavir.7NG385600.v4.1	Pavir.4NG182300.v4.1
Pavir.5KG667800.v4.1	Pavir.J206300.v4.1		Pavir.7NG385600.v4.1	Pavir.1NG342800.v4.1
Pavir.5KG667800.v4.1	Pavir.4NG101100.v4.1		Pavir.7NG385600.v4.1	Pavir.4KG339000.v4.1
Pavir.5KG667800.v4.1	Pavir.9NG200100.v4.1		Pavir.7NG385600.v4.1	Pavir.7KG172700.v4.1
Pavir.5KG667800.v4.1	Pavir.3NG268400.v4.1		Pavir.7NG385600.v4.1	Pavir.6NG112900.v4.1
Pavir.5KG667800.v4.1	Pavir.5KG017000.v4.1		Pavir.7NG385600.v4.1	Pavir.2NG317200.v4.1
Pavir.5KG667800.v4.1	Pavir.7KG238400.v4.1		Pavir.7NG385600.v4.1	Pavir.9NG068900.v4.1
Pavir.5KG667800.v4.1	Pavir.9KG295400.v4.1		Pavir.7NG385600.v4.1	Pavir.8NG017000.v4.1
Pavir.5KG667800.v4.1	Pavir.7NG240000.v4.1		Pavir.7NG385600.v4.1	Pavir.5KG111100.v4.1
Pavir.5KG667800.v4.1	Pavir.2KG016900.v4.1		Pavir.7NG385600.v4.1	Pavir.2KG263000.v4.1
Pavir.5KG667800.v4.1	Pavir.1KG339700.v4.1		Pavir.7NG385600.v4.1	Pavir.5KG583700.v4.1
Pavir.5KG667800.v4.1	Pavir.2NG443000.v4.1		Pavir.7NG385600.v4.1	Pavir.4KG249700.v4.1
Pavir.5KG667800.v4.1	Pavir.4NG057500.v4.1		Pavir.7NG385600.v4.1	Pavir.3NG024900.v4.1
Pavir.5KG667800.v4.1	Pavir.2KG018400.v4.1		Pavir.7NG385600.v4.1	Pavir.4NG301500.v4.1
Pavir.5KG667800.v4.1	Pavir.5NG633000.v4.1		Pavir.7NG385600.v4.1	Pavir.3KG038800.v4.1
Pavir.5KG667800.v4.1	Pavir.9NG006500.v4.1		Pavir.7NG385600.v4.1	Pavir.1KG041600.v4.1
Pavir.5KG667800.v4.1	Pavir.J228300.v4.1		Pavir.7NG385600.v4.1	Pavir.3NG032800.v4.1
Pavir.5KG667800.v4.1	Pavir.1NG377800.v4.1		Pavir.7NG385600.v4.1	Pavir.3KG063600.v4.1
Pavir.5KG667800.v4.1	Pavir.7KG296100.v4.1		Pavir.7NG385600.v4.1	Pavir.1NG326500.v4.1
Pavir.5KG667800.v4.1	Pavir.3KG404500.v4.1		Pavir.7NG385600.v4.1	Pavir.6KG392500.v4.1
Pavir.5KG667800.v4.1	Pavir.9NG036800.v4.1		Pavir.7NG385600.v4.1	Pavir.5NG568700.v4.1
Pavir.5KG667800.v4.1	Pavir.1NG020300.v4.1		Pavir.7NG385600.v4.1	Pavir.J227800.v4.1
Pavir.5KG667800.v4.1	Pavir.3NG024300.v4.1		Pavir.7NG385600.v4.1	Pavir.7NG409600.v4.1
Pavir.5KG667800.v4.1	Pavir.2KG567100.v4.1		Pavir.7NG385600.v4.1	Pavir.3KG388000.v4.1
Pavir.5KG667800.v4.1	Pavir.1NG154100.v4.1		Pavir.7NG385600.v4.1	Pavir.2NG406700.v4.1
Pavir.5KG667800.v4.1	Pavir.7KG411300.v4.1		Pavir.7NG385600.v4.1	Pavir.1NG126400.v4.1
Pavir.5KG667800.v4.1	Pavir.5NG476600.v4.1		Pavir.7NG385600.v4.1	Pavir.9KG159900.v4.1
Pavir.5KG667800.v4.1	Pavir.2NG044600.v4.1		Pavir.7NG385600.v4.1	Pavir.1NG555700.v4.1
Pavir.5KG667800.v4.1	Pavir.2NG241200.v4.1		Pavir.7NG385600.v4.1	Pavir.1KG546100.v4.1
Pavir.5KG667800.v4.1	Pavir.9KG023900.v4.1		Pavir.7NG385600.v4.1	Pavir.4KG238300.v4.1
Pavir.5KG667800.v4.1	Pavir.3KG097200.v4.1		Pavir.7NG385600.v4.1	Pavir.6NG324400.v4.1
Pavir.5KG667800.v4.1	Pavir.2NG218100.v4.1		Pavir.7NG385600.v4.1	Pavir.9KG616300.v4.1
Pavir.5KG667800.v4.1	Pavir.9NG075000.v4.1		Pavir.7NG385600.v4.1	Pavir.2NG632700.v4.1
Pavir.5KG667800.v4.1	Pavir.2KG092900.v4.1		Pavir.7NG385600.v4.1	Pavir.5NG525000.v4.1
Pavir.5KG667800.v4.1	Pavir.5NG508300.v4.1		Pavir.7NG385600.v4.1	Pavir.4NG316500.v4.1
Pavir.5KG667800.v4.1	Pavir.5KG506400.v4.1		Pavir.7NG385600.v4.1	Pavir.5KG641400.v4.1
Pavir.5KG667800.v4.1	Pavir.5NG329100.v4.1		Pavir.7NG385600.v4.1	Pavir.5NG032900.v4.1
Pavir.5KG667800.v4.1	Pavir.5NG326000.v4.1		Pavir.7NG385600.v4.1	Pavir.4NG171600.v4.1
Pavir.5KG667800.v4.1	Pavir.9NG546600.v4.1		Pavir.7NG385600.v4.1	Pavir.2NG053100.v4.1
Pavir.5KG667800.v4.1	Pavir.1KG467900.v4.1		Pavir.7NG385600.v4.1	Pavir.4KG149900.v4.1
Pavir.5KG667800.v4.1	Pavir.3KG452500.v4.1		Pavir.7NG385600.v4.1	Pavir.5KG624500.v4.1
Pavir.5KG667800.v4.1	Pavir.7NG213600.v4.1		Pavir.7NG385600.v4.1	Pavir.3KG291400.v4.1
Pavir.5KG667800.v4.1	Pavir.2NG155000.v4.1		Pavir.7NG385600.v4.1	Pavir.9KG549700.v4.1
Pavir.5KG667800.v4.1	Pavir.4NG336700.v4.1		Pavir.7NG385600.v4.1	Pavir.8NG194400.v4.1
Pavir.5KG667800.v4.1	Pavir.2KG430800.v4.1		Pavir.7NG385600.v4.1	Pavir.9NG744100.v4.1
Pavir.5KG667800.v4.1	Pavir.7KG182700.v4.1		Pavir.7NG385600.v4.1	Pavir.2NG491000.v4.1
Pavir.5KG667800.v4.1	Pavir.J163300.v4.1		Pavir.7NG385600.v4.1	Pavir.2NG506500.v4.1
Pavir.5KG667800.v4.1	Pavir.9KG288400.v4.1		Pavir.7NG385600.v4.1	Pavir.3KG211000.v4.1
Pavir.5KG667800.v4.1	Pavir.2KG389000.v4.1		Pavir.7NG385600.v4.1	Pavir.4KG064400.v4.1
Pavir.5KG667800.v4.1	Pavir.3KG002200.v4.1		Pavir.7NG385600.v4.1	Pavir.9NG209500.v4.1
Pavir.5KG667800.v4.1	Pavir.4NG109400.v4.1		Pavir.7NG385600.v4.1	Pavir.3NG218800.v4.1
Pavir.5KG667800.v4.1	Pavir.8NG117900.v4.1		Pavir.7NG385600.v4.1	Pavir.1KG362700.v4.1
Pavir.5KG667800.v4.1	Pavir.3KG195400.v4.1		Pavir.7NG385600.v4.1	Pavir.2NG380300.v4.1
Pavir.5KG667800.v4.1	Pavir.3NG058400.v4.1		Pavir.7NG385600.v4.1	Pavir.9NG461600.v4.1
Pavir.5KG667800.v4.1	Pavir.4KG108600.v4.1		Pavir.7NG385600.v4.1	Pavir.6NG140100.v4.1
Pavir.5KG667800.v4.1	Pavir.5KG640500.v4.1		Pavir.7NG385600.v4.1	Pavir.6NG092300.v4.1
Pavir.5KG667800.v4.1	Pavir.3NG029300.v4.1		Pavir.7NG385600.v4.1	Pavir.2NG035700.v4.1
Pavir.5KG667800.v4.1	Pavir.4KG213400.v4.1		Pavir.7NG385600.v4.1	Pavir.J742200.v4.1
Pavir.5KG667800.v4.1	Pavir.6KG019300.v4.1		Pavir.7NG385600.v4.1	Pavir.3NG263300.v4.1
Pavir.5KG667800.v4.1	Pavir.4NG148800.v4.1		Pavir.7NG385600.v4.1	Pavir.9KG599500.v4.1
Pavir.5KG667800.v4.1	Pavir.3KG189500.v4.1		Pavir.7NG385600.v4.1	Pavir.6KG122200.v4.1
Pavir.5KG667800.v4.1	Pavir.7NG380200.v4.1		Pavir.7NG385600.v4.1	Pavir.9NG502900.v4.1
Pavir.5KG667800.v4.1	Pavir.8NG172800.v4.1		Pavir.7NG385600.v4.1	Pavir.4KG067300.v4.1
Pavir.5KG667800.v4.1	Pavir.9NG667600.v4.1		Pavir.7NG385600.v4.1	Pavir.J373100.v4.1
Pavir.5KG667800.v4.1	Pavir.5KG089000.v4.1		Pavir.7NG385600.v4.1	Pavir.8KG172300.v4.1
Pavir.5KG667800.v4.1	Pavir.7NG350800.v4.1		Pavir.7NG385600.v4.1	Pavir.1KG387100.v4.1
Pavir.5KG667800.v4.1	Pavir.9NG550800.v4.1		Pavir.7NG385600.v4.1	Pavir.2NG117500.v4.1
Pavir.5KG667800.v4.1	Pavir.5KG233200.v4.1		Pavir.7NG385600.v4.1	Pavir.5NG075400.v4.1
Pavir.5KG667800.v4.1	Pavir.5NG088500.v4.1		Pavir.7NG385600.v4.1	Pavir.3KG060200.v4.1
Pavir.5KG667800.v4.1	Pavir.2KG446000.v4.1		Pavir.7NG385600.v4.1	Pavir.4KG304400.v4.1
Pavir.5KG667800.v4.1	Pavir.7KG420900.v4.1		Pavir.7NG385600.v4.1	Pavir.2KG409700.v4.1
Pavir.5KG667800.v4.1	Pavir.5KG739400.v4.1		Pavir.7NG385600.v4.1	Pavir.9KG339000.v4.1
Pavir.5KG667800.v4.1	Pavir.2KG406600.v4.1		Pavir.7NG385600.v4.1	Pavir.4KG305900.v4.1
Pavir.5KG667800.v4.1	Pavir.7KG223200.v4.1		Pavir.7NG385600.v4.1	Pavir.9NG671400.v4.1
Pavir.5KG667800.v4.1	Pavir.7KG229300.v4.1		Pavir.7NG385600.v4.1	Pavir.9KG630800.v4.1
Pavir.5KG667800.v4.1	Pavir.4KG083100.v4.1		Pavir.7NG385600.v4.1	Pavir.8KG355800.v4.1
Pavir.5KG667800.v4.1	Pavir.9KG616000.v4.1		Pavir.7NG385600.v4.1	Pavir.1NG192500.v4.1
Pavir.5KG667800.v4.1	Pavir.3KG040600.v4.1		Pavir.7NG385600.v4.1	Pavir.2KG002700.v4.1
Pavir.5KG667800.v4.1	Pavir.9NG334800.v4.1		Pavir.7NG385600.v4.1	Pavir.8NG334400.v4.1
Pavir.5KG667800.v4.1	Pavir.5KG117600.v4.1		Pavir.7NG385600.v4.1	Pavir.3KG210300.v4.1
Pavir.5KG667800.v4.1	Pavir.9NG738700.v4.1		Pavir.7NG385600.v4.1	Pavir.5NG025400.v4.1
Pavir.5KG667800.v4.1	Pavir.7KG376700.v4.1		Pavir.7NG385600.v4.1	Pavir.9NG671500.v4.1
Pavir.5KG667800.v4.1	Pavir.5NG322500.v4.1		Pavir.7NG385600.v4.1	Pavir.2NG346300.v4.1
Pavir.5KG667800.v4.1	Pavir.5KG583400.v4.1		Pavir.7NG385600.v4.1	Pavir.9NG274600.v4.1
Pavir.5KG667800.v4.1	Pavir.6NG242400.v4.1		Pavir.7NG385600.v4.1	Pavir.1NG034400.v4.1
Pavir.5KG667800.v4.1	Pavir.6NG034400.v4.1		Pavir.7NG385600.v4.1	Pavir.9KG492600.v4.1
Pavir.5KG667800.v4.1	Pavir.5KG416500.v4.1		Pavir.7NG385600.v4.1	Pavir.1KG289100.v4.1
Pavir.5KG667800.v4.1	Pavir.9KG015400.v4.1		Pavir.7NG385600.v4.1	Pavir.5KG613600.v4.1
Pavir.5KG667800.v4.1	Pavir.5NG165700.v4.1		Pavir.7NG385600.v4.1	Pavir.2NG176800.v4.1
Pavir.5KG667800.v4.1	Pavir.5NG431700.v4.1		Pavir.7NG385600.v4.1	Pavir.5NG571600.v4.1
Pavir.5KG667800.v4.1	Pavir.2NG429100.v4.1		Pavir.7NG385600.v4.1	Pavir.1NG028500.v4.1
Pavir.5KG667800.v4.1	Pavir.2NG455500.v4.1		Pavir.7NG385600.v4.1	Pavir.9NG474600.v4.1
Pavir.5KG667800.v4.1	Pavir.9NG090000.v4.1		Pavir.7NG385600.v4.1	Pavir.2KG534500.v4.1
Pavir.5KG667800.v4.1	Pavir.9KG605600.v4.1		Pavir.7NG385600.v4.1	Pavir.5KG208200.v4.1
Pavir.5KG667800.v4.1	Pavir.5NG403500.v4.1		Pavir.7NG385600.v4.1	Pavir.1KG516500.v4.1
Pavir.5KG667800.v4.1	Pavir.2NG448300.v4.1		Pavir.7NG385600.v4.1	Pavir.J071200.v4.1
Pavir.5KG667800.v4.1	Pavir.1KG189400.v4.1		Pavir.7NG385600.v4.1	Pavir.2NG008600.v4.1
Pavir.5KG667800.v4.1	Pavir.9NG191800.v4.1		Pavir.7NG385600.v4.1	Pavir.4NG184100.v4.1
Pavir.5KG667800.v4.1	Pavir.1KG418000.v4.1		Pavir.7NG385600.v4.1	Pavir.9NG674500.v4.1
Pavir.5KG667800.v4.1	Pavir.2KG386300.v4.1		Pavir.7NG385600.v4.1	Pavir.9KG463400.v4.1
Pavir.5KG667800.v4.1	Pavir.2NG092600.v4.1		Pavir.7NG385600.v4.1	Pavir.8KG010800.v4.1
Pavir.5KG667800.v4.1	Pavir.5KG515900.v4.1		Pavir.7NG385600.v4.1	Pavir.9KG064200.v4.1
Pavir.5KG667800.v4.1	Pavir.3NG150500.v4.1		Pavir.7NG385600.v4.1	Pavir.2NG307400.v4.1
Pavir.5KG667800.v4.1	Pavir.J291500.v4.1		Pavir.7NG385600.v4.1	Pavir.2NG003200.v4.1
Pavir.5KG667800.v4.1	Pavir.5KG661200.v4.1		Pavir.7NG385600.v4.1	Pavir.7KG407400.v4.1
Pavir.5KG667800.v4.1	Pavir.9NG431400.v4.1		Pavir.7NG385600.v4.1	Pavir.1NG410200.v4.1
Pavir.5KG667800.v4.1	Pavir.4NG027500.v4.1		Pavir.7NG385600.v4.1	Pavir.8NG171900.v4.1
Pavir.5KG667800.v4.1	Pavir.3NG002700.v4.1		Pavir.7NG385600.v4.1	Pavir.1KG133200.v4.1
Pavir.5KG667800.v4.1	Pavir.1NG536700.v4.1		Pavir.7NG385600.v4.1	Pavir.3KG456300.v4.1
Pavir.5KG667800.v4.1	Pavir.1KG305300.v4.1		Pavir.7NG385600.v4.1	Pavir.4NG343700.v4.1
Pavir.5KG667800.v4.1	Pavir.9NG600600.v4.1		Pavir.7NG385600.v4.1	Pavir.1NG468800.v4.1
Pavir.5KG667800.v4.1	Pavir.7NG278600.v4.1		Pavir.7NG385600.v4.1	Pavir.8KG141500.v4.1
Pavir.5KG667800.v4.1	Pavir.9KG354600.v4.1		Pavir.7NG385600.v4.1	Pavir.7KG354700.v4.1
Pavir.5KG667800.v4.1	Pavir.8KG107200.v4.1		Pavir.7NG385600.v4.1	Pavir.1KG289200.v4.1
Pavir.5KG667800.v4.1	Pavir.J290600.v4.1		Pavir.7NG385600.v4.1	Pavir.5KG317600.v4.1
Pavir.5KG667800.v4.1	Pavir.5NG322300.v4.1		Pavir.7NG385600.v4.1	Pavir.7KG382500.v4.1
Pavir.5KG667800.v4.1	Pavir.7KG131800.v4.1		Pavir.7NG385600.v4.1	Pavir.3KG576000.v4.1
Pavir.5KG667800.v4.1	Pavir.1KG106600.v4.1		Pavir.7NG385600.v4.1	Pavir.7KG194900.v4.1
Pavir.5KG667800.v4.1	Pavir.J481600.v4.1		Pavir.7NG385600.v4.1	Pavir.1NG473900.v4.1
Pavir.5KG667800.v4.1	Pavir.7KG017400.v4.1		Pavir.7NG385600.v4.1	Pavir.2NG446500.v4.1
Pavir.5KG667800.v4.1	Pavir.7NG226000.v4.1		Pavir.7NG385600.v4.1	Pavir.4KG186200.v4.1
Pavir.5KG667800.v4.1	Pavir.5NG221300.v4.1		Pavir.7NG385600.v4.1	Pavir.2NG388500.v4.1
Pavir.5KG667800.v4.1	Pavir.5KG376000.v4.1		Pavir.7NG385600.v4.1	Pavir.1NG476000.v4.1
Pavir.5KG667800.v4.1	Pavir.9KG599000.v4.1		Pavir.7NG385600.v4.1	Pavir.1KG481700.v4.1
Pavir.5KG667800.v4.1	Pavir.5KG104200.v4.1		Pavir.7NG385600.v4.1	Pavir.7NG266200.v4.1
Pavir.5KG667800.v4.1	Pavir.9KG092000.v4.1		Pavir.3NG109800.v4.1	Pavir.9NG720500.v4.1
Pavir.5KG667800.v4.1	Pavir.4KG064500.v4.1		Pavir.3NG109800.v4.1	Pavir.2KG048300.v4.1
Pavir.5KG667800.v4.1	Pavir.1NG392600.v4.1		Pavir.3NG109800.v4.1	Pavir.3NG134100.v4.1
Pavir.5KG667800.v4.1	Pavir.5KG691100.v4.1		Pavir.3NG109800.v4.1	Pavir.2KG424300.v4.1
Pavir.5KG667800.v4.1	Pavir.7NG251200.v4.1		Pavir.3NG109800.v4.1	Pavir.5NG006200.v4.1
Pavir.5KG667800.v4.1	Pavir.1KG193100.v4.1		Pavir.3NG109800.v4.1	Pavir.4NG011500.v4.1
Pavir.5KG667800.v4.1	Pavir.3KG281200.v4.1		Pavir.3NG109800.v4.1	Pavir.1KG463400.v4.1
Pavir.5KG667800.v4.1	Pavir.9NG824300.v4.1		Pavir.3NG109800.v4.1	Pavir.6NG329800.v4.1
Pavir.5KG667800.v4.1	Pavir.1NG359200.v4.1		Pavir.3NG109800.v4.1	Pavir.2NG346300.v4.1
Pavir.5KG667800.v4.1	Pavir.6NG045200.v4.1		Pavir.3NG109800.v4.1	Pavir.9KG064200.v4.1
Pavir.5KG667800.v4.1	Pavir.J713300.v4.1		Pavir.3NG109800.v4.1	Pavir.4NG219000.v4.1
Pavir.5KG667800.v4.1	Pavir.1NG301300.v4.1		Pavir.3NG109800.v4.1	Pavir.6KG380300.v4.1
Pavir.5KG667800.v4.1	Pavir.4NG216000.v4.1		Pavir.3NG109800.v4.1	Pavir.1KG035000.v4.1
Pavir.5KG667800.v4.1	Pavir.1KG300300.v4.1		Pavir.3NG109800.v4.1	Pavir.4KG114600.v4.1
Pavir.5KG667800.v4.1	Pavir.2NG313700.v4.1		Pavir.3NG109800.v4.1	Pavir.6NG065800.v4.1
Pavir.5KG667800.v4.1	Pavir.9NG307300.v4.1		Pavir.3NG109800.v4.1	Pavir.2KG536900.v4.1
Pavir.5KG667800.v4.1	Pavir.4NG031900.v4.1		Pavir.3NG109800.v4.1	Pavir.J119900.v4.1
Pavir.5KG667800.v4.1	Pavir.6KG272400.v4.1		Pavir.3NG109800.v4.1	Pavir.6NG345500.v4.1
Pavir.5KG667800.v4.1	Pavir.7KG240800.v4.1		Pavir.3NG109800.v4.1	Pavir.5NG610400.v4.1
Pavir.5KG667800.v4.1	Pavir.3KG165500.v4.1		Pavir.3NG109800.v4.1	Pavir.2KG045100.v4.1
Pavir.5KG667800.v4.1	Pavir.9KG382500.v4.1		Pavir.3NG109800.v4.1	Pavir.5KG001400.v4.1
Pavir.5KG667800.v4.1	Pavir.2KG569900.v4.1		Pavir.3NG109800.v4.1	Pavir.6NG012000.v4.1
Pavir.5KG667800.v4.1	Pavir.9NG619000.v4.1		Pavir.3NG109800.v4.1	Pavir.3KG460000.v4.1
Pavir.5KG667800.v4.1	Pavir.5KG604200.v4.1		Pavir.3NG109800.v4.1	Pavir.7KG174800.v4.1
Pavir.5KG667800.v4.1	Pavir.2KG512600.v4.1		Pavir.3NG109800.v4.1	Pavir.5NG524600.v4.1
Pavir.5KG667800.v4.1	Pavir.4NG039900.v4.1		Pavir.3NG109800.v4.1	Pavir.6NG131700.v4.1
Pavir.5KG667800.v4.1	Pavir.9KG130300.v4.1		Pavir.3NG109800.v4.1	Pavir.1KG434500.v4.1
Pavir.5KG667800.v4.1	Pavir.1KG222800.v4.1		Pavir.3NG109800.v4.1	Pavir.3KG141600.v4.1
Pavir.5KG667800.v4.1	Pavir.5KG320700.v4.1		Pavir.3NG109800.v4.1	Pavir.6NG103200.v4.1
Pavir.5KG667800.v4.1	Pavir.5KG368500.v4.1		Pavir.3NG109800.v4.1	Pavir.3KG100400.v4.1
Pavir.5KG667800.v4.1	Pavir.3NG137500.v4.1		Pavir.3NG109800.v4.1	Pavir.8KG322400.v4.1
Pavir.5KG667800.v4.1	Pavir.9KG472300.v4.1		Pavir.3NG109800.v4.1	Pavir.3NG023300.v4.1
Pavir.5KG667800.v4.1	Pavir.5KG593400.v4.1		Pavir.3NG109800.v4.1	Pavir.6KG253300.v4.1
Pavir.5KG667800.v4.1	Pavir.J771400.v4.1		Pavir.3NG109800.v4.1	Pavir.1NG281000.v4.1
Pavir.5KG667800.v4.1	Pavir.9NG186300.v4.1		Pavir.3NG109800.v4.1	Pavir.3NG205000.v4.1
Pavir.5KG667800.v4.1	Pavir.9KG213200.v4.1		Pavir.3NG109800.v4.1	Pavir.8NG220900.v4.1
Pavir.5KG667800.v4.1	Pavir.5KG484500.v4.1		Pavir.3NG109800.v4.1	Pavir.5NG498400.v4.1
Pavir.5KG667800.v4.1	Pavir.9KG010200.v4.1		Pavir.3NG109800.v4.1	Pavir.9NG136600.v4.1
Pavir.5KG667800.v4.1	Pavir.2KG534000.v4.1		Pavir.3NG109800.v4.1	Pavir.2NG161400.v4.1
Pavir.5KG667800.v4.1	Pavir.1KG363000.v4.1		Pavir.3NG109800.v4.1	Pavir.7NG339500.v4.1
Pavir.5KG667800.v4.1	Pavir.6KG387600.v4.1		Pavir.3NG109800.v4.1	Pavir.3KG164300.v4.1
Pavir.5KG667800.v4.1	Pavir.8KG397800.v4.1		Pavir.3NG109800.v4.1	Pavir.8NG227800.v4.1
Pavir.5KG667800.v4.1	Pavir.8NG354100.v4.1		Pavir.3NG109800.v4.1	Pavir.1NG264200.v4.1
Pavir.5KG667800.v4.1	Pavir.9KG030400.v4.1		Pavir.3NG109800.v4.1	Pavir.2KG278700.v4.1
Pavir.5KG667800.v4.1	Pavir.1KG544600.v4.1		Pavir.3NG109800.v4.1	Pavir.9KG395800.v4.1
Pavir.5KG667800.v4.1	Pavir.4NG310000.v4.1		Pavir.3NG109800.v4.1	Pavir.3NG106400.v4.1
Pavir.5KG667800.v4.1	Pavir.5KG059700.v4.1		Pavir.3NG109800.v4.1	Pavir.1KG077000.v4.1
Pavir.5KG667800.v4.1	Pavir.9KG072900.v4.1		Pavir.3NG109800.v4.1	Pavir.5KG710600.v4.1
Pavir.5KG667800.v4.1	Pavir.9KG482800.v4.1		Pavir.3NG109800.v4.1	Pavir.7KG160600.v4.1
Pavir.5KG667800.v4.1	Pavir.4KG007300.v4.1		Pavir.3NG109800.v4.1	Pavir.3KG055300.v4.1
Pavir.5KG667800.v4.1	Pavir.9KG002800.v4.1		Pavir.3NG109800.v4.1	Pavir.6NG235200.v4.1
Pavir.5KG667800.v4.1	Pavir.7NG389200.v4.1		Pavir.3NG109800.v4.1	Pavir.2NG087400.v4.1
Pavir.5KG667800.v4.1	Pavir.9NG408600.v4.1		Pavir.3NG109800.v4.1	Pavir.2NG632100.v4.1
Pavir.5KG667800.v4.1	Pavir.5KG556900.v4.1		Pavir.3NG109800.v4.1	Pavir.6KG387400.v4.1
Pavir.5KG667800.v4.1	Pavir.7NG353300.v4.1		Pavir.3NG109800.v4.1	Pavir.5KG630800.v4.1
Pavir.5KG667800.v4.1	Pavir.1NG557000.v4.1		Pavir.3NG109800.v4.1	Pavir.1NG038300.v4.1
Pavir.5KG667800.v4.1	Pavir.2KG177600.v4.1		Pavir.3NG109800.v4.1	Pavir.5KG758200.v4.1
Pavir.5KG667800.v4.1	Pavir.5NG549200.v4.1		Pavir.3NG109800.v4.1	Pavir.2KG456900.v4.1
Pavir.5KG667800.v4.1	Pavir.2KG065100.v4.1		Pavir.3NG109800.v4.1	Pavir.9KG478300.v4.1
Pavir.5KG667800.v4.1	Pavir.1NG276900.v4.1		Pavir.3NG109800.v4.1	Pavir.9NG173900.v4.1
Pavir.5KG667800.v4.1	Pavir.3KG088700.v4.1		Pavir.3NG109800.v4.1	Pavir.9KG054700.v4.1
Pavir.5KG667800.v4.1	Pavir.1KG382600.v4.1		Pavir.3NG109800.v4.1	Pavir.9KG466600.v4.1
Pavir.5KG667800.v4.1	Pavir.3KG506100.v4.1		Pavir.3NG109800.v4.1	Pavir.2NG176700.v4.1
Pavir.5KG667800.v4.1	Pavir.4KG003900.v4.1		Pavir.3NG109800.v4.1	Pavir.1NG559600.v4.1
Pavir.5KG667800.v4.1	Pavir.1KG219100.v4.1		Pavir.3NG109800.v4.1	Pavir.5KG199400.v4.1
Pavir.5KG667800.v4.1	Pavir.7NG222100.v4.1		Pavir.3NG109800.v4.1	Pavir.9NG560200.v4.1
Pavir.5KG667800.v4.1	Pavir.1NG273600.v4.1		Pavir.3NG109800.v4.1	Pavir.1KG311300.v4.1
Pavir.5KG667800.v4.1	Pavir.4NG170000.v4.1		Pavir.3NG109800.v4.1	Pavir.J644600.v4.1
Pavir.5KG667800.v4.1	Pavir.8KG308700.v4.1		Pavir.3NG109800.v4.1	Pavir.9KG590500.v4.1
Pavir.5KG667800.v4.1	Pavir.1KG553500.v4.1		Pavir.3NG109800.v4.1	Pavir.5KG726400.v4.1
Pavir.5KG667800.v4.1	Pavir.5KG226400.v4.1		Pavir.3NG109800.v4.1	Pavir.5NG168000.v4.1
Pavir.5KG667800.v4.1	Pavir.5KG374500.v4.1		Pavir.3NG109800.v4.1	Pavir.9KG256300.v4.1
Pavir.5KG667800.v4.1	Pavir.1KG380200.v4.1		Pavir.3NG109800.v4.1	Pavir.6NG173300.v4.1
Pavir.5KG667800.v4.1	Pavir.1KG149400.v4.1		Pavir.3NG109800.v4.1	Pavir.3KG141800.v4.1
Pavir.5KG667800.v4.1	Pavir.5KG469100.v4.1		Pavir.3NG109800.v4.1	Pavir.7KG034900.v4.1
Pavir.5KG667800.v4.1	Pavir.9KG473700.v4.1		Pavir.3NG109800.v4.1	Pavir.5NG375900.v4.1
Pavir.5KG667800.v4.1	Pavir.2NG586000.v4.1		Pavir.3NG109800.v4.1	Pavir.8KG076200.v4.1
Pavir.5KG667800.v4.1	Pavir.4KG338200.v4.1		Pavir.3NG109800.v4.1	Pavir.9NG298900.v4.1
Pavir.5KG667800.v4.1	Pavir.3KG374500.v4.1		Pavir.3NG109800.v4.1	Pavir.3KG402900.v4.1
Pavir.5KG667800.v4.1	Pavir.9KG247200.v4.1		Pavir.3NG109800.v4.1	Pavir.3NG239500.v4.1
Pavir.5KG667800.v4.1	Pavir.1KG550900.v4.1		Pavir.3NG109800.v4.1	Pavir.7NG139800.v4.1
Pavir.5KG667800.v4.1	Pavir.5NG314300.v4.1		Pavir.3NG109800.v4.1	Pavir.4NG206600.v4.1
Pavir.5KG667800.v4.1	Pavir.5KG116600.v4.1		Pavir.3NG109800.v4.1	Pavir.4KG178600.v4.1
Pavir.5KG667800.v4.1	Pavir.6KG314100.v4.1		Pavir.3NG109800.v4.1	Pavir.5NG538700.v4.1
Pavir.5KG667800.v4.1	Pavir.5NG183500.v4.1		Pavir.3NG109800.v4.1	Pavir.5KG618000.v4.1
Pavir.5KG667800.v4.1	Pavir.9NG203400.v4.1		Pavir.3NG109800.v4.1	Pavir.1KG085500.v4.1
Pavir.5KG667800.v4.1	Pavir.1NG028700.v4.1		Pavir.3NG109800.v4.1	Pavir.5KG680400.v4.1
Pavir.5KG667800.v4.1	Pavir.2NG378500.v4.1		Pavir.3NG109800.v4.1	Pavir.2NG184200.v4.1
Pavir.5KG667800.v4.1	Pavir.9NG711900.v4.1		Pavir.3NG109800.v4.1	Pavir.3NG088300.v4.1
Pavir.5KG667800.v4.1	Pavir.J479700.v4.1		Pavir.3NG109800.v4.1	Pavir.5KG664800.v4.1
Pavir.5KG667800.v4.1	Pavir.5NG573100.v4.1		Pavir.3NG109800.v4.1	Pavir.5NG177700.v4.1
Pavir.5KG667800.v4.1	Pavir.9NG015500.v4.1		Pavir.3NG109800.v4.1	Pavir.9KG411900.v4.1
Pavir.5KG667800.v4.1	Pavir.1KG413300.v4.1		Pavir.3NG109800.v4.1	Pavir.2NG043000.v4.1
Pavir.5KG667800.v4.1	Pavir.7NG267100.v4.1		Pavir.3NG109800.v4.1	Pavir.2KG214900.v4.1
Pavir.5KG667800.v4.1	Pavir.2NG088000.v4.1		Pavir.3NG109800.v4.1	Pavir.3KG373100.v4.1
Pavir.5KG667800.v4.1	Pavir.6KG407400.v4.1		Pavir.3NG109800.v4.1	Pavir.1KG267100.v4.1
Pavir.5KG667800.v4.1	Pavir.1NG486300.v4.1		Pavir.3NG109800.v4.1	Pavir.2NG215200.v4.1
Pavir.5KG667800.v4.1	Pavir.1KG296600.v4.1		Pavir.3NG109800.v4.1	Pavir.9KG090700.v4.1
Pavir.5KG667800.v4.1	Pavir.1KG093200.v4.1		Pavir.3NG109800.v4.1	Pavir.8KG156500.v4.1
Pavir.5KG667800.v4.1	Pavir.5NG176100.v4.1		Pavir.3NG109800.v4.1	Pavir.3NG229100.v4.1
Pavir.5KG667800.v4.1	Pavir.4KG203800.v4.1		Pavir.3NG109800.v4.1	Pavir.8KG025100.v4.1
Pavir.5KG667800.v4.1	Pavir.5NG418200.v4.1		Pavir.3NG109800.v4.1	Pavir.2NG296500.v4.1
Pavir.5KG667800.v4.1	Pavir.9KG282800.v4.1		Pavir.3NG109800.v4.1	Pavir.7KG120300.v4.1
Pavir.5KG667800.v4.1	Pavir.5NG153000.v4.1		Pavir.2KG484800.v4.1	Pavir.6NG247500.v4.1
Pavir.5KG667800.v4.1	Pavir.3KG135100.v4.1		Pavir.2KG484800.v4.1	Pavir.2KG516600.v4.1
Pavir.5KG667800.v4.1	Pavir.5KG345800.v4.1		Pavir.2KG484800.v4.1	Pavir.4KG199400.v4.1
Pavir.5KG667800.v4.1	Pavir.5KG198500.v4.1		Pavir.2KG484800.v4.1	Pavir.5NG031600.v4.1
Pavir.5KG667800.v4.1	Pavir.9NG388400.v4.1		Pavir.2KG484800.v4.1	Pavir.7NG249600.v4.1
Pavir.4KG097600.v4.1	Pavir.9KG404000.v4.1		Pavir.2KG484800.v4.1	Pavir.7KG330300.v4.1
Pavir.4KG097600.v4.1	Pavir.5KG627200.v4.1		Pavir.2KG484800.v4.1	Pavir.2NG570200.v4.1
Pavir.4KG097600.v4.1	Pavir.2KG328500.v4.1		Pavir.3KG211000.v4.1	Pavir.3KG104400.v4.1
Pavir.4KG097600.v4.1	Pavir.9NG589700.v4.1		Pavir.3KG211000.v4.1	Pavir.9NG006500.v4.1
Pavir.4KG097600.v4.1	Pavir.5KG482400.v4.1		Pavir.3KG211000.v4.1	Pavir.9NG171600.v4.1
Pavir.4KG097600.v4.1	Pavir.1NG504000.v4.1		Pavir.3KG211000.v4.1	Pavir.9NG143800.v4.1
Pavir.4KG097600.v4.1	Pavir.4KG192300.v4.1		Pavir.3KG211000.v4.1	Pavir.7NG385600.v4.1
Pavir.4KG097600.v4.1	Pavir.9NG061500.v4.1		Pavir.3KG211000.v4.1	Pavir.2KG365700.v4.1
Pavir.4KG097600.v4.1	Pavir.J257500.v4.1		Pavir.3KG211000.v4.1	Pavir.4NG315800.v4.1
Pavir.4KG097600.v4.1	Pavir.3NG172700.v4.1		Pavir.3KG211000.v4.1	Pavir.4KG013500.v4.1
Pavir.4KG097600.v4.1	Pavir.2NG015600.v4.1		Pavir.3KG211000.v4.1	Pavir.7KG417700.v4.1
Pavir.4KG097600.v4.1	Pavir.7NG300700.v4.1		Pavir.3KG211000.v4.1	Pavir.3KG104300.v4.1
Pavir.4KG097600.v4.1	Pavir.6KG148700.v4.1		Pavir.3KG211000.v4.1	Pavir.8KG029900.v4.1
Pavir.4KG097600.v4.1	Pavir.3KG446600.v4.1		Pavir.3KG211000.v4.1	Pavir.1KG501500.v4.1
Pavir.4KG097600.v4.1	Pavir.5KG362300.v4.1		Pavir.3KG211000.v4.1	Pavir.7KG172700.v4.1
Pavir.4KG097600.v4.1	Pavir.2KG070800.v4.1		Pavir.3KG211000.v4.1	Pavir.5NG403500.v4.1
Pavir.4KG097600.v4.1	Pavir.7NG123800.v4.1		Pavir.3KG211000.v4.1	Pavir.3KG388000.v4.1
Pavir.4KG097600.v4.1	Pavir.5KG699800.v4.1		Pavir.3KG211000.v4.1	Pavir.4NG189100.v4.1
Pavir.4KG097600.v4.1	Pavir.7KG346000.v4.1		Pavir.3KG211000.v4.1	Pavir.2NG075200.v4.1
Pavir.4KG097600.v4.1	Pavir.2NG340400.v4.1		Pavir.3KG211000.v4.1	Pavir.4NG171600.v4.1
Pavir.4KG097600.v4.1	Pavir.6NG185900.v4.1		Pavir.3KG211000.v4.1	Pavir.2NG053100.v4.1
Pavir.4KG097600.v4.1	Pavir.9KG220500.v4.1		Pavir.3KG211000.v4.1	Pavir.1KG368100.v4.1
Pavir.4KG097600.v4.1	Pavir.6KG062000.v4.1		Pavir.3KG211000.v4.1	Pavir.9NG775900.v4.1
Pavir.4KG097600.v4.1	Pavir.7NG239900.v4.1		Pavir.3KG211000.v4.1	Pavir.3KG291400.v4.1
Pavir.4KG097600.v4.1	Pavir.4KG175900.v4.1		Pavir.3KG211000.v4.1	Pavir.2KG442800.v4.1
Pavir.4KG097600.v4.1	Pavir.5NG094700.v4.1		Pavir.3KG211000.v4.1	Pavir.4NG120900.v4.1
Pavir.4KG097600.v4.1	Pavir.2NG323000.v4.1		Pavir.3KG211000.v4.1	Pavir.3KG249700.v4.1
Pavir.4KG097600.v4.1	Pavir.6KG133100.v4.1		Pavir.3KG211000.v4.1	Pavir.9KG549700.v4.1
Pavir.4KG097600.v4.1	Pavir.7KG339000.v4.1		Pavir.3KG211000.v4.1	Pavir.8NG194400.v4.1
Pavir.4KG097600.v4.1	Pavir.1KG223600.v4.1		Pavir.3KG211000.v4.1	Pavir.9NG744100.v4.1
Pavir.4KG097600.v4.1	Pavir.J517800.v4.1		Pavir.3KG211000.v4.1	Pavir.7NG203100.v4.1
Pavir.4KG097600.v4.1	Pavir.2NG076100.v4.1		Pavir.3KG211000.v4.1	Pavir.2NG491000.v4.1
Pavir.4KG097600.v4.1	Pavir.9NG782300.v4.1		Pavir.3KG211000.v4.1	Pavir.4KG064400.v4.1
Pavir.4KG097600.v4.1	Pavir.8KG090600.v4.1		Pavir.3KG211000.v4.1	Pavir.9NG209500.v4.1
Pavir.4KG097600.v4.1	Pavir.1NG132700.v4.1		Pavir.3KG211000.v4.1	Pavir.3NG218800.v4.1
Pavir.4KG097600.v4.1	Pavir.3NG126300.v4.1		Pavir.3KG211000.v4.1	Pavir.1KG362700.v4.1
Pavir.4KG097600.v4.1	Pavir.1NG251800.v4.1		Pavir.3KG211000.v4.1	Pavir.7NG416500.v4.1
Pavir.4KG097600.v4.1	Pavir.7NG211700.v4.1		Pavir.3KG211000.v4.1	Pavir.4KG205300.v4.1
Pavir.4KG097600.v4.1	Pavir.5NG242500.v4.1		Pavir.3KG211000.v4.1	Pavir.2NG380300.v4.1
Pavir.4KG097600.v4.1	Pavir.2KG203900.v4.1		Pavir.3KG211000.v4.1	Pavir.9NG461600.v4.1
Pavir.4KG097600.v4.1	Pavir.9KG401100.v4.1		Pavir.3KG211000.v4.1	Pavir.6NG140100.v4.1
Pavir.4KG097600.v4.1	Pavir.1NG134300.v4.1		Pavir.3KG211000.v4.1	Pavir.2NG203400.v4.1
Pavir.4KG097600.v4.1	Pavir.6KG408400.v4.1		Pavir.3KG211000.v4.1	Pavir.1NG049200.v4.1
Pavir.4KG097600.v4.1	Pavir.4KG090300.v4.1		Pavir.3KG211000.v4.1	Pavir.6NG092300.v4.1
Pavir.4KG097600.v4.1	Pavir.5NG511400.v4.1		Pavir.3KG211000.v4.1	Pavir.2NG035700.v4.1
Pavir.4KG097600.v4.1	Pavir.9KG039000.v4.1		Pavir.3KG211000.v4.1	Pavir.J742200.v4.1
Pavir.4KG097600.v4.1	Pavir.J410000.v4.1		Pavir.3KG211000.v4.1	Pavir.9NG116800.v4.1
Pavir.4KG097600.v4.1	Pavir.2NG076000.v4.1		Pavir.3KG211000.v4.1	Pavir.9NG111300.v4.1
Pavir.4KG097600.v4.1	Pavir.5NG377300.v4.1		Pavir.3KG211000.v4.1	Pavir.9KG655900.v4.1
Pavir.4KG097600.v4.1	Pavir.2NG220800.v4.1		Pavir.3KG211000.v4.1	Pavir.5KG375800.v4.1
Pavir.4KG097600.v4.1	Pavir.2KG051700.v4.1		Pavir.3KG211000.v4.1	Pavir.3NG263300.v4.1
Pavir.4KG097600.v4.1	Pavir.2NG251200.v4.1		Pavir.3KG211000.v4.1	Pavir.9KG599500.v4.1
Pavir.4KG097600.v4.1	Pavir.9NG116800.v4.1		Pavir.3KG211000.v4.1	Pavir.1KG076400.v4.1
Pavir.4KG097600.v4.1	Pavir.J483200.v4.1		Pavir.3KG211000.v4.1	Pavir.9NG517900.v4.1
Pavir.4KG097600.v4.1	Pavir.2KG587700.v4.1		Pavir.3KG211000.v4.1	Pavir.8NG053600.v4.1
Pavir.4KG097600.v4.1	Pavir.5KG429900.v4.1		Pavir.3KG211000.v4.1	Pavir.2KG016900.v4.1
Pavir.4KG097600.v4.1	Pavir.2KG110200.v4.1		Pavir.3KG211000.v4.1	Pavir.6KG122200.v4.1
Pavir.4KG097600.v4.1	Pavir.7KG209000.v4.1		Pavir.3KG211000.v4.1	Pavir.9NG502900.v4.1
Pavir.4KG097600.v4.1	Pavir.J554000.v4.1		Pavir.3KG211000.v4.1	Pavir.7KG221900.v4.1
Pavir.4KG097600.v4.1	Pavir.4NG027300.v4.1		Pavir.3KG211000.v4.1	Pavir.4KG067300.v4.1
Pavir.4KG097600.v4.1	Pavir.3NG075500.v4.1		Pavir.3KG211000.v4.1	Pavir.J373100.v4.1
Pavir.4KG097600.v4.1	Pavir.8NG278100.v4.1		Pavir.3KG211000.v4.1	Pavir.8KG172300.v4.1
Pavir.4KG097600.v4.1	Pavir.9KG276800.v4.1		Pavir.3KG211000.v4.1	Pavir.1KG387100.v4.1
Pavir.4KG097600.v4.1	Pavir.8KG102700.v4.1		Pavir.3KG211000.v4.1	Pavir.8NG310500.v4.1
Pavir.4KG097600.v4.1	Pavir.7NG150700.v4.1		Pavir.3KG211000.v4.1	Pavir.2NG117500.v4.1
Pavir.4KG097600.v4.1	Pavir.5NG538700.v4.1		Pavir.3KG211000.v4.1	Pavir.5KG342300.v4.1
Pavir.4KG097600.v4.1	Pavir.1KG380600.v4.1		Pavir.3KG211000.v4.1	Pavir.2KG551200.v4.1
Pavir.4KG097600.v4.1	Pavir.3NG304100.v4.1		Pavir.3KG211000.v4.1	Pavir.5NG075400.v4.1
Pavir.4KG097600.v4.1	Pavir.9NG519600.v4.1		Pavir.3KG211000.v4.1	Pavir.1NG459500.v4.1
Pavir.4KG097600.v4.1	Pavir.3NG111500.v4.1		Pavir.3KG211000.v4.1	Pavir.5KG709100.v4.1
Pavir.4KG097600.v4.1	Pavir.6KG407300.v4.1		Pavir.3KG211000.v4.1	Pavir.3KG060200.v4.1
Pavir.4KG097600.v4.1	Pavir.6KG214300.v4.1		Pavir.3KG211000.v4.1	Pavir.4KG304400.v4.1
Pavir.4KG097600.v4.1	Pavir.4NG276400.v4.1		Pavir.3KG211000.v4.1	Pavir.2KG409700.v4.1
Pavir.4KG097600.v4.1	Pavir.1NG418700.v4.1		Pavir.3KG211000.v4.1	Pavir.9KG339000.v4.1
Pavir.4KG097600.v4.1	Pavir.6NG160500.v4.1		Pavir.3KG211000.v4.1	Pavir.J343400.v4.1
Pavir.4KG097600.v4.1	Pavir.5NG584000.v4.1		Pavir.3KG211000.v4.1	Pavir.9KG441000.v4.1
Pavir.4KG097600.v4.1	Pavir.5NG445300.v4.1		Pavir.3KG211000.v4.1	Pavir.2KG414200.v4.1
Pavir.4KG097600.v4.1	Pavir.9KG303800.v4.1		Pavir.3KG211000.v4.1	Pavir.7KG185800.v4.1
Pavir.4KG097600.v4.1	Pavir.3KG356500.v4.1		Pavir.3KG211000.v4.1	Pavir.2NG510900.v4.1
Pavir.4KG097600.v4.1	Pavir.5KG076600.v4.1		Pavir.3KG211000.v4.1	Pavir.9KG550900.v4.1
Pavir.4KG097600.v4.1	Pavir.5NG145500.v4.1		Pavir.3KG211000.v4.1	Pavir.4KG305900.v4.1
Pavir.4KG097600.v4.1	Pavir.3KG388000.v4.1		Pavir.3KG211000.v4.1	Pavir.9NG671400.v4.1
Pavir.4KG097600.v4.1	Pavir.9KG548000.v4.1		Pavir.3KG211000.v4.1	Pavir.5KG454900.v4.1
Pavir.4KG097600.v4.1	Pavir.7NG377800.v4.1		Pavir.3KG211000.v4.1	Pavir.9KG630800.v4.1
Pavir.4KG097600.v4.1	Pavir.9NG415800.v4.1		Pavir.3KG211000.v4.1	Pavir.4NG135800.v4.1
Pavir.4KG097600.v4.1	Pavir.7NG427100.v4.1		Pavir.3KG211000.v4.1	Pavir.J629500.v4.1
Pavir.4KG097600.v4.1	Pavir.1NG306100.v4.1		Pavir.3KG211000.v4.1	Pavir.J165300.v4.1
Pavir.4KG097600.v4.1	Pavir.2KG575300.v4.1		Pavir.3KG211000.v4.1	Pavir.9NG760100.v4.1
Pavir.4KG097600.v4.1	Pavir.9NG850700.v4.1		Pavir.3KG211000.v4.1	Pavir.8KG355800.v4.1
Pavir.4KG097600.v4.1	Pavir.1NG250700.v4.1		Pavir.3KG211000.v4.1	Pavir.1NG004700.v4.1
Pavir.4KG097600.v4.1	Pavir.9KG148100.v4.1		Pavir.3KG211000.v4.1	Pavir.6NG366300.v4.1
Pavir.4KG097600.v4.1	Pavir.6KG368900.v4.1		Pavir.3KG211000.v4.1	Pavir.1NG192500.v4.1
Pavir.4KG097600.v4.1	Pavir.2KG274200.v4.1		Pavir.3KG211000.v4.1	Pavir.2KG002700.v4.1
Pavir.4KG097600.v4.1	Pavir.4NG042100.v4.1		Pavir.3KG211000.v4.1	Pavir.8NG334400.v4.1
Pavir.4KG097600.v4.1	Pavir.4NG101100.v4.1		Pavir.3KG211000.v4.1	Pavir.4KG228600.v4.1
Pavir.4KG097600.v4.1	Pavir.9NG200100.v4.1		Pavir.3KG211000.v4.1	Pavir.7KG142800.v4.1
Pavir.4KG097600.v4.1	Pavir.9KG295400.v4.1		Pavir.3KG211000.v4.1	Pavir.3KG210300.v4.1
Pavir.4KG097600.v4.1	Pavir.7NG240000.v4.1		Pavir.3KG211000.v4.1	Pavir.7NG183100.v4.1
Pavir.4KG097600.v4.1	Pavir.5KG589200.v4.1		Pavir.3KG211000.v4.1	Pavir.9KG558700.v4.1
Pavir.4KG097600.v4.1	Pavir.5NG633000.v4.1		Pavir.3KG211000.v4.1	Pavir.2KG052200.v4.1
Pavir.4KG097600.v4.1	Pavir.1NG377800.v4.1		Pavir.3KG211000.v4.1	Pavir.5NG262400.v4.1
Pavir.4KG097600.v4.1	Pavir.1NG136900.v4.1		Pavir.4KG355300.v4.1	Pavir.9NG047900.v4.1
Pavir.4KG097600.v4.1	Pavir.7KG296100.v4.1		Pavir.4KG355300.v4.1	Pavir.9KG160900.v4.1
Pavir.4KG097600.v4.1	Pavir.3KG404500.v4.1		Pavir.4KG355300.v4.1	Pavir.2NG220800.v4.1
Pavir.4KG097600.v4.1	Pavir.7KG411300.v4.1		Pavir.4KG355300.v4.1	Pavir.9KG085100.v4.1
Pavir.4KG097600.v4.1	Pavir.2NG241200.v4.1		Pavir.4KG355300.v4.1	Pavir.9KG220500.v4.1
Pavir.4KG097600.v4.1	Pavir.2NG218100.v4.1		Pavir.4KG355300.v4.1	Pavir.9KG586700.v4.1
Pavir.4KG097600.v4.1	Pavir.2KG092900.v4.1		Pavir.4KG355300.v4.1	Pavir.9NG105500.v4.1
Pavir.4KG097600.v4.1	Pavir.5NG508300.v4.1		Pavir.4KG355300.v4.1	Pavir.5NG421200.v4.1
Pavir.4KG097600.v4.1	Pavir.5KG506400.v4.1		Pavir.4KG355300.v4.1	Pavir.4NG271600.v4.1
Pavir.4KG097600.v4.1	Pavir.9NG546600.v4.1		Pavir.4KG355300.v4.1	Pavir.J528700.v4.1
Pavir.4KG097600.v4.1	Pavir.2NG155000.v4.1		Pavir.4KG355300.v4.1	Pavir.6KG032000.v4.1
Pavir.4KG097600.v4.1	Pavir.4NG336700.v4.1		Pavir.4KG355300.v4.1	Pavir.1NG132900.v4.1
Pavir.4KG097600.v4.1	Pavir.2KG430800.v4.1		Pavir.4KG355300.v4.1	Pavir.J327000.v4.1
Pavir.4KG097600.v4.1	Pavir.4NG192700.v4.1		Pavir.4KG355300.v4.1	Pavir.5KG508600.v4.1
Pavir.4KG097600.v4.1	Pavir.7KG182700.v4.1		Pavir.4KG355300.v4.1	Pavir.5KG352600.v4.1
Pavir.4KG097600.v4.1	Pavir.J163300.v4.1		Pavir.4KG355300.v4.1	Pavir.9NG518200.v4.1
Pavir.4KG097600.v4.1	Pavir.3KG272800.v4.1		Pavir.4KG355300.v4.1	Pavir.5NG248900.v4.1
Pavir.4KG097600.v4.1	Pavir.3NG239500.v4.1		Pavir.4KG355300.v4.1	Pavir.2KG189500.v4.1
Pavir.4KG097600.v4.1	Pavir.3KG132200.v4.1		Pavir.4KG355300.v4.1	Pavir.2NG196700.v4.1
Pavir.4KG097600.v4.1	Pavir.1NG278100.v4.1		Pavir.4KG355300.v4.1	Pavir.1NG003500.v4.1
Pavir.4KG097600.v4.1	Pavir.2KG389000.v4.1		Pavir.4KG355300.v4.1	Pavir.2KG189400.v4.1
Pavir.4KG097600.v4.1	Pavir.6NG299400.v4.1		Pavir.9KG312300.v4.1	Pavir.9KG033500.v4.1
Pavir.4KG097600.v4.1	Pavir.1KG324100.v4.1		Pavir.9KG312300.v4.1	Pavir.9NG459300.v4.1
Pavir.4KG097600.v4.1	Pavir.1NG089900.v4.1		Pavir.9KG312300.v4.1	Pavir.5KG197300.v4.1
Pavir.4KG097600.v4.1	Pavir.5KG430600.v4.1		Pavir.9KG312300.v4.1	Pavir.9KG433000.v4.1
Pavir.4KG097600.v4.1	Pavir.8KG070900.v4.1		Pavir.9KG312300.v4.1	Pavir.3NG128600.v4.1
Pavir.4KG097600.v4.1	Pavir.5KG369300.v4.1		Pavir.9KG312300.v4.1	Pavir.8NG044300.v4.1
Pavir.4KG097600.v4.1	Pavir.1KG426800.v4.1		Pavir.9KG312300.v4.1	Pavir.3KG195400.v4.1
Pavir.4KG097600.v4.1	Pavir.1NG259200.v4.1		Pavir.9KG312300.v4.1	Pavir.3KG363100.v4.1
Pavir.4KG097600.v4.1	Pavir.5KG260000.v4.1		Pavir.9KG312300.v4.1	Pavir.8KG102700.v4.1
Pavir.4KG097600.v4.1	Pavir.4NG109400.v4.1		Pavir.9KG312300.v4.1	Pavir.5NG500600.v4.1
Pavir.4KG097600.v4.1	Pavir.8NG117900.v4.1		Pavir.9KG312300.v4.1	Pavir.4KG073100.v4.1
Pavir.4KG097600.v4.1	Pavir.5KG603300.v4.1		Pavir.9KG312300.v4.1	Pavir.7NG150700.v4.1
Pavir.4KG097600.v4.1	Pavir.8NG253700.v4.1		Pavir.9KG312300.v4.1	Pavir.7KG087500.v4.1
Pavir.4KG097600.v4.1	Pavir.9KG141200.v4.1		Pavir.9KG312300.v4.1	Pavir.1KG223600.v4.1
Pavir.4KG097600.v4.1	Pavir.5KG186500.v4.1		Pavir.9KG312300.v4.1	Pavir.5KG640500.v4.1
Pavir.4KG097600.v4.1	Pavir.4KG108600.v4.1		Pavir.9KG312300.v4.1	Pavir.5KG687000.v4.1
Pavir.4KG097600.v4.1	Pavir.3NG029000.v4.1		Pavir.5NG356800.v4.1	Pavir.3KG242300.v4.1
Pavir.4KG097600.v4.1	Pavir.2KG311700.v4.1		Pavir.5NG356800.v4.1	Pavir.9NG698900.v4.1
Pavir.4KG097600.v4.1	Pavir.1KG417900.v4.1		Pavir.5NG356800.v4.1	Pavir.9NG012000.v4.1
Pavir.4KG097600.v4.1	Pavir.7NG350800.v4.1		Pavir.5NG356800.v4.1	Pavir.7KG163600.v4.1
Pavir.4KG097600.v4.1	Pavir.2NG621800.v4.1		Pavir.5NG356800.v4.1	Pavir.2KG265100.v4.1
Pavir.4KG097600.v4.1	Pavir.7KG377500.v4.1		Pavir.5NG356800.v4.1	Pavir.1KG356000.v4.1
Pavir.4KG097600.v4.1	Pavir.5KG600900.v4.1		Pavir.5NG356800.v4.1	Pavir.9NG769500.v4.1
Pavir.4KG097600.v4.1	Pavir.4KG029400.v4.1		Pavir.5NG356800.v4.1	Pavir.9NG663700.v4.1
Pavir.4KG097600.v4.1	Pavir.5NG322400.v4.1		Pavir.5NG356800.v4.1	Pavir.J191800.v4.1
Pavir.4KG097600.v4.1	Pavir.6KG271600.v4.1		Pavir.5NG356800.v4.1	Pavir.7NG316200.v4.1
Pavir.4KG097600.v4.1	Pavir.5KG416500.v4.1		Pavir.5NG356800.v4.1	Pavir.7KG291300.v4.1
Pavir.4KG097600.v4.1	Pavir.9KG015400.v4.1		Pavir.5NG356800.v4.1	Pavir.5NG357500.v4.1
Pavir.4KG097600.v4.1	Pavir.4NG054900.v4.1		Pavir.5NG356800.v4.1	Pavir.4KG258100.v4.1
Pavir.4KG097600.v4.1	Pavir.5KG160400.v4.1		Pavir.5NG356800.v4.1	Pavir.4NG197700.v4.1
Pavir.4KG097600.v4.1	Pavir.8KG139200.v4.1		Pavir.5NG356800.v4.1	Pavir.5NG507500.v4.1
Pavir.4KG097600.v4.1	Pavir.5NG589400.v4.1		Pavir.5NG356800.v4.1	Pavir.9NG674400.v4.1
Pavir.4KG097600.v4.1	Pavir.8NG024200.v4.1		Pavir.5NG356800.v4.1	Pavir.5NG558600.v4.1
Pavir.4KG097600.v4.1	Pavir.5KG373100.v4.1		Pavir.5NG356800.v4.1	Pavir.4KG408000.v4.1
Pavir.4KG097600.v4.1	Pavir.2NG456800.v4.1		Pavir.5NG356800.v4.1	Pavir.4NG033600.v4.1
Pavir.4KG097600.v4.1	Pavir.5KG197300.v4.1		Pavir.5NG356800.v4.1	Pavir.8KG241400.v4.1
Pavir.4KG097600.v4.1	Pavir.3KG421900.v4.1		Pavir.5NG356800.v4.1	Pavir.9NG795300.v4.1
Pavir.4KG097600.v4.1	Pavir.3NG071100.v4.1		Pavir.5NG356800.v4.1	Pavir.6KG341600.v4.1
Pavir.4KG097600.v4.1	Pavir.2KG571200.v4.1		Pavir.5NG356800.v4.1	Pavir.9NG259700.v4.1
Pavir.4KG097600.v4.1	Pavir.3KG234500.v4.1		Pavir.5NG356800.v4.1	Pavir.5NG299400.v4.1
Pavir.4KG097600.v4.1	Pavir.5NG239300.v4.1		Pavir.5NG356800.v4.1	Pavir.1NG230500.v4.1
Pavir.4KG097600.v4.1	Pavir.5KG659000.v4.1		Pavir.5NG356800.v4.1	Pavir.6NG120500.v4.1
Pavir.4KG097600.v4.1	Pavir.5KG589500.v4.1		Pavir.J694200.v4.1	Pavir.9NG143800.v4.1
Pavir.4KG097600.v4.1	Pavir.2NG455500.v4.1		Pavir.J694200.v4.1	Pavir.5KG500400.v4.1
Pavir.4KG097600.v4.1	Pavir.9KG605600.v4.1		Pavir.J694200.v4.1	Pavir.4NG315800.v4.1
Pavir.4KG097600.v4.1	Pavir.5NG403500.v4.1		Pavir.J694200.v4.1	Pavir.3KG104300.v4.1
Pavir.4KG097600.v4.1	Pavir.2NG448300.v4.1		Pavir.J694200.v4.1	Pavir.1NG342800.v4.1
Pavir.4KG097600.v4.1	Pavir.1KG418000.v4.1		Pavir.J694200.v4.1	Pavir.2KG048300.v4.1
Pavir.4KG097600.v4.1	Pavir.2NG092600.v4.1		Pavir.J694200.v4.1	Pavir.J493200.v4.1
Pavir.4KG097600.v4.1	Pavir.7NG226000.v4.1		Pavir.J694200.v4.1	Pavir.7NG309700.v4.1
Pavir.4KG097600.v4.1	Pavir.3KG281200.v4.1		Pavir.J694200.v4.1	Pavir.2KG263000.v4.1
Pavir.4KG097600.v4.1	Pavir.9KG382500.v4.1		Pavir.J694200.v4.1	Pavir.3NG134100.v4.1
Pavir.4KG097600.v4.1	Pavir.2KG569900.v4.1		Pavir.J694200.v4.1	Pavir.7KG359400.v4.1
Pavir.4KG097600.v4.1	Pavir.1KG222800.v4.1		Pavir.J694200.v4.1	Pavir.5KG558200.v4.1
Pavir.4KG097600.v4.1	Pavir.3KG187400.v4.1		Pavir.J694200.v4.1	Pavir.7NG309600.v4.1
Pavir.4KG097600.v4.1	Pavir.9NG694200.v4.1		Pavir.J694200.v4.1	Pavir.4NG124200.v4.1
Pavir.4KG097600.v4.1	Pavir.2KG278700.v4.1		Pavir.J694200.v4.1	Pavir.1KG041600.v4.1
Pavir.4KG097600.v4.1	Pavir.1KG173100.v4.1		Pavir.J694200.v4.1	Pavir.3NG162000.v4.1
Pavir.4KG097600.v4.1	Pavir.3KG003600.v4.1		Pavir.J694200.v4.1	Pavir.5NG025400.v4.1
Pavir.4KG097600.v4.1	Pavir.1KG348600.v4.1		Pavir.6KG325900.v4.1	Pavir.3KG104400.v4.1
Pavir.4KG097600.v4.1	Pavir.1NG361100.v4.1		Pavir.6KG325900.v4.1	Pavir.9NG006500.v4.1
Pavir.4KG097600.v4.1	Pavir.9KG276500.v4.1		Pavir.6KG325900.v4.1	Pavir.9NG143800.v4.1
Pavir.4KG097600.v4.1	Pavir.3NG024200.v4.1		Pavir.6KG325900.v4.1	Pavir.3KG175900.v4.1
Pavir.4KG097600.v4.1	Pavir.2KG484800.v4.1		Pavir.6KG325900.v4.1	Pavir.4NG315800.v4.1
Pavir.4KG097600.v4.1	Pavir.9NG154000.v4.1		Pavir.6KG325900.v4.1	Pavir.2NG398600.v4.1
Pavir.4KG097600.v4.1	Pavir.4KG073000.v4.1		Pavir.6KG325900.v4.1	Pavir.7KG417700.v4.1
Pavir.4KG097600.v4.1	Pavir.7KG187800.v4.1		Pavir.6KG325900.v4.1	Pavir.3KG242300.v4.1
Pavir.4KG097600.v4.1	Pavir.2NG570200.v4.1		Pavir.6KG325900.v4.1	Pavir.8KG389900.v4.1
Pavir.4KG097600.v4.1	Pavir.4KG386000.v4.1		Pavir.6KG325900.v4.1	Pavir.1KG158500.v4.1
Pavir.4KG097600.v4.1	Pavir.7NG326700.v4.1		Pavir.6KG325900.v4.1	Pavir.4KG225100.v4.1
Pavir.4KG097600.v4.1	Pavir.1NG028200.v4.1		Pavir.6KG325900.v4.1	Pavir.8KG208300.v4.1
Pavir.4KG097600.v4.1	Pavir.5KG496000.v4.1		Pavir.6KG325900.v4.1	Pavir.9KG614600.v4.1
Pavir.4KG097600.v4.1	Pavir.3KG512000.v4.1		Pavir.6KG325900.v4.1	Pavir.1NG342800.v4.1
Pavir.4KG097600.v4.1	Pavir.5NG005700.v4.1		Pavir.6KG325900.v4.1	Pavir.9NG689500.v4.1
Pavir.4KG097600.v4.1	Pavir.5NG008900.v4.1		Pavir.6KG325900.v4.1	Pavir.5KG386400.v4.1
Pavir.4KG097600.v4.1	Pavir.9KG617900.v4.1		Pavir.6KG325900.v4.1	Pavir.3KG216000.v4.1
Pavir.4KG097600.v4.1	Pavir.8KG014700.v4.1		Pavir.6KG325900.v4.1	Pavir.3KG353200.v4.1
Pavir.4KG097600.v4.1	Pavir.5KG001400.v4.1		Pavir.6KG325900.v4.1	Pavir.2NG324600.v4.1
Pavir.4KG097600.v4.1	Pavir.1NG524900.v4.1		Pavir.6KG325900.v4.1	Pavir.J227800.v4.1
Pavir.4KG097600.v4.1	Pavir.6NG345500.v4.1		Pavir.6KG325900.v4.1	Pavir.3NG162000.v4.1
Pavir.4KG097600.v4.1	Pavir.9NG378300.v4.1		Pavir.6KG325900.v4.1	Pavir.1KG541700.v4.1
Pavir.4KG097600.v4.1	Pavir.5KG630800.v4.1		Pavir.6KG325900.v4.1	Pavir.4NG189100.v4.1
Pavir.4KG097600.v4.1	Pavir.3NG199500.v4.1		Pavir.6KG325900.v4.1	Pavir.5NG032900.v4.1
Pavir.4KG097600.v4.1	Pavir.9NG297100.v4.1		Pavir.6KG325900.v4.1	Pavir.2KG322900.v4.1
Pavir.4KG097600.v4.1	Pavir.4NG044200.v4.1		Pavir.6KG325900.v4.1	Pavir.1KG368100.v4.1
Pavir.4KG097600.v4.1	Pavir.1NG485700.v4.1		Pavir.6KG325900.v4.1	Pavir.7KG240600.v4.1
Pavir.4KG097600.v4.1	Pavir.9NG451100.v4.1		Pavir.6KG325900.v4.1	Pavir.9NG775900.v4.1
Pavir.2NG122400.v4.1	Pavir.9KG369200.v4.1		Pavir.6KG325900.v4.1	Pavir.9NG012000.v4.1
Pavir.2NG122400.v4.1	Pavir.9KG477100.v4.1		Pavir.6KG325900.v4.1	Pavir.7KG163600.v4.1
Pavir.2NG122400.v4.1	Pavir.4NG126600.v4.1		Pavir.6KG325900.v4.1	Pavir.1NG469500.v4.1
Pavir.2NG122400.v4.1	Pavir.9KG430200.v4.1		Pavir.6KG325900.v4.1	Pavir.3KG249700.v4.1
Pavir.2NG122400.v4.1	Pavir.1KG133300.v4.1		Pavir.6KG325900.v4.1	Pavir.2KG265100.v4.1
Pavir.5NG034700.v4.1	Pavir.9KG404000.v4.1		Pavir.6KG325900.v4.1	Pavir.1KG356000.v4.1
Pavir.5NG034700.v4.1	Pavir.5KG482400.v4.1		Pavir.6KG325900.v4.1	Pavir.5KG371300.v4.1
Pavir.5NG034700.v4.1	Pavir.1NG504000.v4.1		Pavir.6KG325900.v4.1	Pavir.9NG769500.v4.1
Pavir.5NG034700.v4.1	Pavir.9NG061500.v4.1		Pavir.6KG325900.v4.1	Pavir.9NG017700.v4.1
Pavir.5NG034700.v4.1	Pavir.6KG062000.v4.1		Pavir.6KG325900.v4.1	Pavir.9KG481700.v4.1
Pavir.5NG034700.v4.1	Pavir.5NG094700.v4.1		Pavir.6KG325900.v4.1	Pavir.5KG272100.v4.1
Pavir.5NG034700.v4.1	Pavir.6KG133100.v4.1		Pavir.6KG325900.v4.1	Pavir.9NG663700.v4.1
Pavir.5NG034700.v4.1	Pavir.5NG377300.v4.1		Pavir.6KG325900.v4.1	Pavir.5KG432600.v4.1
Pavir.5NG034700.v4.1	Pavir.J554000.v4.1		Pavir.6KG325900.v4.1	Pavir.7NG416500.v4.1
Pavir.5NG034700.v4.1	Pavir.8NG278100.v4.1		Pavir.6KG325900.v4.1	Pavir.1KG076400.v4.1
Pavir.5NG034700.v4.1	Pavir.3NG304100.v4.1		Pavir.6KG325900.v4.1	Pavir.1NG229300.v4.1
Pavir.5NG034700.v4.1	Pavir.5NG445300.v4.1		Pavir.6KG325900.v4.1	Pavir.J191800.v4.1
Pavir.5NG034700.v4.1	Pavir.3KG132200.v4.1		Pavir.6KG325900.v4.1	Pavir.1NG050400.v4.1
Pavir.5NG034700.v4.1	Pavir.2KG389000.v4.1		Pavir.6KG325900.v4.1	Pavir.5NG385600.v4.1
Pavir.5NG034700.v4.1	Pavir.6NG299400.v4.1		Pavir.6KG325900.v4.1	Pavir.1KG355800.v4.1
Pavir.5NG034700.v4.1	Pavir.8KG070900.v4.1		Pavir.6KG325900.v4.1	Pavir.5KG676000.v4.1
Pavir.5NG034700.v4.1	Pavir.5KG369300.v4.1		Pavir.6KG325900.v4.1	Pavir.7NG183100.v4.1
Pavir.5NG034700.v4.1	Pavir.1KG426800.v4.1		Pavir.6KG325900.v4.1	Pavir.9KG558700.v4.1
Pavir.5NG034700.v4.1	Pavir.4NG123000.v4.1		Pavir.6KG325900.v4.1	Pavir.5NG006300.v4.1
Pavir.5NG034700.v4.1	Pavir.1NG259200.v4.1		Pavir.6KG325900.v4.1	Pavir.9KG438600.v4.1
Pavir.5NG034700.v4.1	Pavir.8KG331000.v4.1		Pavir.6KG325900.v4.1	Pavir.6KG149400.v4.1
Pavir.5NG034700.v4.1	Pavir.5KG148000.v4.1		Pavir.6KG325900.v4.1	Pavir.2NG634100.v4.1
Pavir.5NG034700.v4.1	Pavir.8NG117900.v4.1		Pavir.6KG325900.v4.1	Pavir.3KG214200.v4.1
Pavir.5NG034700.v4.1	Pavir.5KG603300.v4.1		Pavir.6KG325900.v4.1	Pavir.7NG316200.v4.1
Pavir.5NG034700.v4.1	Pavir.3KG195400.v4.1		Pavir.6KG325900.v4.1	Pavir.4NG197700.v4.1
Pavir.5NG034700.v4.1	Pavir.9KG141200.v4.1		Pavir.6KG325900.v4.1	Pavir.6KG341600.v4.1
Pavir.5NG034700.v4.1	Pavir.4KG108600.v4.1		Pavir.6KG325900.v4.1	Pavir.1NG230500.v4.1
Pavir.5NG034700.v4.1	Pavir.5KG640500.v4.1		Pavir.6KG325900.v4.1	Pavir.6KG107700.v4.1
Pavir.5NG034700.v4.1	Pavir.3NG029000.v4.1		Pavir.6KG325900.v4.1	Pavir.7NG072500.v4.1
Pavir.5NG034700.v4.1	Pavir.4NG148800.v4.1		Pavir.6KG325900.v4.1	Pavir.2KG110200.v4.1
Pavir.5NG034700.v4.1	Pavir.4KG321100.v4.1		Pavir.6KG325900.v4.1	Pavir.9KG141200.v4.1
Pavir.5NG034700.v4.1	Pavir.2NG496000.v4.1		Pavir.6KG325900.v4.1	Pavir.5KG280100.v4.1
Pavir.5NG034700.v4.1	Pavir.7NG323300.v4.1		Pavir.6KG325900.v4.1	Pavir.6NG011200.v4.1
Pavir.5NG034700.v4.1	Pavir.2NG428000.v4.1		Pavir.6KG325900.v4.1	Pavir.9NG177200.v4.1
Pavir.5NG034700.v4.1	Pavir.3KG189500.v4.1		Pavir.6KG325900.v4.1	Pavir.2KG337200.v4.1
Pavir.5NG034700.v4.1	Pavir.8NG050300.v4.1		Pavir.6KG325900.v4.1	Pavir.9KG352100.v4.1
Pavir.5NG034700.v4.1	Pavir.7NG380200.v4.1		Pavir.6KG325900.v4.1	Pavir.9NG191800.v4.1
Pavir.5NG034700.v4.1	Pavir.1NG090600.v4.1		Pavir.6KG325900.v4.1	Pavir.1KG034800.v4.1
Pavir.5NG034700.v4.1	Pavir.7KG201500.v4.1		Pavir.6KG325900.v4.1	Pavir.7KG274200.v4.1
Pavir.5NG034700.v4.1	Pavir.9NG297200.v4.1		Pavir.6KG325900.v4.1	Pavir.4KG245900.v4.1
Pavir.5NG034700.v4.1	Pavir.3KG062900.v4.1		Pavir.6KG325900.v4.1	Pavir.4KG058000.v4.1
Pavir.5NG034700.v4.1	Pavir.J152600.v4.1		Pavir.6KG325900.v4.1	Pavir.7KG191200.v4.1
Pavir.5NG034700.v4.1	Pavir.4KG120400.v4.1		Pavir.6KG325900.v4.1	Pavir.4NG044200.v4.1
Pavir.5NG034700.v4.1	Pavir.7NG206500.v4.1		Pavir.6KG325900.v4.1	Pavir.8KG100000.v4.1
Pavir.5NG034700.v4.1	Pavir.8NG172800.v4.1		Pavir.6KG325900.v4.1	Pavir.2KG075200.v4.1
Pavir.5NG034700.v4.1	Pavir.1KG025200.v4.1		Pavir.6KG325900.v4.1	Pavir.3KG497500.v4.1
Pavir.5NG034700.v4.1	Pavir.5KG008900.v4.1		Pavir.6KG325900.v4.1	Pavir.1NG200700.v4.1
Pavir.5NG034700.v4.1	Pavir.7NG206600.v4.1		Pavir.6KG325900.v4.1	Pavir.1NG051700.v4.1
Pavir.5NG034700.v4.1	Pavir.2NG342800.v4.1		Pavir.6KG325900.v4.1	Pavir.7NG223900.v4.1
Pavir.5NG034700.v4.1	Pavir.6NG124800.v4.1		Pavir.6KG325900.v4.1	Pavir.4KG113900.v4.1
Pavir.5NG034700.v4.1	Pavir.9NG601400.v4.1		Pavir.6KG325900.v4.1	Pavir.6KG233200.v4.1
Pavir.5NG034700.v4.1	Pavir.5KG246900.v4.1		Pavir.6KG325900.v4.1	Pavir.1NG038600.v4.1
Pavir.5NG034700.v4.1	Pavir.1KG417900.v4.1		Pavir.6KG325900.v4.1	Pavir.2NG451500.v4.1
Pavir.5NG034700.v4.1	Pavir.4KG346500.v4.1		Pavir.6KG325900.v4.1	Pavir.9KG009800.v4.1
Pavir.5NG034700.v4.1	Pavir.1NG505300.v4.1		Pavir.4NG315800.v4.1	Pavir.5KG109600.v4.1
Pavir.5NG034700.v4.1	Pavir.9NG667600.v4.1		Pavir.4NG315800.v4.1	Pavir.4NG227500.v4.1
Pavir.5NG034700.v4.1	Pavir.5KG150200.v4.1		Pavir.4NG315800.v4.1	Pavir.3KG104400.v4.1
Pavir.5NG034700.v4.1	Pavir.9NG124000.v4.1		Pavir.4NG315800.v4.1	Pavir.9NG006500.v4.1
Pavir.5NG034700.v4.1	Pavir.1NG047000.v4.1		Pavir.4NG315800.v4.1	Pavir.2NG267500.v4.1
Pavir.5NG034700.v4.1	Pavir.5KG391300.v4.1		Pavir.4NG315800.v4.1	Pavir.2NG361400.v4.1
Pavir.5NG034700.v4.1	Pavir.7NG163400.v4.1		Pavir.4NG315800.v4.1	Pavir.5KG686500.v4.1
Pavir.5NG034700.v4.1	Pavir.5KG089000.v4.1		Pavir.4NG315800.v4.1	Pavir.9NG171600.v4.1
Pavir.5NG034700.v4.1	Pavir.7NG348900.v4.1		Pavir.4NG315800.v4.1	Pavir.9NG143800.v4.1
Pavir.5NG034700.v4.1	Pavir.3KG159900.v4.1		Pavir.4NG315800.v4.1	Pavir.3KG175900.v4.1
Pavir.5NG034700.v4.1	Pavir.2NG636900.v4.1		Pavir.4NG315800.v4.1	Pavir.4NG248300.v4.1
Pavir.5NG034700.v4.1	Pavir.5NG344500.v4.1		Pavir.4NG315800.v4.1	Pavir.2KG365700.v4.1
Pavir.5NG034700.v4.1	Pavir.6KG299800.v4.1		Pavir.4NG315800.v4.1	Pavir.7KG359300.v4.1
Pavir.5NG034700.v4.1	Pavir.2NG504000.v4.1		Pavir.4NG315800.v4.1	Pavir.J694200.v4.1
Pavir.5NG034700.v4.1	Pavir.6KG254600.v4.1		Pavir.4NG315800.v4.1	Pavir.9KG440100.v4.1
Pavir.5NG034700.v4.1	Pavir.5KG233200.v4.1		Pavir.4NG315800.v4.1	Pavir.4NG090400.v4.1
Pavir.5NG034700.v4.1	Pavir.5NG088500.v4.1		Pavir.4NG315800.v4.1	Pavir.5KG500400.v4.1
Pavir.5NG034700.v4.1	Pavir.2NG152300.v4.1		Pavir.4NG315800.v4.1	Pavir.8KG175700.v4.1
Pavir.5NG034700.v4.1	Pavir.9NG456000.v4.1		Pavir.4NG315800.v4.1	Pavir.2NG398600.v4.1
Pavir.5NG034700.v4.1	Pavir.5KG296100.v4.1		Pavir.4NG315800.v4.1	Pavir.2KG206100.v4.1
Pavir.5NG034700.v4.1	Pavir.4KG319500.v4.1		Pavir.4NG315800.v4.1	Pavir.4KG013500.v4.1
Pavir.5NG034700.v4.1	Pavir.1KG402700.v4.1		Pavir.4NG315800.v4.1	Pavir.7KG417700.v4.1
Pavir.5NG034700.v4.1	Pavir.2NG273800.v4.1		Pavir.4NG315800.v4.1	Pavir.3KG104300.v4.1
Pavir.5NG034700.v4.1	Pavir.6NG197700.v4.1		Pavir.4NG315800.v4.1	Pavir.3KG242300.v4.1
Pavir.5NG034700.v4.1	Pavir.2KG446000.v4.1		Pavir.4NG315800.v4.1	Pavir.7KG137100.v4.1
Pavir.5NG034700.v4.1	Pavir.9KG218000.v4.1		Pavir.4NG315800.v4.1	Pavir.8KG389900.v4.1
Pavir.5NG034700.v4.1	Pavir.2NG621800.v4.1		Pavir.4NG315800.v4.1	Pavir.7KG182700.v4.1
Pavir.5NG034700.v4.1	Pavir.9KG535900.v4.1		Pavir.4NG315800.v4.1	Pavir.1KG158500.v4.1
Pavir.5NG034700.v4.1	Pavir.7KG420900.v4.1		Pavir.4NG315800.v4.1	Pavir.6NG134600.v4.1
Pavir.5NG034700.v4.1	Pavir.5KG739400.v4.1		Pavir.4NG315800.v4.1	Pavir.4NG228500.v4.1
Pavir.5NG034700.v4.1	Pavir.6KG214800.v4.1		Pavir.4NG315800.v4.1	Pavir.6KG148700.v4.1
Pavir.5NG034700.v4.1	Pavir.7KG223200.v4.1		Pavir.4NG315800.v4.1	Pavir.1NG032900.v4.1
Pavir.5NG034700.v4.1	Pavir.5KG600900.v4.1		Pavir.4NG315800.v4.1	Pavir.9NG223400.v4.1
Pavir.5NG034700.v4.1	Pavir.5NG067400.v4.1		Pavir.4NG315800.v4.1	Pavir.5NG621100.v4.1
Pavir.5NG034700.v4.1	Pavir.5NG587000.v4.1		Pavir.4NG315800.v4.1	Pavir.J616100.v4.1
Pavir.5NG034700.v4.1	Pavir.9KG558600.v4.1		Pavir.4NG315800.v4.1	Pavir.4KG225100.v4.1
Pavir.5NG034700.v4.1	Pavir.3KG092200.v4.1		Pavir.4NG315800.v4.1	Pavir.8KG208300.v4.1
Pavir.5NG034700.v4.1	Pavir.5NG418000.v4.1		Pavir.4NG315800.v4.1	Pavir.9KG614600.v4.1
Pavir.5NG034700.v4.1	Pavir.4KG083100.v4.1		Pavir.4NG315800.v4.1	Pavir.5KG417400.v4.1
Pavir.5NG034700.v4.1	Pavir.2KG553500.v4.1		Pavir.4NG315800.v4.1	Pavir.9KG423500.v4.1
Pavir.5NG034700.v4.1	Pavir.9KG616000.v4.1		Pavir.4NG315800.v4.1	Pavir.5KG055100.v4.1
Pavir.5NG034700.v4.1	Pavir.9KG423400.v4.1		Pavir.4NG315800.v4.1	Pavir.6KG350800.v4.1
Pavir.5NG034700.v4.1	Pavir.9KG192300.v4.1		Pavir.4NG315800.v4.1	Pavir.3KG234100.v4.1
Pavir.5NG034700.v4.1	Pavir.3KG040600.v4.1		Pavir.4NG315800.v4.1	Pavir.1KG501500.v4.1
Pavir.5NG034700.v4.1	Pavir.4KG029400.v4.1		Pavir.4NG315800.v4.1	Pavir.3NG021400.v4.1
Pavir.5NG034700.v4.1	Pavir.9NG334800.v4.1		Pavir.4NG315800.v4.1	Pavir.2NG373900.v4.1
Pavir.5NG034700.v4.1	Pavir.8NG082700.v4.1		Pavir.4NG315800.v4.1	Pavir.4NG182300.v4.1
Pavir.5NG034700.v4.1	Pavir.5NG032600.v4.1		Pavir.4NG315800.v4.1	Pavir.1NG342800.v4.1
Pavir.5NG034700.v4.1	Pavir.9NG738700.v4.1		Pavir.4NG315800.v4.1	Pavir.2KG298700.v4.1
Pavir.5NG034700.v4.1	Pavir.9KG234500.v4.1		Pavir.4NG315800.v4.1	Pavir.2KG048300.v4.1
Pavir.5NG034700.v4.1	Pavir.9KG493800.v4.1		Pavir.4NG315800.v4.1	Pavir.7KG172700.v4.1
Pavir.5NG034700.v4.1	Pavir.1NG496300.v4.1		Pavir.4NG315800.v4.1	Pavir.2NG317200.v4.1
Pavir.5NG034700.v4.1	Pavir.5NG322500.v4.1		Pavir.4NG315800.v4.1	Pavir.9NG068900.v4.1
Pavir.5NG034700.v4.1	Pavir.1NG355600.v4.1		Pavir.4NG315800.v4.1	Pavir.9NG689500.v4.1
Pavir.5NG034700.v4.1	Pavir.5KG583400.v4.1		Pavir.4NG315800.v4.1	Pavir.8NG017000.v4.1
Pavir.5NG034700.v4.1	Pavir.6NG242400.v4.1		Pavir.4NG315800.v4.1	Pavir.3KG212600.v4.1
Pavir.5NG034700.v4.1	Pavir.8KG344800.v4.1		Pavir.4NG315800.v4.1	Pavir.J493200.v4.1
Pavir.5NG034700.v4.1	Pavir.9KG184600.v4.1		Pavir.4NG315800.v4.1	Pavir.7NG309700.v4.1
Pavir.5NG034700.v4.1	Pavir.2KG571200.v4.1		Pavir.4NG315800.v4.1	Pavir.5NG281700.v4.1
Pavir.5NG034700.v4.1	Pavir.3KG281200.v4.1		Pavir.4NG315800.v4.1	Pavir.2KG263000.v4.1
Pavir.5NG034700.v4.1	Pavir.6NG045200.v4.1		Pavir.4NG315800.v4.1	Pavir.9NG690000.v4.1
Pavir.5NG034700.v4.1	Pavir.J713300.v4.1		Pavir.4NG315800.v4.1	Pavir.3NG134100.v4.1
Pavir.5NG034700.v4.1	Pavir.1NG301300.v4.1		Pavir.4NG315800.v4.1	Pavir.7KG359400.v4.1
Pavir.5NG034700.v4.1	Pavir.2NG071100.v4.1		Pavir.4NG315800.v4.1	Pavir.1NG180300.v4.1
Pavir.5NG034700.v4.1	Pavir.2NG612500.v4.1		Pavir.4NG315800.v4.1	Pavir.5KG558200.v4.1
Pavir.5NG034700.v4.1	Pavir.9NG527800.v4.1		Pavir.4NG315800.v4.1	Pavir.7NG309600.v4.1
Pavir.5NG034700.v4.1	Pavir.9NG280200.v4.1		Pavir.4NG315800.v4.1	Pavir.3NG024900.v4.1
Pavir.5NG034700.v4.1	Pavir.5KG523100.v4.1		Pavir.4NG315800.v4.1	Pavir.2KG071400.v4.1
Pavir.5NG034700.v4.1	Pavir.3NG059700.v4.1		Pavir.4NG315800.v4.1	Pavir.4NG124200.v4.1
Pavir.5NG034700.v4.1	Pavir.7NG403100.v4.1		Pavir.4NG315800.v4.1	Pavir.5NG403500.v4.1
Pavir.5KG581300.v4.1	Pavir.2KG531100.v4.1		Pavir.4NG315800.v4.1	Pavir.5KG386400.v4.1
Pavir.5KG581300.v4.1	Pavir.8KG331000.v4.1		Pavir.4NG315800.v4.1	Pavir.4NG301500.v4.1
Pavir.5KG581300.v4.1	Pavir.5NG483400.v4.1		Pavir.4NG315800.v4.1	Pavir.3KG038800.v4.1
Pavir.5KG581300.v4.1	Pavir.1KG468900.v4.1		Pavir.4NG315800.v4.1	Pavir.1KG041600.v4.1
Pavir.5KG581300.v4.1	Pavir.4KG321100.v4.1		Pavir.4NG315800.v4.1	Pavir.3NG032800.v4.1
Pavir.5KG581300.v4.1	Pavir.7NG323300.v4.1		Pavir.4NG315800.v4.1	Pavir.2NG151800.v4.1
Pavir.5KG581300.v4.1	Pavir.2NG428000.v4.1		Pavir.4NG315800.v4.1	Pavir.9KG341600.v4.1
Pavir.5KG581300.v4.1	Pavir.5NG344500.v4.1		Pavir.4NG315800.v4.1	Pavir.5NG206300.v4.1
Pavir.5KG581300.v4.1	Pavir.9NG456000.v4.1		Pavir.4NG315800.v4.1	Pavir.7KG339600.v4.1
Pavir.5KG581300.v4.1	Pavir.1KG402700.v4.1		Pavir.4NG315800.v4.1	Pavir.1NG498700.v4.1
Pavir.5KG581300.v4.1	Pavir.5NG067400.v4.1		Pavir.4NG315800.v4.1	Pavir.3KG063600.v4.1
Pavir.5KG581300.v4.1	Pavir.8KG344800.v4.1		Pavir.4NG315800.v4.1	Pavir.3KG216000.v4.1
Pavir.5KG581300.v4.1	Pavir.6KG279600.v4.1		Pavir.4NG315800.v4.1	Pavir.3KG353200.v4.1
Pavir.5KG581300.v4.1	Pavir.9NG840900.v4.1		Pavir.4NG315800.v4.1	Pavir.1NG326500.v4.1
Pavir.5KG581300.v4.1	Pavir.9KG299800.v4.1		Pavir.4NG315800.v4.1	Pavir.2NG324600.v4.1
Pavir.2NG248100.v4.1	Pavir.3KG446600.v4.1		Pavir.4NG315800.v4.1	Pavir.6KG392500.v4.1
Pavir.2NG248100.v4.1	Pavir.2NG220800.v4.1		Pavir.4NG315800.v4.1	Pavir.J227800.v4.1
Pavir.2NG248100.v4.1	Pavir.9NG568700.v4.1		Pavir.4NG315800.v4.1	Pavir.7NG409600.v4.1
Pavir.2NG248100.v4.1	Pavir.6KG407300.v4.1		Pavir.4NG315800.v4.1	Pavir.9KG067600.v4.1
Pavir.2NG248100.v4.1	Pavir.3KG121700.v4.1		Pavir.4NG315800.v4.1	Pavir.3KG388000.v4.1
Pavir.2NG248100.v4.1	Pavir.4NG276400.v4.1		Pavir.4NG315800.v4.1	Pavir.3KG502800.v4.1
Pavir.2NG248100.v4.1	Pavir.2NG442000.v4.1		Pavir.4NG315800.v4.1	Pavir.2NG406700.v4.1
Pavir.2NG248100.v4.1	Pavir.2KG343100.v4.1		Pavir.4NG315800.v4.1	Pavir.8KG044700.v4.1
Pavir.2NG248100.v4.1	Pavir.7KG053700.v4.1		Pavir.4NG315800.v4.1	Pavir.1NG126400.v4.1
Pavir.2NG248100.v4.1	Pavir.1NG377800.v4.1		Pavir.4NG315800.v4.1	Pavir.5NG474900.v4.1
Pavir.2NG248100.v4.1	Pavir.7KG411300.v4.1		Pavir.4NG315800.v4.1	Pavir.9KG159900.v4.1
Pavir.2NG248100.v4.1	Pavir.2NG629600.v4.1		Pavir.4NG315800.v4.1	Pavir.1NG555700.v4.1
Pavir.2NG248100.v4.1	Pavir.9NG546600.v4.1		Pavir.4NG315800.v4.1	Pavir.2NG048800.v4.1
Pavir.2NG248100.v4.1	Pavir.5KG072800.v4.1		Pavir.4NG315800.v4.1	Pavir.1KG546100.v4.1
Pavir.2NG248100.v4.1	Pavir.4NG192700.v4.1		Pavir.4NG315800.v4.1	Pavir.4KG238300.v4.1
Pavir.2NG248100.v4.1	Pavir.9NG399200.v4.1		Pavir.4NG315800.v4.1	Pavir.3NG324900.v4.1
Pavir.2NG248100.v4.1	Pavir.3KG002200.v4.1		Pavir.4NG315800.v4.1	Pavir.7NG188200.v4.1
Pavir.2NG248100.v4.1	Pavir.3NG058400.v4.1		Pavir.4NG315800.v4.1	Pavir.6NG324400.v4.1
Pavir.2NG248100.v4.1	Pavir.4KG064000.v4.1		Pavir.4NG315800.v4.1	Pavir.1KG409300.v4.1
Pavir.2NG248100.v4.1	Pavir.7NG380200.v4.1		Pavir.4NG315800.v4.1	Pavir.2NG632700.v4.1
Pavir.2NG248100.v4.1	Pavir.9KG430200.v4.1		Pavir.4NG315800.v4.1	Pavir.3NG162000.v4.1
Pavir.2NG248100.v4.1	Pavir.1KG039500.v4.1		Pavir.4NG315800.v4.1	Pavir.5NG525000.v4.1
Pavir.2NG248100.v4.1	Pavir.1KG043200.v4.1		Pavir.4NG315800.v4.1	Pavir.1KG541700.v4.1
Pavir.2NG248100.v4.1	Pavir.9NG127900.v4.1		Pavir.4NG315800.v4.1	Pavir.4NG316500.v4.1
Pavir.2NG248100.v4.1	Pavir.7NG446000.v4.1		Pavir.4NG315800.v4.1	Pavir.5KG641400.v4.1
Pavir.6NG235200.v4.1	Pavir.8KG064300.v4.1		Pavir.4NG315800.v4.1	Pavir.4NG189100.v4.1
Pavir.6NG235200.v4.1	Pavir.7NG277100.v4.1		Pavir.4NG315800.v4.1	Pavir.5NG643100.v4.1
Pavir.6NG235200.v4.1	Pavir.5NG571600.v4.1		Pavir.4NG315800.v4.1	Pavir.2NG075200.v4.1
Pavir.6NG235200.v4.1	Pavir.3KG023700.v4.1		Pavir.4NG315800.v4.1	Pavir.5NG032900.v4.1
Pavir.6NG235200.v4.1	Pavir.9NG560200.v4.1		Pavir.4NG315800.v4.1	Pavir.7KG283700.v4.1
Pavir.6NG235200.v4.1	Pavir.4NG301500.v4.1		Pavir.4NG315800.v4.1	Pavir.4NG171600.v4.1
Pavir.6NG235200.v4.1	Pavir.7KG359900.v4.1		Pavir.4NG315800.v4.1	Pavir.2KG322900.v4.1
Pavir.6NG235200.v4.1	Pavir.2KG263000.v4.1		Pavir.4NG315800.v4.1	Pavir.1KG527100.v4.1
Pavir.6NG235200.v4.1	Pavir.2NG474700.v4.1		Pavir.4NG315800.v4.1	Pavir.2NG053100.v4.1
Pavir.6NG235200.v4.1	Pavir.6NG131700.v4.1		Pavir.4NG315800.v4.1	Pavir.9NG182300.v4.1
Pavir.6NG235200.v4.1	Pavir.9KG423500.v4.1		Pavir.4NG315800.v4.1	Pavir.4KG309300.v4.1
Pavir.6NG235200.v4.1	Pavir.3NG218800.v4.1		Pavir.4NG315800.v4.1	Pavir.4KG149900.v4.1
Pavir.6NG235200.v4.1	Pavir.9NG760100.v4.1		Pavir.4NG315800.v4.1	Pavir.2NG146200.v4.1
Pavir.6NG235200.v4.1	Pavir.2NG048800.v4.1		Pavir.4NG315800.v4.1	Pavir.3KG058300.v4.1
Pavir.6NG235200.v4.1	Pavir.7NG287700.v4.1		Pavir.4NG315800.v4.1	Pavir.1KG368100.v4.1
Pavir.6NG235200.v4.1	Pavir.5KG558200.v4.1		Pavir.4NG315800.v4.1	Pavir.7KG240600.v4.1
Pavir.6NG235200.v4.1	Pavir.1NG061600.v4.1		Pavir.4NG315800.v4.1	Pavir.9NG698900.v4.1
Pavir.6NG235200.v4.1	Pavir.6NG065800.v4.1		Pavir.4NG315800.v4.1	Pavir.9NG775900.v4.1
Pavir.6NG235200.v4.1	Pavir.5NG075400.v4.1		Pavir.4NG315800.v4.1	Pavir.9NG012000.v4.1
Pavir.6NG235200.v4.1	Pavir.2NG515700.v4.1		Pavir.4NG315800.v4.1	Pavir.1NG469500.v4.1
Pavir.6NG235200.v4.1	Pavir.9NG468000.v4.1		Pavir.4NG315800.v4.1	Pavir.3KG249700.v4.1
Pavir.6NG235200.v4.1	Pavir.4KG114600.v4.1		Pavir.4NG315800.v4.1	Pavir.2KG265100.v4.1
Pavir.6NG235200.v4.1	Pavir.3KG203700.v4.1		Pavir.4NG315800.v4.1	Pavir.5KG337800.v4.1
Pavir.6NG235200.v4.1	Pavir.5KG758200.v4.1		Pavir.4NG315800.v4.1	Pavir.8NG194400.v4.1
Pavir.6NG235200.v4.1	Pavir.9NG358600.v4.1		Pavir.4NG315800.v4.1	Pavir.1KG356000.v4.1
Pavir.6NG235200.v4.1	Pavir.3NG205000.v4.1		Pavir.4NG315800.v4.1	Pavir.4KG334300.v4.1
Pavir.6NG235200.v4.1	Pavir.9KG590500.v4.1		Pavir.4NG315800.v4.1	Pavir.9KG481700.v4.1
Pavir.6NG235200.v4.1	Pavir.5NG498400.v4.1		Pavir.4NG315800.v4.1	Pavir.9NG663700.v4.1
Pavir.6NG235200.v4.1	Pavir.5KG658300.v4.1		Pavir.4NG315800.v4.1	Pavir.3KG211000.v4.1
Pavir.6NG235200.v4.1	Pavir.8NG220900.v4.1		Pavir.4NG315800.v4.1	Pavir.4KG064400.v4.1
Pavir.6NG235200.v4.1	Pavir.1NG182700.v4.1		Pavir.4NG315800.v4.1	Pavir.9NG209500.v4.1
Pavir.6NG235200.v4.1	Pavir.1KG134700.v4.1		Pavir.4NG315800.v4.1	Pavir.7NG416500.v4.1
Pavir.6NG235200.v4.1	Pavir.1NG142700.v4.1		Pavir.4NG315800.v4.1	Pavir.1NG229300.v4.1
Pavir.6NG235200.v4.1	Pavir.1NG006300.v4.1		Pavir.4NG315800.v4.1	Pavir.4KG313000.v4.1
Pavir.6NG235200.v4.1	Pavir.6NG173300.v4.1		Pavir.4NG315800.v4.1	Pavir.6KG325900.v4.1
Pavir.6NG235200.v4.1	Pavir.9NG155000.v4.1		Pavir.4NG315800.v4.1	Pavir.1NG050400.v4.1
Pavir.6NG235200.v4.1	Pavir.2KG450400.v4.1		Pavir.4NG315800.v4.1	Pavir.5NG385600.v4.1
Pavir.6NG235200.v4.1	Pavir.5KG681000.v4.1		Pavir.4NG315800.v4.1	Pavir.2NG023700.v4.1
Pavir.6NG235200.v4.1	Pavir.9NG720500.v4.1		Pavir.4NG315800.v4.1	Pavir.7NG183100.v4.1
Pavir.6NG235200.v4.1	Pavir.J119900.v4.1		Pavir.4NG315800.v4.1	Pavir.5NG006300.v4.1
Pavir.6NG235200.v4.1	Pavir.1NG132900.v4.1		Pavir.4NG315800.v4.1	Pavir.5NG025400.v4.1
Pavir.6NG235200.v4.1	Pavir.1KG155000.v4.1		Pavir.4NG315800.v4.1	Pavir.1KG289100.v4.1
Pavir.6NG235200.v4.1	Pavir.3KG093600.v4.1		Pavir.4NG315800.v4.1	Pavir.2NG176800.v4.1
Pavir.6NG235200.v4.1	Pavir.2KG456900.v4.1		Pavir.4NG315800.v4.1	Pavir.1NG028500.v4.1
Pavir.6NG235200.v4.1	Pavir.6KG380300.v4.1		Pavir.4NG315800.v4.1	Pavir.2KG534500.v4.1
Pavir.6NG235200.v4.1	Pavir.1KG001500.v4.1		Pavir.4NG315800.v4.1	Pavir.4KG186200.v4.1
Pavir.6NG235200.v4.1	Pavir.6NG004200.v4.1		Pavir.4NG315800.v4.1	Pavir.7NG316200.v4.1
Pavir.6NG235200.v4.1	Pavir.3KG141600.v4.1		Pavir.4NG315800.v4.1	Pavir.5NG299400.v4.1
Pavir.6NG235200.v4.1	Pavir.5NG524600.v4.1		Pavir.4NG315800.v4.1	Pavir.1NG230500.v4.1
Pavir.6NG235200.v4.1	Pavir.3KG460000.v4.1		Pavir.4NG315800.v4.1	Pavir.7NG072500.v4.1
Pavir.6NG235200.v4.1	Pavir.2NG537900.v4.1		Pavir.4NG315800.v4.1	Pavir.2KG110200.v4.1
Pavir.6NG235200.v4.1	Pavir.J468000.v4.1		Pavir.4NG315800.v4.1	Pavir.9KG141200.v4.1
Pavir.6NG235200.v4.1	Pavir.8KG176900.v4.1		Pavir.4NG315800.v4.1	Pavir.5KG280100.v4.1
Pavir.6NG235200.v4.1	Pavir.9KG281300.v4.1		Pavir.4NG315800.v4.1	Pavir.6NG011200.v4.1
Pavir.6NG235200.v4.1	Pavir.5KG698000.v4.1		Pavir.4NG315800.v4.1	Pavir.9NG177200.v4.1
Pavir.6NG235200.v4.1	Pavir.1KG085500.v4.1		Pavir.4NG315800.v4.1	Pavir.2KG337200.v4.1
Pavir.6NG235200.v4.1	Pavir.1KG463400.v4.1		Pavir.4NG315800.v4.1	Pavir.9NG191800.v4.1
Pavir.6NG235200.v4.1	Pavir.2NG493200.v4.1		Pavir.4NG315800.v4.1	Pavir.4KG058000.v4.1
Pavir.6NG235200.v4.1	Pavir.9KG367200.v4.1		Pavir.4NG315800.v4.1	Pavir.1KG440300.v4.1
Pavir.6NG235200.v4.1	Pavir.2KG435900.v4.1		Pavir.4NG315800.v4.1	Pavir.3KG300100.v4.1
Pavir.6NG235200.v4.1	Pavir.1KG434500.v4.1		Pavir.4NG315800.v4.1	Pavir.5NG318500.v4.1
Pavir.6NG235200.v4.1	Pavir.3KG060200.v4.1		Pavir.4NG315800.v4.1	Pavir.1KG226100.v4.1
Pavir.6NG235200.v4.1	Pavir.3KG141800.v4.1		Pavir.4NG315800.v4.1	Pavir.5KG186500.v4.1
Pavir.6NG235200.v4.1	Pavir.9KG630800.v4.1		Pavir.4NG315800.v4.1	Pavir.1KG169600.v4.1
Pavir.6NG235200.v4.1	Pavir.6KG402000.v4.1		Pavir.4NG315800.v4.1	Pavir.3KG068400.v4.1
Pavir.6NG235200.v4.1	Pavir.4KG249700.v4.1		Pavir.4NG315800.v4.1	Pavir.5NG262800.v4.1
Pavir.6NG235200.v4.1	Pavir.2KG093900.v4.1		Pavir.4NG315800.v4.1	Pavir.7KG253200.v4.1
Pavir.6NG235200.v4.1	Pavir.7NG386200.v4.1		Pavir.4NG315800.v4.1	Pavir.2KG415800.v4.1
Pavir.6NG235200.v4.1	Pavir.1NG444800.v4.1		Pavir.4NG315800.v4.1	Pavir.8KG085700.v4.1
Pavir.6NG235200.v4.1	Pavir.9KG246200.v4.1		Pavir.4NG315800.v4.1	Pavir.9KG286900.v4.1
Pavir.6NG235200.v4.1	Pavir.2KG294300.v4.1		Pavir.4NG315800.v4.1	Pavir.9KG199400.v4.1
Pavir.6NG235200.v4.1	Pavir.8KG172300.v4.1		Pavir.2KG395300.v4.1	Pavir.2NG430000.v4.1
Pavir.6NG235200.v4.1	Pavir.2KG544400.v4.1		Pavir.2KG395300.v4.1	Pavir.5KG031600.v4.1
Pavir.6NG235200.v4.1	Pavir.7KG226300.v4.1		Pavir.2KG395300.v4.1	Pavir.9KG181500.v4.1
Pavir.6NG235200.v4.1	Pavir.9KG395800.v4.1		Pavir.2KG395300.v4.1	Pavir.1KG204200.v4.1
Pavir.6NG235200.v4.1	Pavir.3KG265700.v4.1		Pavir.2KG395300.v4.1	Pavir.2NG461100.v4.1
Pavir.6NG235200.v4.1	Pavir.3KG398100.v4.1		Pavir.2KG395300.v4.1	Pavir.2KG552900.v4.1
Pavir.6NG235200.v4.1	Pavir.7NG254800.v4.1		Pavir.2KG395300.v4.1	Pavir.2NG461000.v4.1
Pavir.6NG235200.v4.1	Pavir.2NG296500.v4.1		Pavir.2KG395300.v4.1	Pavir.2KG194500.v4.1
Pavir.6NG235200.v4.1	Pavir.3KG292000.v4.1		Pavir.2KG206100.v4.1	Pavir.4NG227500.v4.1
Pavir.6NG235200.v4.1	Pavir.J373100.v4.1		Pavir.2KG206100.v4.1	Pavir.9NG006500.v4.1
Pavir.6NG235200.v4.1	Pavir.9NG504900.v4.1		Pavir.2KG206100.v4.1	Pavir.2NG267500.v4.1
Pavir.6NG235200.v4.1	Pavir.9NG671400.v4.1		Pavir.2KG206100.v4.1	Pavir.5KG686500.v4.1
Pavir.6NG235200.v4.1	Pavir.7NG139800.v4.1		Pavir.2KG206100.v4.1	Pavir.9NG171600.v4.1
Pavir.6NG235200.v4.1	Pavir.J644600.v4.1		Pavir.2KG206100.v4.1	Pavir.9NG143800.v4.1
Pavir.6NG235200.v4.1	Pavir.7KG187300.v4.1		Pavir.2KG206100.v4.1	Pavir.7NG385600.v4.1
Pavir.6NG235200.v4.1	Pavir.5NG601500.v4.1		Pavir.2KG206100.v4.1	Pavir.3KG175900.v4.1
Pavir.6NG235200.v4.1	Pavir.5KG440800.v4.1		Pavir.2KG206100.v4.1	Pavir.4NG248300.v4.1
Pavir.6NG235200.v4.1	Pavir.3KG571400.v4.1		Pavir.2KG206100.v4.1	Pavir.2KG365700.v4.1
Pavir.6NG235200.v4.1	Pavir.8KG044700.v4.1		Pavir.2KG206100.v4.1	Pavir.7KG424000.v4.1
Pavir.6NG235200.v4.1	Pavir.4NG107300.v4.1		Pavir.2KG206100.v4.1	Pavir.9KG440100.v4.1
Pavir.6NG235200.v4.1	Pavir.3NG088300.v4.1		Pavir.2KG206100.v4.1	Pavir.4NG090400.v4.1
Pavir.6NG235200.v4.1	Pavir.1KG387700.v4.1		Pavir.2KG206100.v4.1	Pavir.5KG500400.v4.1
Pavir.6NG235200.v4.1	Pavir.8KG076200.v4.1		Pavir.2KG206100.v4.1	Pavir.4NG315800.v4.1
Pavir.6NG235200.v4.1	Pavir.4KG277900.v4.1		Pavir.2KG206100.v4.1	Pavir.8KG175700.v4.1
Pavir.6NG235200.v4.1	Pavir.8KG252900.v4.1		Pavir.2KG206100.v4.1	Pavir.4KG013500.v4.1
Pavir.6NG235200.v4.1	Pavir.6NG173100.v4.1		Pavir.2KG206100.v4.1	Pavir.7KG417700.v4.1
Pavir.6NG235200.v4.1	Pavir.9NG173900.v4.1		Pavir.2KG206100.v4.1	Pavir.3KG104300.v4.1
Pavir.6NG235200.v4.1	Pavir.J041400.v4.1		Pavir.2KG206100.v4.1	Pavir.4KG337800.v4.1
Pavir.6NG235200.v4.1	Pavir.J071200.v4.1		Pavir.2KG206100.v4.1	Pavir.7NG431300.v4.1
Pavir.6NG235200.v4.1	Pavir.5KG414400.v4.1		Pavir.2KG206100.v4.1	Pavir.3KG242300.v4.1
Pavir.6NG235200.v4.1	Pavir.3KG055300.v4.1		Pavir.2KG206100.v4.1	Pavir.5KG047300.v4.1
Pavir.6NG235200.v4.1	Pavir.5KG522900.v4.1		Pavir.2KG206100.v4.1	Pavir.7KG137100.v4.1
Pavir.6NG235200.v4.1	Pavir.5KG545900.v4.1		Pavir.2KG206100.v4.1	Pavir.8KG389900.v4.1
Pavir.6NG235200.v4.1	Pavir.9NG757500.v4.1		Pavir.2KG206100.v4.1	Pavir.7KG182700.v4.1
Pavir.6NG235200.v4.1	Pavir.9KG032100.v4.1		Pavir.2KG206100.v4.1	Pavir.9NG081800.v4.1
Pavir.6NG235200.v4.1	Pavir.7KG174200.v4.1		Pavir.2KG206100.v4.1	Pavir.1KG158500.v4.1
Pavir.6NG235200.v4.1	Pavir.7KG048600.v4.1		Pavir.2KG206100.v4.1	Pavir.6NG134600.v4.1
Pavir.6NG235200.v4.1	Pavir.7NG048300.v4.1		Pavir.2KG206100.v4.1	Pavir.4NG228500.v4.1
Pavir.6NG235200.v4.1	Pavir.2KG468100.v4.1		Pavir.2KG206100.v4.1	Pavir.6KG148700.v4.1
Pavir.6NG235200.v4.1	Pavir.J266500.v4.1		Pavir.2KG206100.v4.1	Pavir.1NG032900.v4.1
Pavir.6NG235200.v4.1	Pavir.2KG094600.v4.1		Pavir.2KG206100.v4.1	Pavir.9NG223400.v4.1
Pavir.6NG235200.v4.1	Pavir.7KG048900.v4.1		Pavir.2KG206100.v4.1	Pavir.5NG621100.v4.1
Pavir.6NG235200.v4.1	Pavir.J482800.v4.1		Pavir.2KG206100.v4.1	Pavir.8NG180000.v4.1
Pavir.6NG235200.v4.1	Pavir.7KG283500.v4.1		Pavir.2KG206100.v4.1	Pavir.9NG720500.v4.1
Pavir.6NG235200.v4.1	Pavir.5NG168000.v4.1		Pavir.2KG206100.v4.1	Pavir.J616100.v4.1
Pavir.6NG235200.v4.1	Pavir.9NG731100.v4.1		Pavir.2KG206100.v4.1	Pavir.4KG225100.v4.1
Pavir.6NG235200.v4.1	Pavir.2KG384300.v4.1		Pavir.2KG206100.v4.1	Pavir.8KG208300.v4.1
Pavir.4KG346500.v4.1	Pavir.8KG070900.v4.1		Pavir.2KG206100.v4.1	Pavir.5KG417400.v4.1
Pavir.4KG346500.v4.1	Pavir.5KG369300.v4.1		Pavir.2KG206100.v4.1	Pavir.9KG423500.v4.1
Pavir.4KG346500.v4.1	Pavir.1KG426800.v4.1		Pavir.2KG206100.v4.1	Pavir.8NG177900.v4.1
Pavir.4KG346500.v4.1	Pavir.4NG123000.v4.1		Pavir.2KG206100.v4.1	Pavir.5KG055100.v4.1
Pavir.4KG346500.v4.1	Pavir.1NG259200.v4.1		Pavir.2KG206100.v4.1	Pavir.8KG029900.v4.1
Pavir.4KG346500.v4.1	Pavir.8KG331000.v4.1		Pavir.2KG206100.v4.1	Pavir.6KG350800.v4.1
Pavir.4KG346500.v4.1	Pavir.5KG148000.v4.1		Pavir.2KG206100.v4.1	Pavir.3KG234100.v4.1
Pavir.4KG346500.v4.1	Pavir.4NG109400.v4.1		Pavir.2KG206100.v4.1	Pavir.3NG134000.v4.1
Pavir.4KG346500.v4.1	Pavir.2KG311700.v4.1		Pavir.2KG206100.v4.1	Pavir.1KG501500.v4.1
Pavir.4KG346500.v4.1	Pavir.5NG034700.v4.1		Pavir.2KG206100.v4.1	Pavir.2NG373900.v4.1
Pavir.4KG346500.v4.1	Pavir.4NG148800.v4.1		Pavir.2KG206100.v4.1	Pavir.4NG182300.v4.1
Pavir.4KG346500.v4.1	Pavir.4KG321100.v4.1		Pavir.2KG206100.v4.1	Pavir.1NG342800.v4.1
Pavir.4KG346500.v4.1	Pavir.2NG496000.v4.1		Pavir.2KG206100.v4.1	Pavir.1NG329100.v4.1
Pavir.4KG346500.v4.1	Pavir.7NG323300.v4.1		Pavir.2KG206100.v4.1	Pavir.2KG298700.v4.1
Pavir.4KG346500.v4.1	Pavir.2NG428000.v4.1		Pavir.2KG206100.v4.1	Pavir.4KG339000.v4.1
Pavir.4KG346500.v4.1	Pavir.9NG589600.v4.1		Pavir.2KG206100.v4.1	Pavir.2KG048300.v4.1
Pavir.4KG346500.v4.1	Pavir.8NG050300.v4.1		Pavir.2KG206100.v4.1	Pavir.7KG172700.v4.1
Pavir.4KG346500.v4.1	Pavir.1NG090600.v4.1		Pavir.2KG206100.v4.1	Pavir.6NG112900.v4.1
Pavir.4KG346500.v4.1	Pavir.7KG201500.v4.1		Pavir.2KG206100.v4.1	Pavir.2NG317200.v4.1
Pavir.4KG346500.v4.1	Pavir.9NG297200.v4.1		Pavir.2KG206100.v4.1	Pavir.9NG068900.v4.1
Pavir.4KG346500.v4.1	Pavir.J152600.v4.1		Pavir.2KG206100.v4.1	Pavir.8NG017000.v4.1
Pavir.4KG346500.v4.1	Pavir.4KG120400.v4.1		Pavir.2KG206100.v4.1	Pavir.3KG212600.v4.1
Pavir.4KG346500.v4.1	Pavir.7NG206500.v4.1		Pavir.2KG206100.v4.1	Pavir.J493200.v4.1
Pavir.4KG346500.v4.1	Pavir.5KG008900.v4.1		Pavir.2KG206100.v4.1	Pavir.5KG111100.v4.1
Pavir.4KG346500.v4.1	Pavir.7NG206600.v4.1		Pavir.2KG206100.v4.1	Pavir.7NG309700.v4.1
Pavir.4KG346500.v4.1	Pavir.2NG342800.v4.1		Pavir.2KG206100.v4.1	Pavir.5NG281700.v4.1
Pavir.4KG346500.v4.1	Pavir.6NG124800.v4.1		Pavir.2KG206100.v4.1	Pavir.5KG460200.v4.1
Pavir.4KG346500.v4.1	Pavir.9NG601400.v4.1		Pavir.2KG206100.v4.1	Pavir.2KG263000.v4.1
Pavir.4KG346500.v4.1	Pavir.5KG246900.v4.1		Pavir.2KG206100.v4.1	Pavir.5KG583700.v4.1
Pavir.4KG346500.v4.1	Pavir.1KG417900.v4.1		Pavir.2KG206100.v4.1	Pavir.9NG690000.v4.1
Pavir.4KG346500.v4.1	Pavir.5KG150200.v4.1		Pavir.2KG206100.v4.1	Pavir.3NG134100.v4.1
Pavir.4KG346500.v4.1	Pavir.9NG124000.v4.1		Pavir.2KG206100.v4.1	Pavir.7KG359400.v4.1
Pavir.4KG346500.v4.1	Pavir.7NG163400.v4.1		Pavir.2KG206100.v4.1	Pavir.5KG558200.v4.1
Pavir.4KG346500.v4.1	Pavir.7NG348900.v4.1		Pavir.2KG206100.v4.1	Pavir.7NG309600.v4.1
Pavir.4KG346500.v4.1	Pavir.2NG636900.v4.1		Pavir.2KG206100.v4.1	Pavir.3NG024900.v4.1
Pavir.4KG346500.v4.1	Pavir.5NG344500.v4.1		Pavir.2KG206100.v4.1	Pavir.2KG071400.v4.1
Pavir.4KG346500.v4.1	Pavir.2NG504000.v4.1		Pavir.2KG206100.v4.1	Pavir.4NG124200.v4.1
Pavir.4KG346500.v4.1	Pavir.6KG254600.v4.1		Pavir.2KG206100.v4.1	Pavir.5NG403500.v4.1
Pavir.4KG346500.v4.1	Pavir.2NG152300.v4.1		Pavir.2KG206100.v4.1	Pavir.5KG386400.v4.1
Pavir.4KG346500.v4.1	Pavir.9NG456000.v4.1		Pavir.2KG206100.v4.1	Pavir.4NG301500.v4.1
Pavir.4KG346500.v4.1	Pavir.4KG319500.v4.1		Pavir.2KG206100.v4.1	Pavir.3KG038800.v4.1
Pavir.4KG346500.v4.1	Pavir.1KG402700.v4.1		Pavir.2KG206100.v4.1	Pavir.2KG424300.v4.1
Pavir.4KG346500.v4.1	Pavir.2NG273800.v4.1		Pavir.2KG206100.v4.1	Pavir.3NG032800.v4.1
Pavir.4KG346500.v4.1	Pavir.9KG218000.v4.1		Pavir.2KG206100.v4.1	Pavir.2NG151800.v4.1
Pavir.4KG346500.v4.1	Pavir.2NG621800.v4.1		Pavir.2KG206100.v4.1	Pavir.9KG341600.v4.1
Pavir.4KG346500.v4.1	Pavir.7NG125800.v4.1		Pavir.2KG206100.v4.1	Pavir.5NG206300.v4.1
Pavir.4KG346500.v4.1	Pavir.5KG600900.v4.1		Pavir.2KG206100.v4.1	Pavir.7KG339600.v4.1
Pavir.4KG346500.v4.1	Pavir.5NG587000.v4.1		Pavir.2KG206100.v4.1	Pavir.1NG498700.v4.1
Pavir.4KG346500.v4.1	Pavir.3KG092200.v4.1		Pavir.2KG206100.v4.1	Pavir.3KG063600.v4.1
Pavir.4KG346500.v4.1	Pavir.5NG418000.v4.1		Pavir.2KG206100.v4.1	Pavir.3KG216000.v4.1
Pavir.4KG346500.v4.1	Pavir.2KG553500.v4.1		Pavir.2KG206100.v4.1	Pavir.3KG353200.v4.1
Pavir.4KG346500.v4.1	Pavir.8KG344800.v4.1		Pavir.2KG206100.v4.1	Pavir.1NG326500.v4.1
Pavir.4KG346500.v4.1	Pavir.8NG153400.v4.1		Pavir.2KG206100.v4.1	Pavir.2NG324600.v4.1
Pavir.4KG346500.v4.1	Pavir.9NG627200.v4.1		Pavir.2KG206100.v4.1	Pavir.6KG392500.v4.1
Pavir.4KG346500.v4.1	Pavir.9KG184600.v4.1		Pavir.2KG206100.v4.1	Pavir.5NG568700.v4.1
Pavir.4KG346500.v4.1	Pavir.7NG400700.v4.1		Pavir.2KG206100.v4.1	Pavir.J227800.v4.1
Pavir.4KG346500.v4.1	Pavir.7KG338000.v4.1		Pavir.2KG206100.v4.1	Pavir.4NG011500.v4.1
Pavir.4KG346500.v4.1	Pavir.9KG568700.v4.1		Pavir.2KG206100.v4.1	Pavir.7NG409600.v4.1
Pavir.4KG346500.v4.1	Pavir.1KG466600.v4.1		Pavir.2KG206100.v4.1	Pavir.7KG048600.v4.1
Pavir.4KG346500.v4.1	Pavir.7NG244500.v4.1		Pavir.2KG206100.v4.1	Pavir.9KG067600.v4.1
Pavir.4KG346500.v4.1	Pavir.2NG306300.v4.1		Pavir.2KG206100.v4.1	Pavir.3KG388000.v4.1
Pavir.4KG346500.v4.1	Pavir.1NG111200.v4.1		Pavir.2KG206100.v4.1	Pavir.3KG502800.v4.1
Pavir.4KG346500.v4.1	Pavir.1KG333500.v4.1		Pavir.2KG206100.v4.1	Pavir.2NG406700.v4.1
Pavir.4KG346500.v4.1	Pavir.7NG163500.v4.1		Pavir.2KG206100.v4.1	Pavir.8KG044700.v4.1
Pavir.4KG346500.v4.1	Pavir.5NG555800.v4.1		Pavir.2KG206100.v4.1	Pavir.5KG322500.v4.1
Pavir.4KG346500.v4.1	Pavir.J073000.v4.1		Pavir.2KG206100.v4.1	Pavir.1NG126400.v4.1
Pavir.4KG346500.v4.1	Pavir.8KG291800.v4.1		Pavir.2KG206100.v4.1	Pavir.5NG474900.v4.1
Pavir.4KG346500.v4.1	Pavir.4KG338300.v4.1		Pavir.2KG206100.v4.1	Pavir.9KG159900.v4.1
Pavir.4KG346500.v4.1	Pavir.5KG419200.v4.1		Pavir.2KG206100.v4.1	Pavir.1NG555700.v4.1
Pavir.4KG346500.v4.1	Pavir.6NG358700.v4.1		Pavir.2KG206100.v4.1	Pavir.2NG048800.v4.1
Pavir.4KG346500.v4.1	Pavir.8KG131200.v4.1		Pavir.2KG206100.v4.1	Pavir.1KG546100.v4.1
Pavir.4KG346500.v4.1	Pavir.2KG571200.v4.1		Pavir.2KG206100.v4.1	Pavir.4KG238300.v4.1
Pavir.4KG346500.v4.1	Pavir.3NG086700.v4.1		Pavir.2KG206100.v4.1	Pavir.7NG188200.v4.1
Pavir.4KG346500.v4.1	Pavir.3KG281200.v4.1		Pavir.2KG206100.v4.1	Pavir.1KG463400.v4.1
Pavir.4KG346500.v4.1	Pavir.5KG496000.v4.1		Pavir.2KG206100.v4.1	Pavir.6NG324400.v4.1
Pavir.4KG346500.v4.1	Pavir.3KG512000.v4.1		Pavir.2KG206100.v4.1	Pavir.9NG317000.v4.1
Pavir.4KG346500.v4.1	Pavir.8KG014700.v4.1		Pavir.2KG206100.v4.1	Pavir.6NG329800.v4.1
Pavir.4KG346500.v4.1	Pavir.2NG612500.v4.1		Pavir.2KG206100.v4.1	Pavir.1KG409300.v4.1
Pavir.4KG346500.v4.1	Pavir.9NG527800.v4.1		Pavir.2KG206100.v4.1	Pavir.9KG616300.v4.1
Pavir.4KG346500.v4.1	Pavir.5KG523100.v4.1		Pavir.2KG206100.v4.1	Pavir.2NG632700.v4.1
Pavir.4KG346500.v4.1	Pavir.7NG403100.v4.1		Pavir.2KG206100.v4.1	Pavir.3NG162000.v4.1
Pavir.4KG346500.v4.1	Pavir.J620200.v4.1		Pavir.2KG206100.v4.1	Pavir.5NG525000.v4.1
Pavir.4KG346500.v4.1	Pavir.2NG115500.v4.1		Pavir.2KG206100.v4.1	Pavir.1KG541700.v4.1
Pavir.4KG346500.v4.1	Pavir.6NG121400.v4.1		Pavir.2KG206100.v4.1	Pavir.4NG316500.v4.1
Pavir.4KG346500.v4.1	Pavir.5NG564600.v4.1		Pavir.2KG206100.v4.1	Pavir.5KG641400.v4.1
Pavir.4KG346500.v4.1	Pavir.3NG185700.v4.1		Pavir.2KG206100.v4.1	Pavir.5NG643100.v4.1
Pavir.4KG346500.v4.1	Pavir.1KG266600.v4.1		Pavir.2KG206100.v4.1	Pavir.2NG075200.v4.1
Pavir.4KG346500.v4.1	Pavir.2KG401300.v4.1		Pavir.2KG206100.v4.1	Pavir.5NG032900.v4.1
Pavir.4KG346500.v4.1	Pavir.5NG623300.v4.1		Pavir.2KG206100.v4.1	Pavir.7KG283700.v4.1
Pavir.4KG346500.v4.1	Pavir.9NG789500.v4.1		Pavir.2KG206100.v4.1	Pavir.4NG171600.v4.1
Pavir.4KG346500.v4.1	Pavir.6NG056200.v4.1		Pavir.2KG206100.v4.1	Pavir.1KG527100.v4.1
Pavir.4KG346500.v4.1	Pavir.7KG042700.v4.1		Pavir.2KG206100.v4.1	Pavir.2NG053100.v4.1
Pavir.4KG346500.v4.1	Pavir.2KG527100.v4.1		Pavir.2KG206100.v4.1	Pavir.9NG182300.v4.1
Pavir.4KG346500.v4.1	Pavir.3KG336300.v4.1		Pavir.2KG206100.v4.1	Pavir.4KG309300.v4.1
Pavir.4KG346500.v4.1	Pavir.8NG299000.v4.1		Pavir.2KG206100.v4.1	Pavir.4KG149900.v4.1
Pavir.4KG346500.v4.1	Pavir.5NG067200.v4.1		Pavir.2KG206100.v4.1	Pavir.2NG146200.v4.1
Pavir.4KG346500.v4.1	Pavir.1NG503200.v4.1		Pavir.2KG206100.v4.1	Pavir.3KG058300.v4.1
Pavir.4KG346500.v4.1	Pavir.3NG027900.v4.1		Pavir.2KG206100.v4.1	Pavir.1KG368100.v4.1
Pavir.4KG346500.v4.1	Pavir.2NG115400.v4.1		Pavir.2KG206100.v4.1	Pavir.5KG624500.v4.1
Pavir.4KG346500.v4.1	Pavir.7NG338300.v4.1		Pavir.2KG206100.v4.1	Pavir.1NG469500.v4.1
Pavir.4KG346500.v4.1	Pavir.7KG335400.v4.1		Pavir.2KG206100.v4.1	Pavir.5KG337800.v4.1
Pavir.4KG346500.v4.1	Pavir.2KG220000.v4.1		Pavir.2KG206100.v4.1	Pavir.3KG228700.v4.1
Pavir.4KG346500.v4.1	Pavir.8KG360600.v4.1		Pavir.2KG206100.v4.1	Pavir.8NG194400.v4.1
Pavir.4KG346500.v4.1	Pavir.4NG322000.v4.1		Pavir.2KG206100.v4.1	Pavir.5KG371300.v4.1
Pavir.4KG346500.v4.1	Pavir.5NG100100.v4.1		Pavir.2KG206100.v4.1	Pavir.2NG491000.v4.1
Pavir.1NG080200.v4.1	Pavir.9NG568700.v4.1		Pavir.2KG206100.v4.1	Pavir.9NG017700.v4.1
Pavir.1NG080200.v4.1	Pavir.J031000.v4.1		Pavir.2KG206100.v4.1	Pavir.4KG064400.v4.1
Pavir.1NG080200.v4.1	Pavir.4NG272100.v4.1		Pavir.2KG206100.v4.1	Pavir.9NG209500.v4.1
Pavir.1NG080200.v4.1	Pavir.5NG311500.v4.1		Pavir.2KG206100.v4.1	Pavir.3NG218800.v4.1
Pavir.1NG080200.v4.1	Pavir.9KG477100.v4.1		Pavir.2KG206100.v4.1	Pavir.1KG362700.v4.1
Pavir.1NG080200.v4.1	Pavir.4NG327700.v4.1		Pavir.2KG206100.v4.1	Pavir.5KG203300.v4.1
Pavir.1NG080200.v4.1	Pavir.4KG355700.v4.1		Pavir.2KG206100.v4.1	Pavir.1NG229300.v4.1
Pavir.1NG080200.v4.1	Pavir.6NG121700.v4.1		Pavir.2KG206100.v4.1	Pavir.5NG025400.v4.1
Pavir.1NG080200.v4.1	Pavir.6KG241300.v4.1		Pavir.2KG206100.v4.1	Pavir.9NG671500.v4.1
Pavir.1NG080200.v4.1	Pavir.1KG116000.v4.1		Pavir.2KG206100.v4.1	Pavir.2NG346300.v4.1
Pavir.1NG080200.v4.1	Pavir.1NG458900.v4.1		Pavir.2KG206100.v4.1	Pavir.9NG274600.v4.1
Pavir.1KG534500.v4.1	Pavir.7KG260100.v4.1		Pavir.2KG206100.v4.1	Pavir.1NG034400.v4.1
Pavir.1KG534500.v4.1	Pavir.5KG260000.v4.1		Pavir.2KG206100.v4.1	Pavir.9KG492600.v4.1
Pavir.1KG534500.v4.1	Pavir.9KG369200.v4.1		Pavir.2KG206100.v4.1	Pavir.1KG289100.v4.1
Pavir.1KG534500.v4.1	Pavir.4NG272100.v4.1		Pavir.2KG206100.v4.1	Pavir.5KG613600.v4.1
Pavir.1KG534500.v4.1	Pavir.J322100.v4.1		Pavir.2KG206100.v4.1	Pavir.2NG176800.v4.1
Pavir.1KG534500.v4.1	Pavir.9KG477100.v4.1		Pavir.2KG206100.v4.1	Pavir.5NG571600.v4.1
Pavir.1KG534500.v4.1	Pavir.4NG126600.v4.1		Pavir.2KG206100.v4.1	Pavir.1NG028500.v4.1
Pavir.1KG534500.v4.1	Pavir.9KG430200.v4.1		Pavir.2KG206100.v4.1	Pavir.9NG474600.v4.1
Pavir.1KG534500.v4.1	Pavir.1KG133300.v4.1		Pavir.2KG206100.v4.1	Pavir.2KG534500.v4.1
Pavir.1KG534500.v4.1	Pavir.4NG327700.v4.1		Pavir.2KG206100.v4.1	Pavir.5KG208200.v4.1
Pavir.1KG534500.v4.1	Pavir.4KG355700.v4.1		Pavir.2KG206100.v4.1	Pavir.1KG516500.v4.1
Pavir.1KG534500.v4.1	Pavir.6NG121700.v4.1		Pavir.2KG206100.v4.1	Pavir.9NG674500.v4.1
Pavir.1KG534500.v4.1	Pavir.6KG241300.v4.1		Pavir.2KG206100.v4.1	Pavir.9KG463400.v4.1
Pavir.1KG534500.v4.1	Pavir.1NG458900.v4.1		Pavir.2KG206100.v4.1	Pavir.2NG307400.v4.1
Pavir.1KG534500.v4.1	Pavir.1NG080200.v4.1		Pavir.2KG206100.v4.1	Pavir.2NG003200.v4.1
Pavir.1KG534500.v4.1	Pavir.5NG606900.v4.1		Pavir.2KG206100.v4.1	Pavir.1KG133200.v4.1
Pavir.9NG282000.v4.1	Pavir.9KG404000.v4.1		Pavir.2KG206100.v4.1	Pavir.3KG456300.v4.1
Pavir.9NG282000.v4.1	Pavir.5KG482400.v4.1		Pavir.2KG206100.v4.1	Pavir.4NG343700.v4.1
Pavir.9NG282000.v4.1	Pavir.4KG192300.v4.1		Pavir.2KG206100.v4.1	Pavir.8KG141500.v4.1
Pavir.9NG282000.v4.1	Pavir.9NG061500.v4.1		Pavir.2KG206100.v4.1	Pavir.1KG289200.v4.1
Pavir.9NG282000.v4.1	Pavir.1KG128400.v4.1		Pavir.2KG206100.v4.1	Pavir.5KG317600.v4.1
Pavir.9NG282000.v4.1	Pavir.4KG097600.v4.1		Pavir.2KG206100.v4.1	Pavir.7KG382500.v4.1
Pavir.9NG282000.v4.1	Pavir.7NG300700.v4.1		Pavir.2KG206100.v4.1	Pavir.1NG473900.v4.1
Pavir.9NG282000.v4.1	Pavir.9KG085100.v4.1		Pavir.2KG206100.v4.1	Pavir.2NG446500.v4.1
Pavir.9NG282000.v4.1	Pavir.2KG070800.v4.1		Pavir.2KG206100.v4.1	Pavir.4KG186200.v4.1
Pavir.9NG282000.v4.1	Pavir.9KG220500.v4.1		Pavir.2KG206100.v4.1	Pavir.2NG388500.v4.1
Pavir.9NG282000.v4.1	Pavir.6KG062000.v4.1		Pavir.2KG206100.v4.1	Pavir.1NG476000.v4.1
Pavir.9NG282000.v4.1	Pavir.7NG239900.v4.1		Pavir.2KG206100.v4.1	Pavir.1KG481700.v4.1
Pavir.9NG282000.v4.1	Pavir.4KG175900.v4.1		Pavir.2KG206100.v4.1	Pavir.6KG380300.v4.1
Pavir.9NG282000.v4.1	Pavir.5NG094700.v4.1		Pavir.2KG206100.v4.1	Pavir.1KG035000.v4.1
Pavir.9NG282000.v4.1	Pavir.2NG323000.v4.1		Pavir.2KG206100.v4.1	Pavir.6NG065800.v4.1
Pavir.9NG282000.v4.1	Pavir.1NG132700.v4.1		Pavir.2KG206100.v4.1	Pavir.2KG536900.v4.1
Pavir.9NG282000.v4.1	Pavir.2KG203900.v4.1		Pavir.2KG206100.v4.1	Pavir.J119900.v4.1
Pavir.9NG282000.v4.1	Pavir.6KG408400.v4.1		Pavir.2KG206100.v4.1	Pavir.6NG345500.v4.1
Pavir.9NG282000.v4.1	Pavir.4KG090300.v4.1		Pavir.2KG206100.v4.1	Pavir.5NG610400.v4.1
Pavir.9NG282000.v4.1	Pavir.5NG511400.v4.1		Pavir.2KG206100.v4.1	Pavir.5KG001400.v4.1
Pavir.9NG282000.v4.1	Pavir.9KG039000.v4.1		Pavir.2KG206100.v4.1	Pavir.6NG012000.v4.1
Pavir.9NG282000.v4.1	Pavir.2NG076000.v4.1		Pavir.2KG206100.v4.1	Pavir.3KG460000.v4.1
Pavir.9NG282000.v4.1	Pavir.1NG295600.v4.1		Pavir.2KG206100.v4.1	Pavir.7KG174800.v4.1
Pavir.9NG282000.v4.1	Pavir.5NG377300.v4.1		Pavir.2KG206100.v4.1	Pavir.5NG524600.v4.1
Pavir.9NG282000.v4.1	Pavir.5NG440500.v4.1		Pavir.2KG206100.v4.1	Pavir.6NG131700.v4.1
Pavir.9NG282000.v4.1	Pavir.3NG043200.v4.1		Pavir.2KG206100.v4.1	Pavir.1KG434500.v4.1
Pavir.9NG282000.v4.1	Pavir.5KG429900.v4.1		Pavir.2KG206100.v4.1	Pavir.6KG253300.v4.1
Pavir.9NG282000.v4.1	Pavir.7KG209000.v4.1		Pavir.2KG206100.v4.1	Pavir.3NG205000.v4.1
Pavir.9NG282000.v4.1	Pavir.3NG075500.v4.1		Pavir.2KG206100.v4.1	Pavir.2NG176700.v4.1
Pavir.9NG282000.v4.1	Pavir.8KG102700.v4.1		Pavir.2KG206100.v4.1	Pavir.9NG560200.v4.1
Pavir.9NG282000.v4.1	Pavir.5NG538700.v4.1		Pavir.2KG206100.v4.1	Pavir.3KG141800.v4.1
Pavir.9NG282000.v4.1	Pavir.3NG304100.v4.1		Pavir.2KG206100.v4.1	Pavir.2NG184200.v4.1
Pavir.9NG282000.v4.1	Pavir.9NG519600.v4.1		Pavir.2KG206100.v4.1	Pavir.7KG120300.v4.1
Pavir.9NG282000.v4.1	Pavir.3NG111500.v4.1		Pavir.2KG206100.v4.1	Pavir.5KG280100.v4.1
Pavir.9NG282000.v4.1	Pavir.4NG276400.v4.1		Pavir.2KG206100.v4.1	Pavir.6NG011200.v4.1
Pavir.9NG282000.v4.1	Pavir.5NG445300.v4.1		Pavir.2KG206100.v4.1	Pavir.9NG191800.v4.1
Pavir.9NG282000.v4.1	Pavir.5KG076600.v4.1		Pavir.2KG206100.v4.1	Pavir.1KG034800.v4.1
Pavir.9NG282000.v4.1	Pavir.5NG145500.v4.1		Pavir.2KG206100.v4.1	Pavir.9KG009800.v4.1
Pavir.9NG282000.v4.1	Pavir.2KG343100.v4.1		Pavir.2KG206100.v4.1	Pavir.1KG440300.v4.1
Pavir.9NG282000.v4.1	Pavir.7NG377800.v4.1		Pavir.2KG206100.v4.1	Pavir.3KG300100.v4.1
Pavir.9NG282000.v4.1	Pavir.7KG053700.v4.1		Pavir.2KG206100.v4.1	Pavir.1KG169600.v4.1
Pavir.9NG282000.v4.1	Pavir.7NG434400.v4.1		Pavir.2KG206100.v4.1	Pavir.3KG068400.v4.1
Pavir.9NG282000.v4.1	Pavir.1NG306100.v4.1		Pavir.2KG206100.v4.1	Pavir.5NG262800.v4.1
Pavir.9NG282000.v4.1	Pavir.9NG850700.v4.1		Pavir.2KG206100.v4.1	Pavir.9KG286900.v4.1
Pavir.9NG282000.v4.1	Pavir.9KG148100.v4.1		Pavir.2KG206100.v4.1	Pavir.5KG416500.v4.1
Pavir.9NG282000.v4.1	Pavir.6KG368900.v4.1		Pavir.2KG206100.v4.1	Pavir.6NG103100.v4.1
Pavir.9NG282000.v4.1	Pavir.2KG547700.v4.1		Pavir.2KG206100.v4.1	Pavir.9KG010200.v4.1
Pavir.9NG282000.v4.1	Pavir.2NG044600.v4.1		Pavir.2KG206100.v4.1	Pavir.5NG110100.v4.1
Pavir.9NG282000.v4.1	Pavir.9NG075000.v4.1		Pavir.2KG206100.v4.1	Pavir.1NG255600.v4.1
Pavir.9NG282000.v4.1	Pavir.2KG092900.v4.1		Pavir.2KG206100.v4.1	Pavir.9NG667700.v4.1
Pavir.9NG282000.v4.1	Pavir.5KG072800.v4.1		Pavir.2KG206100.v4.1	Pavir.1NG069200.v4.1
Pavir.9NG282000.v4.1	Pavir.2NG155000.v4.1		Pavir.2KG206100.v4.1	Pavir.3KG104700.v4.1
Pavir.9NG282000.v4.1	Pavir.2KG430800.v4.1		Pavir.2KG206100.v4.1	Pavir.1KG518500.v4.1
Pavir.9NG282000.v4.1	Pavir.4NG192700.v4.1		Pavir.2KG206100.v4.1	Pavir.8NG352200.v4.1
Pavir.9NG282000.v4.1	Pavir.1NG278100.v4.1		Pavir.2KG206100.v4.1	Pavir.5KG032600.v4.1
Pavir.9NG282000.v4.1	Pavir.2KG389000.v4.1		Pavir.2KG206100.v4.1	Pavir.5KG290000.v4.1
Pavir.9NG282000.v4.1	Pavir.6NG299400.v4.1		Pavir.2KG206100.v4.1	Pavir.5KG649700.v4.1
Pavir.9NG282000.v4.1	Pavir.1KG324100.v4.1		Pavir.2KG206100.v4.1	Pavir.7NG277100.v4.1
Pavir.9NG282000.v4.1	Pavir.1NG089900.v4.1		Pavir.2KG206100.v4.1	Pavir.2NG256100.v4.1
Pavir.9NG282000.v4.1	Pavir.5KG430600.v4.1		Pavir.2KG206100.v4.1	Pavir.7KG075300.v4.1
Pavir.9NG282000.v4.1	Pavir.8KG070900.v4.1		Pavir.2KG206100.v4.1	Pavir.5KG063000.v4.1
Pavir.9NG282000.v4.1	Pavir.5KG077300.v4.1		Pavir.2KG206100.v4.1	Pavir.5KG610300.v4.1
Pavir.9NG282000.v4.1	Pavir.9NG399200.v4.1		Pavir.2KG206100.v4.1	Pavir.5KG719000.v4.1
Pavir.9NG282000.v4.1	Pavir.3KG002200.v4.1		Pavir.2KG206100.v4.1	Pavir.5NG586100.v4.1
Pavir.9NG282000.v4.1	Pavir.6NG243000.v4.1		Pavir.2KG206100.v4.1	Pavir.4NG000300.v4.1
Pavir.9NG282000.v4.1	Pavir.1KG468900.v4.1		Pavir.2KG206100.v4.1	Pavir.8KG072200.v4.1
Pavir.9NG282000.v4.1	Pavir.8NG253700.v4.1		Pavir.2KG206100.v4.1	Pavir.1NG193300.v4.1
Pavir.9NG282000.v4.1	Pavir.9NG570600.v4.1		Pavir.2KG206100.v4.1	Pavir.3NG221800.v4.1
Pavir.9NG282000.v4.1	Pavir.9KG369200.v4.1		Pavir.2KG206100.v4.1	Pavir.2NG523800.v4.1
Pavir.9NG282000.v4.1	Pavir.2NG456800.v4.1		Pavir.2KG206100.v4.1	Pavir.6KG271600.v4.1
Pavir.9NG282000.v4.1	Pavir.9KG477100.v4.1		Pavir.2KG206100.v4.1	Pavir.9NG637500.v4.1
Pavir.9NG282000.v4.1	Pavir.9KG430200.v4.1		Pavir.2KG206100.v4.1	Pavir.9KG607000.v4.1
Pavir.9NG282000.v4.1	Pavir.1KG133300.v4.1		Pavir.2KG206100.v4.1	Pavir.5KG658300.v4.1
Pavir.9NG282000.v4.1	Pavir.4KG355700.v4.1		Pavir.2KG206100.v4.1	Pavir.2NG615200.v4.1
Pavir.9NG282000.v4.1	Pavir.J117800.v4.1		Pavir.2KG206100.v4.1	Pavir.3NG078400.v4.1
Pavir.9NG282000.v4.1	Pavir.7NG270700.v4.1		Pavir.2KG206100.v4.1	Pavir.J322200.v4.1
Pavir.9NG282000.v4.1	Pavir.5KG720600.v4.1		Pavir.2KG206100.v4.1	Pavir.8KG380700.v4.1
Pavir.2NG184200.v4.1	Pavir.9KG404000.v4.1		Pavir.2KG206100.v4.1	Pavir.3KG544100.v4.1
Pavir.2NG184200.v4.1	Pavir.6KG148700.v4.1		Pavir.2KG206100.v4.1	Pavir.5KG734800.v4.1
Pavir.2NG184200.v4.1	Pavir.6NG185900.v4.1		Pavir.2KG206100.v4.1	Pavir.5KG755300.v4.1
Pavir.2NG184200.v4.1	Pavir.6KG133100.v4.1		Pavir.2KG206100.v4.1	Pavir.4KG037000.v4.1
Pavir.2NG184200.v4.1	Pavir.1KG223600.v4.1		Pavir.2KG206100.v4.1	Pavir.1NG049800.v4.1
Pavir.2NG184200.v4.1	Pavir.J517800.v4.1		Pavir.2KG206100.v4.1	Pavir.1KG014300.v4.1
Pavir.2NG184200.v4.1	Pavir.5NG242500.v4.1		Pavir.2KG206100.v4.1	Pavir.6KG210400.v4.1
Pavir.2NG184200.v4.1	Pavir.5NG511400.v4.1		Pavir.2KG206100.v4.1	Pavir.9NG739600.v4.1
Pavir.2NG184200.v4.1	Pavir.4NG027300.v4.1		Pavir.2KG206100.v4.1	Pavir.5KG045400.v4.1
Pavir.2NG184200.v4.1	Pavir.9KG276800.v4.1		Pavir.2KG206100.v4.1	Pavir.3KG001400.v4.1
Pavir.2NG184200.v4.1	Pavir.5KG076600.v4.1		Pavir.2KG206100.v4.1	Pavir.5NG155400.v4.1
Pavir.2NG184200.v4.1	Pavir.7KG296100.v4.1		Pavir.2KG206100.v4.1	Pavir.4KG153200.v4.1
Pavir.2NG184200.v4.1	Pavir.2KG430800.v4.1		Pavir.2KG206100.v4.1	Pavir.1NG235600.v4.1
Pavir.2NG184200.v4.1	Pavir.7KG182700.v4.1		Pavir.2KG206100.v4.1	Pavir.9NG731100.v4.1
Pavir.2NG184200.v4.1	Pavir.9NG560200.v4.1		Pavir.2KG206100.v4.1	Pavir.3KG560700.v4.1
Pavir.2NG184200.v4.1	Pavir.8KG204600.v4.1		Pavir.2KG206100.v4.1	Pavir.6KG279400.v4.1
[truncated: 9,786 more rows]
