# Supplementary material for: Elucidation and analyses of the regulatory networks of upland and lowland ecotypes of switchgrass in response to drought and salt stresses
Source: PLoS One. 2018 Sep 24;13(9):e0204426. doi: 10.1371/journal.pone.0204426 (PMC6152977; doi:10.1371/journal.pone.0204426)
Supplement: S4 File — (XLSX) [file pone.0204426.s013.xlsx]

## Sheet: Legend
Orthologs validation	Validated TF-TG interactions by its orthologs pairs of three-related species: Arabidopsis, maize and rice, respectively.
Drought GRN
TFs	79 TFs of 503 validated TF-TG interactions
TGs	277 TGs of 503 validated TF-TG interactions
Database	The known TF-TG interactions collected from three-related species
Salt GRN
TFs	70 TFs of 408 validated TF-TG interactions
TGs	241 TGs of 408 validated TF-TG interactions
Database	The known TF-TG interactions collected from three-related species
Here, the references (Lee et al., 2015), (Kulkarni et al., 2018), (Barah et al., 2015), (Vermeirssen et al., 2014), (Wilkins et al., 2016) and (Zhu et al., 2016) are indicated by Aranet, TF2Network, Combined_stress, Oxidative Stress, EGRINs and PPIM, respectively.

## Sheet: Orthologs validation
Drought GRN						Salt GRN
TFs	TGs	Database				TFs	TGs	Database
Pavir.9KG091800.v4.1	Pavir.9NG600600.v4.1	Aranet				Pavir.7NG385600.v4.1	Pavir.2NG632700.v4.1	Aranet
Pavir.9KG091800.v4.1	Pavir.9NG053500.v4.1	Aranet				Pavir.7NG385600.v4.1	Pavir.3KG211000.v4.1	Aranet; Oxidative Stress
Pavir.9KG091800.v4.1	Pavir.6NG271300.v4.1	TF2Network				Pavir.7NG385600.v4.1	Pavir.3KG210300.v4.1	Aranet; Oxidative Stress
Pavir.9KG091800.v4.1	Pavir.J290600.v4.1	TF2Network				Pavir.7NG385600.v4.1	Pavir.5NG025400.v4.1	Aranet
Pavir.9KG091800.v4.1	Pavir.5KG604200.v4.1	TF2Network				Pavir.7NG385600.v4.1	Pavir.7KG407400.v4.1	Aranet; PPIM
Pavir.9KG091800.v4.1	Pavir.5NG414900.v4.1	TF2Network				Pavir.7NG385600.v4.1	Pavir.7NG266200.v4.1	Oxidative Stress
Pavir.9KG091800.v4.1	Pavir.7KG346000.v4.1	Oxidative Stress				Pavir.7NG385600.v4.1	Pavir.3KG063600.v4.1	PPIM
Pavir.9KG091800.v4.1	Pavir.5NG627700.v4.1	Oxidative Stress				Pavir.7NG385600.v4.1	Pavir.9KG599500.v4.1	PPIM
Pavir.9KG091800.v4.1	Pavir.2NG429100.v4.1	Oxidative Stress				Pavir.7NG385600.v4.1	Pavir.2KG002700.v4.1	PPIM
Pavir.9KG091800.v4.1	Pavir.5KG320700.v4.1	Oxidative Stress				Pavir.7NG385600.v4.1	Pavir.2NG008600.v4.1	PPIM
Pavir.9KG091800.v4.1	Pavir.1KG380200.v4.1	Oxidative Stress				Pavir.6KG350800.v4.1	Pavir.5KG111100.v4.1	Aranet
Pavir.9KG091800.v4.1	Pavir.9KG282800.v4.1	Oxidative Stress				Pavir.6KG350800.v4.1	Pavir.3KG063600.v4.1	Aranet
Pavir.1NG259200.v4.1	Pavir.3KG132200.v4.1	TF2Network; Oxidative Stress				Pavir.6KG350800.v4.1	Pavir.6KG210400.v4.1	Aranet
Pavir.1NG259200.v4.1	Pavir.6NG299400.v4.1	TF2Network				Pavir.6KG350800.v4.1	Pavir.4NG315800.v4.1	Oxidative Stress
Pavir.1NG259200.v4.1	Pavir.6KG356500.v4.1	TF2Network				Pavir.6KG350800.v4.1	Pavir.5NG568700.v4.1	Oxidative Stress
Pavir.1NG259200.v4.1	Pavir.5NG589400.v4.1	TF2Network				Pavir.6KG350800.v4.1	Pavir.9KG159900.v4.1	Oxidative Stress
Pavir.1NG259200.v4.1	Pavir.9KG404000.v4.1	Oxidative Stress				Pavir.6KG350800.v4.1	Pavir.5NG025400.v4.1	Oxidative Stress
Pavir.1NG259200.v4.1	Pavir.8KG102700.v4.1	Oxidative Stress				Pavir.6KG350800.v4.1	Pavir.5KG613600.v4.1	Oxidative Stress
Pavir.1NG259200.v4.1	Pavir.4KG321100.v4.1	Oxidative Stress				Pavir.6KG350800.v4.1	Pavir.2KG534500.v4.1	Oxidative Stress
Pavir.1NG259200.v4.1	Pavir.8KG344800.v4.1	Oxidative Stress				Pavir.6KG350800.v4.1	Pavir.9KG010200.v4.1	Oxidative Stress
Pavir.8NG278100.v4.1	Pavir.7NG326700.v4.1	Aranet				Pavir.6KG350800.v4.1	Pavir.6NG347500.v4.1	Oxidative Stress
Pavir.8NG278100.v4.1	Pavir.5NG478400.v4.1	Aranet; Oxidative Stress				Pavir.1NG259200.v4.1	Pavir.3KG311700.v4.1	Aranet; Oxidative Stress
Pavir.5KG667800.v4.1	Pavir.9KG404000.v4.1	TF2Network; Oxidative Stress				Pavir.1NG259200.v4.1	Pavir.9NG761400.v4.1	Aranet; Oxidative Stress
Pavir.5KG667800.v4.1	Pavir.9NG589700.v4.1	TF2Network				Pavir.1NG259200.v4.1	Pavir.3KG132200.v4.1	TF2Network; Oxidative Stress
Pavir.5KG667800.v4.1	Pavir.5KG482400.v4.1	TF2Network				Pavir.1NG259200.v4.1	Pavir.4NG320800.v4.1	TF2Network
Pavir.5KG667800.v4.1	Pavir.4KG192300.v4.1	TF2Network				Pavir.1NG259200.v4.1	Pavir.8NG044300.v4.1	TF2Network
Pavir.5KG667800.v4.1	Pavir.7NG123800.v4.1	TF2Network				Pavir.1NG259200.v4.1	Pavir.1KG257000.v4.1	Oxidative Stress
Pavir.5KG667800.v4.1	Pavir.5KG699800.v4.1	TF2Network				Pavir.1NG259200.v4.1	Pavir.5NG153400.v4.1	Oxidative Stress
Pavir.5KG667800.v4.1	Pavir.2NG340400.v4.1	TF2Network				Pavir.1NG259200.v4.1	Pavir.9NG004300.v4.1	Oxidative Stress
Pavir.5KG667800.v4.1	Pavir.8KG167200.v4.1	TF2Network				Pavir.1NG259200.v4.1	Pavir.8KG102700.v4.1	Oxidative Stress
Pavir.5KG667800.v4.1	Pavir.J517800.v4.1	TF2Network				Pavir.9KG564100.v4.1	Pavir.7KG163600.v4.1	TF2Network
Pavir.5KG667800.v4.1	Pavir.8KG090600.v4.1	TF2Network				Pavir.9KG564100.v4.1	Pavir.9NG775900.v4.1	Oxidative Stress; PPIM
Pavir.5KG667800.v4.1	Pavir.2NG220800.v4.1	TF2Network				Pavir.9KG564100.v4.1	Pavir.4KG313000.v4.1	Oxidative Stress; PPIM
Pavir.5KG667800.v4.1	Pavir.1NG449900.v4.1	TF2Network				Pavir.5NG281700.v4.1	Pavir.5KG460200.v4.1	Aranet; Oxidative Stress
Pavir.5KG667800.v4.1	Pavir.5NG145500.v4.1	TF2Network				Pavir.4NG271600.v4.1	Pavir.4KG355300.v4.1	Oxidative Stress
Pavir.5KG667800.v4.1	Pavir.3KG388000.v4.1	TF2Network				Pavir.4NG271600.v4.1	Pavir.5NG248900.v4.1	PPIM
Pavir.5KG667800.v4.1	Pavir.9NG105500.v4.1	TF2Network				Pavir.4NG271600.v4.1	Pavir.2KG189400.v4.1	PPIM
Pavir.5KG667800.v4.1	Pavir.9NG200100.v4.1	TF2Network				Pavir.7KG225200.v4.1	Pavir.J651100.v4.1	Aranet
Pavir.5KG667800.v4.1	Pavir.1KG339700.v4.1	TF2Network				Pavir.7KG225200.v4.1	Pavir.9NG220200.v4.1	Aranet
Pavir.5KG667800.v4.1	Pavir.4NG057500.v4.1	TF2Network				Pavir.7KG225200.v4.1	Pavir.2NG531500.v4.1	Aranet; Oxidative Stress
Pavir.5KG667800.v4.1	Pavir.3KG404500.v4.1	TF2Network				Pavir.7KG225200.v4.1	Pavir.2KG486800.v4.1	Aranet; Oxidative Stress
Pavir.5KG667800.v4.1	Pavir.9NG036800.v4.1	TF2Network				Pavir.7KG225200.v4.1	Pavir.3KG291400.v4.1	Oxidative Stress
Pavir.5KG667800.v4.1	Pavir.5NG476600.v4.1	TF2Network				Pavir.7KG225200.v4.1	Pavir.4KG205300.v4.1	Oxidative Stress
Pavir.5KG667800.v4.1	Pavir.9NG075000.v4.1	TF2Network				Pavir.7KG225200.v4.1	Pavir.7KG145200.v4.1	Oxidative Stress
Pavir.5KG667800.v4.1	Pavir.5NG508300.v4.1	TF2Network				Pavir.7KG225200.v4.1	Pavir.2KG414200.v4.1	Oxidative Stress
Pavir.5KG667800.v4.1	Pavir.5NG329100.v4.1	TF2Network				Pavir.7KG225200.v4.1	Pavir.2NG510900.v4.1	Oxidative Stress
Pavir.5KG667800.v4.1	Pavir.9NG546600.v4.1	TF2Network				Pavir.7KG225200.v4.1	Pavir.9KG550900.v4.1	Oxidative Stress
Pavir.5KG667800.v4.1	Pavir.1KG467900.v4.1	TF2Network				Pavir.7KG225200.v4.1	Pavir.4KG305900.v4.1	Oxidative Stress
Pavir.5KG667800.v4.1	Pavir.7NG213600.v4.1	TF2Network				Pavir.7KG225200.v4.1	Pavir.4NG135800.v4.1	Oxidative Stress
Pavir.5KG667800.v4.1	Pavir.4NG109400.v4.1	TF2Network				Pavir.7KG225200.v4.1	Pavir.J629500.v4.1	Oxidative Stress
Pavir.5KG667800.v4.1	Pavir.8NG117900.v4.1	TF2Network				Pavir.7KG225200.v4.1	Pavir.3KG403900.v4.1	Oxidative Stress
Pavir.5KG667800.v4.1	Pavir.3NG029300.v4.1	TF2Network				Pavir.7KG225200.v4.1	Pavir.2KG002700.v4.1	Oxidative Stress
Pavir.5KG667800.v4.1	Pavir.7NG380200.v4.1	TF2Network				Pavir.7KG225200.v4.1	Pavir.7KG142800.v4.1	Oxidative Stress
Pavir.5KG667800.v4.1	Pavir.8NG172800.v4.1	TF2Network				Pavir.7KG225200.v4.1	Pavir.4NG184100.v4.1	Oxidative Stress
Pavir.5KG667800.v4.1	Pavir.5NG088500.v4.1	TF2Network				Pavir.7KG225200.v4.1	Pavir.9KG060900.v4.1	Oxidative Stress
Pavir.5KG667800.v4.1	Pavir.7KG420900.v4.1	TF2Network				Pavir.7KG225200.v4.1	Pavir.7NG178500.v4.1	Oxidative Stress
Pavir.5KG667800.v4.1	Pavir.9NG334800.v4.1	TF2Network				Pavir.7KG225200.v4.1	Pavir.5KG619000.v4.1	Oxidative Stress
Pavir.5KG667800.v4.1	Pavir.5KG416500.v4.1	TF2Network				Pavir.7KG225200.v4.1	Pavir.5NG581000.v4.1	Oxidative Stress
Pavir.5KG667800.v4.1	Pavir.9KG015400.v4.1	TF2Network				Pavir.7KG225200.v4.1	Pavir.4NG244100.v4.1	Oxidative Stress
Pavir.5KG667800.v4.1	Pavir.2NG429100.v4.1	TF2Network; Oxidative Stress				Pavir.7KG225200.v4.1	Pavir.7KG187300.v4.1	Oxidative Stress
Pavir.5KG667800.v4.1	Pavir.9NG090000.v4.1	TF2Network				Pavir.7KG225200.v4.1	Pavir.1NG418900.v4.1	Oxidative Stress
Pavir.5KG667800.v4.1	Pavir.9KG605600.v4.1	TF2Network; TF2Network				Pavir.4KG313000.v4.1	Pavir.2NG267500.v4.1	TF2Network
Pavir.5KG667800.v4.1	Pavir.5NG403500.v4.1	TF2Network				Pavir.4KG313000.v4.1	Pavir.4NG189100.v4.1	TF2Network
Pavir.5KG667800.v4.1	Pavir.5KG515900.v4.1	TF2Network				Pavir.4KG313000.v4.1	Pavir.9NG182300.v4.1	TF2Network
Pavir.5KG667800.v4.1	Pavir.3NG002700.v4.1	TF2Network				Pavir.4KG313000.v4.1	Pavir.3KG291400.v4.1	TF2Network
Pavir.5KG667800.v4.1	Pavir.8KG107200.v4.1	TF2Network				Pavir.4KG313000.v4.1	Pavir.7KG163600.v4.1	TF2Network
Pavir.5KG667800.v4.1	Pavir.5NG322300.v4.1	TF2Network				Pavir.4KG313000.v4.1	Pavir.3KG058300.v4.1	Combined_stress
Pavir.5KG667800.v4.1	Pavir.7KG017400.v4.1	TF2Network				Pavir.4KG313000.v4.1	Pavir.9NG775900.v4.1	Oxidative Stress; PPIM
Pavir.5KG667800.v4.1	Pavir.5NG221300.v4.1	TF2Network				Pavir.4KG313000.v4.1	Pavir.9KG564100.v4.1	Oxidative Stress; PPIM
Pavir.5KG667800.v4.1	Pavir.1NG392600.v4.1	TF2Network				Pavir.4KG313000.v4.1	Pavir.9NG017700.v4.1	PPIM
Pavir.5KG667800.v4.1	Pavir.5KG691100.v4.1	TF2Network				Pavir.7KG283500.v4.1	Pavir.9NG173900.v4.1	Aranet
Pavir.5KG667800.v4.1	Pavir.1NG301300.v4.1	TF2Network				Pavir.7KG283500.v4.1	Pavir.5NG375900.v4.1	Oxidative Stress
Pavir.5KG667800.v4.1	Pavir.1KG300300.v4.1	TF2Network				Pavir.7KG283500.v4.1	Pavir.2KG214900.v4.1	Oxidative Stress
Pavir.5KG667800.v4.1	Pavir.9NG307300.v4.1	TF2Network				Pavir.5KG765600.v4.1	Pavir.5NG632900.v4.1	Aranet; Oxidative Stress
Pavir.5KG667800.v4.1	Pavir.6KG272400.v4.1	TF2Network				Pavir.6KG325900.v4.1	Pavir.1KG076400.v4.1	Aranet
Pavir.5KG667800.v4.1	Pavir.4NG039900.v4.1	TF2Network				Pavir.6KG325900.v4.1	Pavir.5KG386400.v4.1	Oxidative Stress
Pavir.5KG667800.v4.1	Pavir.9KG213200.v4.1	TF2Network				Pavir.6NG280000.v4.1	Pavir.5NG383500.v4.1	TF2Network
Pavir.5KG667800.v4.1	Pavir.5KG484500.v4.1	TF2Network				Pavir.9KG312300.v4.1	Pavir.8NG044300.v4.1	TF2Network
Pavir.5KG667800.v4.1	Pavir.9KG010200.v4.1	TF2Network				Pavir.9KG312300.v4.1	Pavir.7KG087500.v4.1	TF2Network
Pavir.5KG667800.v4.1	Pavir.1KG544600.v4.1	TF2Network				Pavir.9NG474600.v4.1	Pavir.7KG137100.v4.1	Aranet
Pavir.5KG667800.v4.1	Pavir.7NG353300.v4.1	TF2Network				Pavir.9NG474600.v4.1	Pavir.5NG276400.v4.1	Aranet
Pavir.5KG667800.v4.1	Pavir.1NG557000.v4.1	TF2Network				Pavir.9NG474600.v4.1	Pavir.8KG175700.v4.1	Oxidative Stress
Pavir.5KG667800.v4.1	Pavir.3KG506100.v4.1	TF2Network				Pavir.9NG474600.v4.1	Pavir.1NG032900.v4.1	Oxidative Stress
Pavir.5KG667800.v4.1	Pavir.7NG222100.v4.1	TF2Network				Pavir.9NG474600.v4.1	Pavir.1NG326500.v4.1	Oxidative Stress
Pavir.5KG667800.v4.1	Pavir.1KG553500.v4.1	TF2Network				Pavir.9NG474600.v4.1	Pavir.J227800.v4.1	Oxidative Stress
Pavir.5KG667800.v4.1	Pavir.1KG550900.v4.1	TF2Network				Pavir.9NG474600.v4.1	Pavir.6NG140100.v4.1	Oxidative Stress
Pavir.5KG667800.v4.1	Pavir.5NG314300.v4.1	TF2Network				Pavir.9NG474600.v4.1	Pavir.2KG534500.v4.1	Oxidative Stress
Pavir.5KG667800.v4.1	Pavir.5KG116600.v4.1	TF2Network				Pavir.9NG474600.v4.1	Pavir.3KG141600.v4.1	Oxidative Stress
Pavir.5KG667800.v4.1	Pavir.7NG267100.v4.1	TF2Network				Pavir.9NG474600.v4.1	Pavir.9KG010200.v4.1	Oxidative Stress
Pavir.5KG667800.v4.1	Pavir.2NG088000.v4.1	TF2Network				Pavir.9NG474600.v4.1	Pavir.9NG026600.v4.1	Oxidative Stress
Pavir.5KG667800.v4.1	Pavir.4KG203800.v4.1	TF2Network				Pavir.2NG464900.v4.1	Pavir.5NG299400.v4.1	TF2Network
Pavir.5KG667800.v4.1	Pavir.9KG282800.v4.1	TF2Network				Pavir.2NG464900.v4.1	Pavir.7KG274200.v4.1	TF2Network
Pavir.5KG667800.v4.1	Pavir.9KG295400.v4.1	Oxidative Stress				Pavir.9KG527900.v4.1	Pavir.9NG568300.v4.1	Aranet
Pavir.5KG667800.v4.1	Pavir.2NG448300.v4.1	Oxidative Stress				Pavir.3NG324900.v4.1	Pavir.2NG289400.v4.1	Oxidative Stress
Pavir.5KG667800.v4.1	Pavir.9NG388400.v4.1	Oxidative Stress				Pavir.5KG460200.v4.1	Pavir.5NG281700.v4.1	Aranet; Oxidative Stress
Pavir.7NG380200.v4.1	Pavir.7KG420900.v4.1	Aranet; PPIM				Pavir.6NG116700.v4.1	Pavir.9NG775900.v4.1	PPIM
Pavir.7NG380200.v4.1	Pavir.5KG484500.v4.1	Oxidative Stress; PPIM				Pavir.6NG116700.v4.1	Pavir.7NG364900.v4.1	PPIM
Pavir.7NG380200.v4.1	Pavir.8KG308700.v4.1	Oxidative Stress				Pavir.3KG063600.v4.1	Pavir.6KG350800.v4.1	Aranet
Pavir.7NG380200.v4.1	Pavir.5NG034700.v4.1	PPIM				Pavir.3KG063600.v4.1	Pavir.6NG083100.v4.1	Aranet; Oxidative Stress; PPIM
Pavir.7NG380200.v4.1	Pavir.4KG064000.v4.1	PPIM				Pavir.3KG063600.v4.1	Pavir.7NG364900.v4.1	Aranet; Oxidative Stress; PPIM
Pavir.5NG067400.v4.1	Pavir.2KG531100.v4.1	PPIM				Pavir.3KG063600.v4.1	Pavir.3NG065800.v4.1	Aranet; Oxidative Stress
Pavir.5NG067400.v4.1	Pavir.4NG123000.v4.1	PPIM				Pavir.3KG063600.v4.1	Pavir.2KG206100.v4.1	Oxidative Stress
Pavir.5NG067400.v4.1	Pavir.5NG034700.v4.1	PPIM				Pavir.3KG063600.v4.1	Pavir.1NG342800.v4.1	Oxidative Stress
Pavir.5NG067400.v4.1	Pavir.4KG064000.v4.1	PPIM				Pavir.3KG063600.v4.1	Pavir.6NG011200.v4.1	Oxidative Stress
Pavir.5NG067400.v4.1	Pavir.7KG223200.v4.1	PPIM				Pavir.3KG063600.v4.1	Pavir.J322200.v4.1	Oxidative Stress
Pavir.4NG123000.v4.1	Pavir.5NG067400.v4.1	PPIM				Pavir.3KG063600.v4.1	Pavir.3KG404200.v4.1	Oxidative Stress
Pavir.7KG283500.v4.1	Pavir.9NG173900.v4.1	Aranet				Pavir.3KG063600.v4.1	Pavir.7NG385600.v4.1	PPIM
Pavir.7KG283500.v4.1	Pavir.3KG460000.v4.1	Oxidative Stress				Pavir.3KG063600.v4.1	Pavir.9NG017700.v4.1	PPIM
Pavir.7KG268200.v4.1	Pavir.1KG413300.v4.1	Aranet; Oxidative Stress; PPIM				Pavir.3KG063600.v4.1	Pavir.2KG002700.v4.1	PPIM
Pavir.9NG600600.v4.1	Pavir.2NG429100.v4.1	Aranet; Oxidative Stress				Pavir.9KG599500.v4.1	Pavir.7NG385600.v4.1	PPIM
Pavir.9NG600600.v4.1	Pavir.7NG267100.v4.1	Aranet				Pavir.5NG632900.v4.1	Pavir.5KG765600.v4.1	Aranet; Oxidative Stress
Pavir.9NG600600.v4.1	Pavir.9NG053500.v4.1	Aranet				Pavir.2NG632700.v4.1	Pavir.7NG385600.v4.1	Aranet
Pavir.9NG600600.v4.1	Pavir.2NG340400.v4.1	Oxidative Stress				Pavir.2NG632700.v4.1	Pavir.2NG267500.v4.1	TF2Network
Pavir.9NG600600.v4.1	Pavir.5KG361100.v4.1	Oxidative Stress				Pavir.2NG632700.v4.1	Pavir.9NG068900.v4.1	TF2Network
Pavir.9NG600600.v4.1	Pavir.7NG427100.v4.1	Oxidative Stress				Pavir.2NG632700.v4.1	Pavir.2KG071400.v4.1	TF2Network
Pavir.9NG600600.v4.1	Pavir.1NG499600.v4.1	Oxidative Stress				Pavir.2NG632700.v4.1	Pavir.9KG341600.v4.1	TF2Network
Pavir.9NG600600.v4.1	Pavir.3NG268400.v4.1	Oxidative Stress				Pavir.2NG632700.v4.1	Pavir.6KG392500.v4.1	TF2Network
Pavir.9NG600600.v4.1	Pavir.1KG339700.v4.1	Oxidative Stress				Pavir.2NG632700.v4.1	Pavir.2NG048800.v4.1	TF2Network
Pavir.9NG600600.v4.1	Pavir.4KG202100.v4.1	Oxidative Stress				Pavir.2NG632700.v4.1	Pavir.6KG210400.v4.1	Oxidative Stress
Pavir.9NG600600.v4.1	Pavir.5KG439400.v4.1	Oxidative Stress				Pavir.5NG248900.v4.1	Pavir.4NG271600.v4.1	PPIM
Pavir.9NG600600.v4.1	Pavir.9NG546600.v4.1	Oxidative Stress				Pavir.5NG248900.v4.1	Pavir.2KG189400.v4.1	PPIM
Pavir.9NG600600.v4.1	Pavir.9KG605600.v4.1	Oxidative Stress				Pavir.5NG248900.v4.1	Pavir.4KG355300.v4.1	PPIM
Pavir.9NG600600.v4.1	Pavir.6KG272400.v4.1	Oxidative Stress				Pavir.6KG307800.v4.1	Pavir.3KG311700.v4.1	Aranet; Oxidative Stress
Pavir.9NG600600.v4.1	Pavir.9NG186300.v4.1	Oxidative Stress				Pavir.6KG307800.v4.1	Pavir.5NG589400.v4.1	TF2Network
Pavir.9NG600600.v4.1	Pavir.1KG544600.v4.1	Oxidative Stress				Pavir.6KG307800.v4.1	Pavir.4NG320800.v4.1	TF2Network; Oxidative Stress
Pavir.9NG600600.v4.1	Pavir.9KG072900.v4.1	Oxidative Stress				Pavir.6KG307800.v4.1	Pavir.3KG193500.v4.1	TF2Network
Pavir.9NG600600.v4.1	Pavir.1NG557000.v4.1	Oxidative Stress				Pavir.6KG307800.v4.1	Pavir.5KG402800.v4.1	TF2Network; Oxidative Stress
Pavir.9NG600600.v4.1	Pavir.2NG088000.v4.1	Oxidative Stress				Pavir.6KG307800.v4.1	Pavir.5NG153400.v4.1	Oxidative Stress
Pavir.9NG600600.v4.1	Pavir.9NG266800.v4.1	Oxidative Stress				Pavir.6KG307800.v4.1	Pavir.8KG323600.v4.1	Oxidative Stress
Pavir.9NG600600.v4.1	Pavir.1KG070600.v4.1	Oxidative Stress				Pavir.6KG307800.v4.1	Pavir.1NG475300.v4.1	Oxidative Stress
Pavir.9NG600600.v4.1	Pavir.5NG200100.v4.1	Oxidative Stress				Pavir.6KG210400.v4.1	Pavir.6KG350800.v4.1	Aranet
Pavir.9NG600600.v4.1	Pavir.1KG502800.v4.1	Oxidative Stress				Pavir.6KG210400.v4.1	Pavir.5KG111100.v4.1	Aranet
Pavir.9NG600600.v4.1	Pavir.1KG184100.v4.1	Oxidative Stress				Pavir.6KG210400.v4.1	Pavir.6NG347500.v4.1	Aranet
Pavir.2NG429100.v4.1	Pavir.9NG589700.v4.1	Aranet; Oxidative Stress				Pavir.6KG210400.v4.1	Pavir.3NG065800.v4.1	Aranet
Pavir.2NG429100.v4.1	Pavir.9NG600600.v4.1	Aranet; Oxidative Stress				Pavir.6KG210400.v4.1	Pavir.2NG632700.v4.1	Oxidative Stress
Pavir.2NG429100.v4.1	Pavir.5KG116600.v4.1	Aranet; Oxidative Stress				Pavir.6KG210400.v4.1	Pavir.6NG012000.v4.1	Oxidative Stress
Pavir.2NG429100.v4.1	Pavir.9KG282800.v4.1	Aranet				Pavir.6KG210400.v4.1	Pavir.2NG215200.v4.1	Oxidative Stress
Pavir.2NG429100.v4.1	Pavir.6NG271300.v4.1	Oxidative Stress				Pavir.6KG210400.v4.1	Pavir.2KG345800.v4.1	Oxidative Stress
Pavir.2NG429100.v4.1	Pavir.1NG250700.v4.1	Oxidative Stress				Pavir.6KG210400.v4.1	Pavir.1KG021400.v4.1	Oxidative Stress
Pavir.2NG429100.v4.1	Pavir.1NG499600.v4.1	Oxidative Stress				Pavir.6KG210400.v4.1	Pavir.4NG217200.v4.1	Oxidative Stress
Pavir.2NG429100.v4.1	Pavir.5KG233200.v4.1	Oxidative Stress				Pavir.6KG210400.v4.1	Pavir.8NG014300.v4.1	Oxidative Stress
Pavir.2NG429100.v4.1	Pavir.9NG186300.v4.1	Oxidative Stress				Pavir.6KG210400.v4.1	Pavir.5NG479700.v4.1	Oxidative Stress
Pavir.2NG429100.v4.1	Pavir.9KG213200.v4.1	Oxidative Stress				Pavir.6KG210400.v4.1	Pavir.J220300.v4.1	Oxidative Stress
Pavir.2NG429100.v4.1	Pavir.9KG072900.v4.1	Oxidative Stress				Pavir.6KG210400.v4.1	Pavir.9KG558100.v4.1	Oxidative Stress
Pavir.2NG429100.v4.1	Pavir.7NG353300.v4.1	Oxidative Stress				Pavir.6KG210400.v4.1	Pavir.4KG364000.v4.1	Oxidative Stress
Pavir.2NG429100.v4.1	Pavir.1NG276900.v4.1	Oxidative Stress				Pavir.6KG210400.v4.1	Pavir.4NG182300.v4.1	EGRINs
Pavir.2NG429100.v4.1	Pavir.1KG382600.v4.1	Oxidative Stress				Pavir.6KG210400.v4.1	Pavir.5KG734800.v4.1	EGRINs
Pavir.2NG429100.v4.1	Pavir.2NG088000.v4.1	Oxidative Stress				Pavir.6KG210400.v4.1	Pavir.5NG547000.v4.1	EGRINs
Pavir.2NG429100.v4.1	Pavir.9NG266800.v4.1	Oxidative Stress				Pavir.6KG210400.v4.1	Pavir.6NG083000.v4.1	EGRINs
Pavir.2NG429100.v4.1	Pavir.1KG070600.v4.1	Oxidative Stress				Pavir.9KG406200.v4.1	Pavir.9NG173900.v4.1	Aranet
Pavir.2NG429100.v4.1	Pavir.1KG502800.v4.1	Oxidative Stress				Pavir.9KG406200.v4.1	Pavir.5KG375800.v4.1	Oxidative Stress
Pavir.2NG429100.v4.1	Pavir.6KG019300.v4.1	PPIM				Pavir.9KG406200.v4.1	Pavir.3KG282800.v4.1	Oxidative Stress
Pavir.2NG429100.v4.1	Pavir.5KG484500.v4.1	PPIM				Pavir.9KG406200.v4.1	Pavir.5KG428800.v4.1	Oxidative Stress
Pavir.2NG429100.v4.1	Pavir.1KG413300.v4.1	PPIM				Pavir.9KG406200.v4.1	Pavir.5NG409100.v4.1	Oxidative Stress
Pavir.2NG429100.v4.1	Pavir.1KG039500.v4.1	PPIM				Pavir.9KG406200.v4.1	Pavir.5KG280200.v4.1	Oxidative Stress
Pavir.7NG304600.v4.1	Pavir.7NG380200.v4.1	Oxidative Stress				Pavir.9KG406200.v4.1	Pavir.5KG488400.v4.1	Oxidative Stress
Pavir.7NG304600.v4.1	Pavir.7KG420900.v4.1	Oxidative Stress				Pavir.4NG315800.v4.1	Pavir.9NG006500.v4.1	Oxidative Stress
Pavir.7NG304600.v4.1	Pavir.2NG429100.v4.1	Oxidative Stress				Pavir.4NG315800.v4.1	Pavir.J694200.v4.1	Oxidative Stress
Pavir.2NG390000.v4.1	Pavir.1KG413300.v4.1	Aranet				Pavir.4NG315800.v4.1	Pavir.8KG175700.v4.1	Oxidative Stress
Pavir.6KG093100.v4.1	Pavir.6NG083100.v4.1	Oxidative Stress				Pavir.4NG315800.v4.1	Pavir.7KG137100.v4.1	Oxidative Stress
Pavir.2NG218100.v4.1	Pavir.9NG116800.v4.1	Aranet; Oxidative Stress				Pavir.4NG315800.v4.1	Pavir.1NG032900.v4.1	Oxidative Stress
Pavir.2NG218100.v4.1	Pavir.9NG061500.v4.1	PPIM				Pavir.4NG315800.v4.1	Pavir.6KG350800.v4.1	Oxidative Stress
Pavir.6NG062800.v4.1	Pavir.6NG213600.v4.1	Aranet				Pavir.4NG315800.v4.1	Pavir.3KG212600.v4.1	Oxidative Stress
Pavir.6NG062800.v4.1	Pavir.7KG328600.v4.1	Aranet				Pavir.4NG315800.v4.1	Pavir.5KG558200.v4.1	Oxidative Stress
Pavir.6NG062800.v4.1	Pavir.9NG607300.v4.1	Aranet				Pavir.4NG315800.v4.1	Pavir.3KG216000.v4.1	Oxidative Stress
Pavir.J620200.v4.1	Pavir.9NG627200.v4.1	Aranet; Oxidative Stress				Pavir.4NG315800.v4.1	Pavir.1NG326500.v4.1	Oxidative Stress
Pavir.J620200.v4.1	Pavir.9NG601400.v4.1	Oxidative Stress				Pavir.4NG315800.v4.1	Pavir.J227800.v4.1	Oxidative Stress
Pavir.J620200.v4.1	Pavir.9NG508700.v4.1	Oxidative Stress				Pavir.4NG315800.v4.1	Pavir.9KG159900.v4.1	Oxidative Stress
Pavir.9KG527900.v4.1	Pavir.9NG568300.v4.1	Aranet				Pavir.4NG315800.v4.1	Pavir.4NG316500.v4.1	Oxidative Stress
Pavir.3NG324900.v4.1	Pavir.J328400.v4.1	Aranet				Pavir.4NG315800.v4.1	Pavir.5NG025400.v4.1	Oxidative Stress
Pavir.2NG471800.v4.1	Pavir.J117800.v4.1	Aranet				Pavir.4NG315800.v4.1	Pavir.2KG534500.v4.1	Oxidative Stress
Pavir.3KG063600.v4.1	Pavir.J328400.v4.1	Aranet				Pavir.4NG315800.v4.1	Pavir.7NG072500.v4.1	Oxidative Stress
Pavir.3KG063600.v4.1	Pavir.2KG206100.v4.1	Oxidative Stress				Pavir.4NG315800.v4.1	Pavir.9KG141200.v4.1	Oxidative Stress
Pavir.3KG063600.v4.1	Pavir.4KG304400.v4.1	Oxidative Stress				Pavir.4NG315800.v4.1	Pavir.8KG085700.v4.1	Oxidative Stress
Pavir.3KG063600.v4.1	Pavir.6KG014900.v4.1	Oxidative Stress				Pavir.J694200.v4.1	Pavir.4NG315800.v4.1	Oxidative Stress
Pavir.4KG064000.v4.1	Pavir.7NG380200.v4.1	PPIM				Pavir.J694200.v4.1	Pavir.5KG558200.v4.1	Oxidative Stress
Pavir.4KG064000.v4.1	Pavir.7KG420900.v4.1	PPIM				Pavir.J694200.v4.1	Pavir.5NG025400.v4.1	Oxidative Stress
Pavir.4KG064000.v4.1	Pavir.5NG067400.v4.1	PPIM				Pavir.9NG568300.v4.1	Pavir.9KG527900.v4.1	Aranet
Pavir.6KG314100.v4.1	Pavir.9NG388400.v4.1	Combined_stress				Pavir.9KG104000.v4.1	Pavir.5KG613600.v4.1	PPIM
Pavir.6KG314100.v4.1	Pavir.5KG046500.v4.1	Combined_stress				Pavir.9KG104000.v4.1	Pavir.5KG208200.v4.1	PPIM
Pavir.2NG632700.v4.1	Pavir.1NG417600.v4.1	TF2Network				Pavir.9KG104000.v4.1	Pavir.5NG168000.v4.1	PPIM
Pavir.2NG632700.v4.1	Pavir.1KG507900.v4.1	TF2Network				Pavir.3NG065800.v4.1	Pavir.3KG063600.v4.1	Aranet; Oxidative Stress
Pavir.J062800.v4.1	Pavir.1NG526100.v4.1	Oxidative Stress				Pavir.3NG065800.v4.1	Pavir.6KG210400.v4.1	Aranet
Pavir.6KG307800.v4.1	Pavir.1NG259200.v4.1	Aranet; Oxidative Stress				Pavir.3NG065800.v4.1	Pavir.6NG012000.v4.1	Oxidative Stress
Pavir.6KG307800.v4.1	Pavir.5NG094700.v4.1	TF2Network				Pavir.3NG065800.v4.1	Pavir.J322200.v4.1	Oxidative Stress
Pavir.6KG307800.v4.1	Pavir.2KG575300.v4.1	TF2Network				Pavir.3NG065800.v4.1	Pavir.5NG447400.v4.1	Oxidative Stress
Pavir.6KG307800.v4.1	Pavir.6NG299400.v4.1	TF2Network				Pavir.1NG278900.v4.1	Pavir.9KG208000.v4.1	Aranet; PPIM
Pavir.6KG307800.v4.1	Pavir.6KG356500.v4.1	TF2Network				Pavir.1NG278900.v4.1	Pavir.2KG292200.v4.1	Oxidative Stress
Pavir.6KG307800.v4.1	Pavir.4NG153600.v4.1	TF2Network				Pavir.1NG278900.v4.1	Pavir.5KG080800.v4.1	PPIM
Pavir.9KG100100.v4.1	Pavir.9NG116800.v4.1	Aranet; PPIM				Pavir.5KG658900.v4.1	Pavir.9KG401100.v4.1	PPIM
Pavir.9KG100100.v4.1	Pavir.2NG218100.v4.1	Aranet; PPIM				Pavir.5KG658900.v4.1	Pavir.1NG475300.v4.1	PPIM
Pavir.9KG100100.v4.1	Pavir.7NG380200.v4.1	Aranet; Oxidative Stress; PPIM				Pavir.5KG658900.v4.1	Pavir.5KG661200.v4.1	PPIM
Pavir.9KG100100.v4.1	Pavir.7KG420900.v4.1	Aranet; Oxidative Stress; PPIM				Pavir.5KG658900.v4.1	Pavir.2KG552300.v4.1	PPIM
Pavir.9KG100100.v4.1	Pavir.9KG423400.v4.1	Oxidative Stress				Pavir.5KG658900.v4.1	Pavir.5NG620500.v4.1	PPIM
Pavir.9KG100100.v4.1	Pavir.1NG028200.v4.1	Oxidative Stress				Pavir.5KG352600.v4.1	Pavir.2KG189400.v4.1	PPIM
Pavir.9KG100100.v4.1	Pavir.9NG061500.v4.1	PPIM				Pavir.5KG352600.v4.1	Pavir.4KG355300.v4.1	PPIM
Pavir.9KG100100.v4.1	Pavir.4KG097600.v4.1	PPIM				Pavir.3KG311700.v4.1	Pavir.1NG259200.v4.1	Aranet; Oxidative Stress
Pavir.9KG100100.v4.1	Pavir.4NG123000.v4.1	PPIM				Pavir.3KG311700.v4.1	Pavir.6KG036200.v4.1	Aranet; Oxidative Stress
Pavir.9KG100100.v4.1	Pavir.5NG034700.v4.1	PPIM				Pavir.3KG311700.v4.1	Pavir.1NG475300.v4.1	Aranet; Oxidative Stress
Pavir.4KG073100.v4.1	Pavir.3KG097200.v4.1	Oxidative Stress				Pavir.3KG311700.v4.1	Pavir.5KG405500.v4.1	Aranet; Oxidative Stress
Pavir.5KG677300.v4.1	Pavir.9NG589700.v4.1	TF2Network				Pavir.3KG311700.v4.1	Pavir.5NG372600.v4.1	Aranet; Oxidative Stress
Pavir.5KG677300.v4.1	Pavir.4KG192300.v4.1	TF2Network				Pavir.3KG311700.v4.1	Pavir.9KG575500.v4.1	Aranet; Oxidative Stress
Pavir.5KG677300.v4.1	Pavir.7NG123800.v4.1	TF2Network				Pavir.3KG311700.v4.1	Pavir.6KG307800.v4.1	Aranet; Oxidative Stress
Pavir.5KG677300.v4.1	Pavir.2NG340400.v4.1	TF2Network				Pavir.3KG311700.v4.1	Pavir.1NG504000.v4.1	TF2Network; Oxidative Stress
Pavir.5KG677300.v4.1	Pavir.5KG731300.v4.1	TF2Network				Pavir.3KG311700.v4.1	Pavir.3KG132200.v4.1	TF2Network; Oxidative Stress
Pavir.5KG677300.v4.1	Pavir.8KG167200.v4.1	TF2Network				Pavir.3KG311700.v4.1	Pavir.5NG589400.v4.1	TF2Network
Pavir.5KG677300.v4.1	Pavir.8KG090600.v4.1	TF2Network				Pavir.3KG311700.v4.1	Pavir.1KG520900.v4.1	TF2Network; Oxidative Stress
Pavir.5KG677300.v4.1	Pavir.1NG449900.v4.1	TF2Network				Pavir.3KG311700.v4.1	Pavir.1NG328500.v4.1	TF2Network; Oxidative Stress
Pavir.5KG677300.v4.1	Pavir.5NG145500.v4.1	TF2Network				Pavir.3KG311700.v4.1	Pavir.9KG409800.v4.1	TF2Network
Pavir.5KG677300.v4.1	Pavir.9NG105500.v4.1	TF2Network				Pavir.3KG311700.v4.1	Pavir.2NG015600.v4.1	TF2Network; Oxidative Stress
Pavir.5KG677300.v4.1	Pavir.9NG200100.v4.1	TF2Network				Pavir.3KG311700.v4.1	Pavir.3KG284800.v4.1	TF2Network
Pavir.5KG677300.v4.1	Pavir.1KG339700.v4.1	TF2Network				Pavir.3KG311700.v4.1	Pavir.1KG257000.v4.1	Oxidative Stress
Pavir.5KG677300.v4.1	Pavir.4NG057500.v4.1	TF2Network				Pavir.3KG311700.v4.1	Pavir.2NG039100.v4.1	Oxidative Stress
Pavir.5KG677300.v4.1	Pavir.7KG339500.v4.1	TF2Network				Pavir.3KG311700.v4.1	Pavir.8NG252700.v4.1	Oxidative Stress
Pavir.5KG677300.v4.1	Pavir.3KG404500.v4.1	TF2Network				Pavir.3KG311700.v4.1	Pavir.1NG136900.v4.1	Oxidative Stress
Pavir.5KG677300.v4.1	Pavir.9NG036800.v4.1	TF2Network				Pavir.3KG311700.v4.1	Pavir.5NG196300.v4.1	Oxidative Stress
Pavir.5KG677300.v4.1	Pavir.5KG626400.v4.1	TF2Network				Pavir.3KG311700.v4.1	Pavir.5KG213800.v4.1	Oxidative Stress
Pavir.5KG677300.v4.1	Pavir.9NG075000.v4.1	TF2Network				Pavir.3KG311700.v4.1	Pavir.3KG334500.v4.1	Oxidative Stress
Pavir.5KG677300.v4.1	Pavir.5NG508300.v4.1	TF2Network				Pavir.3KG311700.v4.1	Pavir.2NG092600.v4.1	Oxidative Stress
Pavir.5KG677300.v4.1	Pavir.5NG329100.v4.1	TF2Network				Pavir.3KG311700.v4.1	Pavir.5NG517600.v4.1	Oxidative Stress
Pavir.5KG677300.v4.1	Pavir.9NG546600.v4.1	TF2Network				Pavir.1NG475300.v4.1	Pavir.3KG311700.v4.1	Aranet; Oxidative Stress
Pavir.5KG677300.v4.1	Pavir.1KG467900.v4.1	TF2Network				Pavir.1NG475300.v4.1	Pavir.3KG132200.v4.1	TF2Network
Pavir.5KG677300.v4.1	Pavir.7NG213600.v4.1	TF2Network				Pavir.1NG475300.v4.1	Pavir.3KG284800.v4.1	TF2Network
Pavir.5KG677300.v4.1	Pavir.3NG029300.v4.1	TF2Network				Pavir.1NG475300.v4.1	Pavir.5KG405500.v4.1	Oxidative Stress
Pavir.5KG677300.v4.1	Pavir.2NG429100.v4.1	TF2Network; Oxidative Stress				Pavir.1NG475300.v4.1	Pavir.5NG372600.v4.1	Oxidative Stress
Pavir.5KG677300.v4.1	Pavir.9NG090000.v4.1	TF2Network				Pavir.1NG475300.v4.1	Pavir.6KG307800.v4.1	Oxidative Stress
Pavir.5KG677300.v4.1	Pavir.9KG605600.v4.1	TF2Network; TF2Network				Pavir.1NG475300.v4.1	Pavir.5KG658900.v4.1	PPIM
Pavir.5KG677300.v4.1	Pavir.5KG515900.v4.1	TF2Network				Pavir.4KG408000.v4.1	Pavir.1NG051700.v4.1	Oxidative Stress
Pavir.5KG677300.v4.1	Pavir.8KG107200.v4.1	TF2Network				Pavir.4KG408000.v4.1	Pavir.5NG356800.v4.1	PPIM
Pavir.5KG677300.v4.1	Pavir.7KG017400.v4.1	TF2Network				Pavir.9NG775900.v4.1	Pavir.4NG189100.v4.1	TF2Network
Pavir.5KG677300.v4.1	Pavir.5NG221300.v4.1	TF2Network				Pavir.9NG775900.v4.1	Pavir.3KG291400.v4.1	TF2Network
Pavir.5KG677300.v4.1	Pavir.6KG272400.v4.1	TF2Network				Pavir.9NG775900.v4.1	Pavir.7KG163600.v4.1	TF2Network
Pavir.5KG677300.v4.1	Pavir.4NG039900.v4.1	TF2Network				Pavir.9NG775900.v4.1	Pavir.2NG634100.v4.1	TF2Network
Pavir.5KG677300.v4.1	Pavir.1KG544600.v4.1	TF2Network				Pavir.9NG775900.v4.1	Pavir.9KG564100.v4.1	Oxidative Stress; PPIM
Pavir.5KG677300.v4.1	Pavir.1NG557000.v4.1	TF2Network				Pavir.9NG775900.v4.1	Pavir.4KG313000.v4.1	Oxidative Stress; PPIM
Pavir.5KG677300.v4.1	Pavir.7NG222100.v4.1	TF2Network				Pavir.9NG775900.v4.1	Pavir.6NG083100.v4.1	PPIM
Pavir.5KG677300.v4.1	Pavir.1KG550900.v4.1	TF2Network				Pavir.9NG775900.v4.1	Pavir.7NG364900.v4.1	PPIM
Pavir.5KG677300.v4.1	Pavir.5NG314300.v4.1	TF2Network				Pavir.9NG775900.v4.1	Pavir.6NG116700.v4.1	PPIM
Pavir.5KG677300.v4.1	Pavir.5KG116600.v4.1	TF2Network				Pavir.9NG209500.v4.1	Pavir.9KG441000.v4.1	PPIM
Pavir.5KG677300.v4.1	Pavir.7NG267100.v4.1	TF2Network				Pavir.9NG209500.v4.1	Pavir.5KG208200.v4.1	PPIM
Pavir.5KG677300.v4.1	Pavir.2NG088000.v4.1	TF2Network				Pavir.2NG008600.v4.1	Pavir.2KG002700.v4.1	Oxidative Stress
Pavir.5KG677300.v4.1	Pavir.4KG203800.v4.1	TF2Network				Pavir.2NG008600.v4.1	Pavir.7NG385600.v4.1	PPIM
Pavir.5KG677300.v4.1	Pavir.9KG282800.v4.1	TF2Network				Pavir.7NG264500.v4.1	Pavir.7NG251200.v4.1	PPIM
Pavir.5KG677300.v4.1	Pavir.9NG266800.v4.1	TF2Network				Pavir.4KG355300.v4.1	Pavir.4NG271600.v4.1	Oxidative Stress
Pavir.5KG677300.v4.1	Pavir.9NG053500.v4.1	TF2Network				Pavir.4KG355300.v4.1	Pavir.5KG352600.v4.1	PPIM
Pavir.5KG677300.v4.1	Pavir.5NG414900.v4.1	TF2Network				Pavir.4KG355300.v4.1	Pavir.5NG248900.v4.1	PPIM
Pavir.5KG677300.v4.1	Pavir.9NG458100.v4.1	TF2Network				Pavir.4KG355300.v4.1	Pavir.2KG189400.v4.1	PPIM
Pavir.5KG677300.v4.1	Pavir.9NG094600.v4.1	TF2Network				Pavir.7NG276500.v4.1	Pavir.1KG431100.v4.1	Oxidative Stress
Pavir.5KG677300.v4.1	Pavir.3KG404800.v4.1	TF2Network				Pavir.3KG210300.v4.1	Pavir.7NG385600.v4.1	Aranet; Oxidative Stress
Pavir.5KG677300.v4.1	Pavir.9KG216400.v4.1	TF2Network				Pavir.5KG111100.v4.1	Pavir.6KG350800.v4.1	Aranet
Pavir.5KG677300.v4.1	Pavir.9NG388400.v4.1	Oxidative Stress				Pavir.5KG111100.v4.1	Pavir.6KG210400.v4.1	Aranet
Pavir.5KG699600.v4.1	Pavir.5KG626400.v4.1	Oxidative Stress				Pavir.5KG111100.v4.1	Pavir.6NG347500.v4.1	Aranet
Pavir.4NG315800.v4.1	Pavir.9NG089400.v4.1	Aranet; Oxidative Stress				Pavir.5KG111100.v4.1	Pavir.5NG571600.v4.1	Combined_stress; Oxidative Stress
Pavir.4NG315800.v4.1	Pavir.9NG104700.v4.1	Aranet; Oxidative Stress				Pavir.5KG111100.v4.1	Pavir.7NG431300.v4.1	Oxidative Stress
Pavir.4NG315800.v4.1	Pavir.5KG362300.v4.1	Oxidative Stress				Pavir.5KG080800.v4.1	Pavir.5KG686500.v4.1	PPIM
Pavir.4NG315800.v4.1	Pavir.5NG242500.v4.1	Oxidative Stress				Pavir.5KG080800.v4.1	Pavir.1NG278900.v4.1	PPIM
Pavir.4NG315800.v4.1	Pavir.8KG064300.v4.1	Oxidative Stress				Pavir.6NG347500.v4.1	Pavir.5KG111100.v4.1	Aranet
Pavir.4NG315800.v4.1	Pavir.5NG180200.v4.1	Oxidative Stress				Pavir.6NG347500.v4.1	Pavir.6KG210400.v4.1	Aranet
Pavir.4NG315800.v4.1	Pavir.1NG326500.v4.1	Oxidative Stress				Pavir.6NG347500.v4.1	Pavir.6KG350800.v4.1	Oxidative Stress
Pavir.4NG315800.v4.1	Pavir.7KG359900.v4.1	Oxidative Stress				Pavir.6NG347500.v4.1	Pavir.5NG568700.v4.1	Oxidative Stress
Pavir.4NG315800.v4.1	Pavir.9NG470700.v4.1	Oxidative Stress				Pavir.6NG347500.v4.1	Pavir.9KG159900.v4.1	Oxidative Stress
Pavir.4NG315800.v4.1	Pavir.3KG212600.v4.1	Oxidative Stress				Pavir.6NG347500.v4.1	Pavir.5KG613600.v4.1	Oxidative Stress
Pavir.4NG315800.v4.1	Pavir.3KG216000.v4.1	Oxidative Stress				Pavir.5NG356800.v4.1	Pavir.1KG356000.v4.1	PPIM
Pavir.4NG315800.v4.1	Pavir.1KG541400.v4.1	Oxidative Stress				Pavir.5NG356800.v4.1	Pavir.4KG408000.v4.1	PPIM
Pavir.4NG315800.v4.1	Pavir.5KG432900.v4.1	Oxidative Stress				Pavir.1KG431100.v4.1	Pavir.7NG276500.v4.1	Oxidative Stress
Pavir.4NG315800.v4.1	Pavir.1NG032900.v4.1	Oxidative Stress				Pavir.1KG076400.v4.1	Pavir.6KG325900.v4.1	Aranet
Pavir.4NG315800.v4.1	Pavir.7KG137100.v4.1	Oxidative Stress				Pavir.2KG189400.v4.1	Pavir.4NG271600.v4.1	PPIM
Pavir.2NG248100.v4.1	Pavir.6KG407300.v4.1	Aranet				Pavir.2KG189400.v4.1	Pavir.5KG352600.v4.1	PPIM
Pavir.2NG248100.v4.1	Pavir.7NG380200.v4.1	Aranet				Pavir.2KG189400.v4.1	Pavir.5NG248900.v4.1	PPIM
Pavir.2NG248100.v4.1	Pavir.4NG192700.v4.1	Combined_stress; Oxidative Stress				Pavir.2KG189400.v4.1	Pavir.4KG355300.v4.1	PPIM
Pavir.2NG401700.v4.1	Pavir.1KG387700.v4.1	PPIM				Pavir.2KG002700.v4.1	Pavir.2NG008600.v4.1	Oxidative Stress
Pavir.9NG568300.v4.1	Pavir.9KG527900.v4.1	Aranet				Pavir.2KG002700.v4.1	Pavir.7KG225200.v4.1	Oxidative Stress
Pavir.2KG563300.v4.1	Pavir.4KG097600.v4.1	PPIM				Pavir.2KG002700.v4.1	Pavir.7NG385600.v4.1	PPIM
Pavir.2NG582200.v4.1	Pavir.2KG531100.v4.1	PPIM				Pavir.2KG002700.v4.1	Pavir.3KG063600.v4.1	PPIM
Pavir.1KG534500.v4.1	Pavir.1KG133300.v4.1	Aranet				Pavir.2KG002700.v4.1	Pavir.7KG407400.v4.1	PPIM
Pavir.1KG534500.v4.1	Pavir.1NG458900.v4.1	Oxidative Stress				Pavir.1NG028800.v4.1	Pavir.9KG184500.v4.1	Oxidative Stress
Pavir.1NG078900.v4.1	Pavir.1KG133300.v4.1	Aranet; Oxidative Stress				Pavir.4NG301500.v4.1	Pavir.8KG175700.v4.1	Aranet
Pavir.5KG658900.v4.1	Pavir.9NG061500.v4.1	PPIM				Pavir.4NG301500.v4.1	Pavir.1NG032900.v4.1	Aranet
Pavir.5KG658900.v4.1	Pavir.4KG097600.v4.1	PPIM				Pavir.4NG301500.v4.1	Pavir.7NG409600.v4.1	Aranet
Pavir.5KG658900.v4.1	Pavir.7KG168900.v4.1	PPIM				Pavir.4NG301500.v4.1	Pavir.4NG316500.v4.1	Aranet
Pavir.5KG658900.v4.1	Pavir.9KG401100.v4.1	PPIM				Pavir.4NG301500.v4.1	Pavir.3NG218800.v4.1	Aranet
Pavir.5KG658900.v4.1	Pavir.9NG116800.v4.1	PPIM				Pavir.4NG301500.v4.1	Pavir.4KG153200.v4.1	Aranet
Pavir.5KG658900.v4.1	Pavir.6NG083100.v4.1	PPIM				Pavir.4NG301500.v4.1	Pavir.8KG155900.v4.1	Aranet
Pavir.5KG658900.v4.1	Pavir.5KG754800.v4.1	PPIM				Pavir.4NG301500.v4.1	Pavir.1KG462500.v4.1	Aranet
Pavir.5KG658900.v4.1	Pavir.9KG548000.v4.1	PPIM				Pavir.4NG301500.v4.1	Pavir.3NG032800.v4.1	TF2Network
Pavir.5KG658900.v4.1	Pavir.1NG250700.v4.1	PPIM				Pavir.4NG301500.v4.1	Pavir.9NG674500.v4.1	TF2Network
Pavir.5KG658900.v4.1	Pavir.2KG552300.v4.1	PPIM				Pavir.4NG301500.v4.1	Pavir.9KG463400.v4.1	TF2Network
Pavir.5KG658900.v4.1	Pavir.2KG547700.v4.1	PPIM				Pavir.4NG301500.v4.1	Pavir.5KG063000.v4.1	TF2Network
Pavir.5KG658900.v4.1	Pavir.9KG023900.v4.1	PPIM				Pavir.4NG301500.v4.1	Pavir.5NG062900.v4.1	TF2Network
Pavir.5KG658900.v4.1	Pavir.2NG218100.v4.1	PPIM				Pavir.4NG301500.v4.1	Pavir.3KG100400.v4.1	Oxidative Stress
Pavir.7KG420900.v4.1	Pavir.7NG380200.v4.1	Aranet; PPIM				Pavir.7KG407400.v4.1	Pavir.7NG385600.v4.1	Aranet; PPIM
Pavir.7KG420900.v4.1	Pavir.5KG484500.v4.1	Oxidative Stress; PPIM				Pavir.7KG407400.v4.1	Pavir.2KG002700.v4.1	PPIM
Pavir.7KG420900.v4.1	Pavir.8KG308700.v4.1	Oxidative Stress				Pavir.2NG446500.v4.1	Pavir.2KG206100.v4.1	Oxidative Stress
Pavir.7KG420900.v4.1	Pavir.6KG019300.v4.1	PPIM				Pavir.2NG446500.v4.1	Pavir.3KG234100.v4.1	Oxidative Stress
Pavir.7KG420900.v4.1	Pavir.5NG034700.v4.1	PPIM				Pavir.9KG208000.v4.1	Pavir.1NG278900.v4.1	Aranet; PPIM
Pavir.7KG420900.v4.1	Pavir.4KG064000.v4.1	PPIM				Pavir.5KG719000.v4.1	Pavir.2KG206100.v4.1	Aranet; Oxidative Stress
Pavir.7KG420900.v4.1	Pavir.7NG251200.v4.1	PPIM				Pavir.5KG719000.v4.1	Pavir.1NG326500.v4.1	Aranet; Oxidative Stress
Pavir.7KG420900.v4.1	Pavir.9KG472300.v4.1	PPIM				Pavir.5KG719000.v4.1	Pavir.4NG182300.v4.1	Combined_stress
Pavir.7KG223200.v4.1	Pavir.5NG067400.v4.1	PPIM				Pavir.5KG719000.v4.1	Pavir.5KG501700.v4.1	Combined_stress
Pavir.5NG034700.v4.1	Pavir.7NG380200.v4.1	PPIM				Pavir.5KG719000.v4.1	Pavir.9NG006500.v4.1	Oxidative Stress
Pavir.5NG034700.v4.1	Pavir.4KG346500.v4.1	PPIM				Pavir.5KG719000.v4.1	Pavir.1NG342800.v4.1	Oxidative Stress
Pavir.5NG034700.v4.1	Pavir.7KG420900.v4.1	PPIM				Pavir.5KG719000.v4.1	Pavir.6NG112900.v4.1	Oxidative Stress
Pavir.5NG034700.v4.1	Pavir.5NG067400.v4.1	PPIM				Pavir.5KG719000.v4.1	Pavir.3KG212600.v4.1	Oxidative Stress
Pavir.8KG068000.v4.1	Pavir.9KG404000.v4.1	Oxidative Stress				Pavir.5KG719000.v4.1	Pavir.5KG558200.v4.1	Oxidative Stress
Pavir.8KG068000.v4.1	Pavir.5KG076600.v4.1	Oxidative Stress				Pavir.5KG719000.v4.1	Pavir.2KG424300.v4.1	Oxidative Stress
Pavir.8KG068000.v4.1	Pavir.2KG575300.v4.1	Oxidative Stress				Pavir.5KG719000.v4.1	Pavir.3NG162000.v4.1	Oxidative Stress
Pavir.8KG068000.v4.1	Pavir.6KG368900.v4.1	Oxidative Stress				Pavir.5KG719000.v4.1	Pavir.1KG541700.v4.1	Oxidative Stress
Pavir.8KG068000.v4.1	Pavir.3NG268400.v4.1	Oxidative Stress				Pavir.5KG719000.v4.1	Pavir.1KG368100.v4.1	Oxidative Stress
Pavir.8KG068000.v4.1	Pavir.4NG057500.v4.1	Oxidative Stress				Pavir.5KG719000.v4.1	Pavir.9NG017700.v4.1	Oxidative Stress
Pavir.8KG068000.v4.1	Pavir.9NG036800.v4.1	Oxidative Stress				Pavir.5KG719000.v4.1	Pavir.1KG362700.v4.1	Oxidative Stress
Pavir.8KG068000.v4.1	Pavir.2NG155000.v4.1	Oxidative Stress				Pavir.5KG719000.v4.1	Pavir.6NG065800.v4.1	Oxidative Stress
Pavir.8KG068000.v4.1	Pavir.9NG061500.v4.1	PPIM				Pavir.5KG719000.v4.1	Pavir.5KG001400.v4.1	Oxidative Stress
Pavir.8KG068000.v4.1	Pavir.9KG023900.v4.1	PPIM				Pavir.5KG719000.v4.1	Pavir.9NG191800.v4.1	Oxidative Stress
Pavir.8KG068000.v4.1	Pavir.2NG218100.v4.1	PPIM				Pavir.5KG719000.v4.1	Pavir.6KG233200.v4.1	Oxidative Stress
Pavir.9NG043500.v4.1	Pavir.1KG413300.v4.1	Aranet				Pavir.5KG719000.v4.1	Pavir.9KG009800.v4.1	Oxidative Stress
Pavir.9NG043500.v4.1	Pavir.1KG133300.v4.1	Aranet; Oxidative Stress				Pavir.5KG719000.v4.1	Pavir.7KG075300.v4.1	Oxidative Stress
Pavir.9NG043500.v4.1	Pavir.9KG372700.v4.1	Aranet				Pavir.5KG719000.v4.1	Pavir.4NG000300.v4.1	Oxidative Stress
Pavir.9NG043500.v4.1	Pavir.7KG318800.v4.1	TF2Network				Pavir.5KG719000.v4.1	Pavir.2NG523800.v4.1	Oxidative Stress
Pavir.9NG043500.v4.1	Pavir.7KG411300.v4.1	TF2Network				Pavir.5KG719000.v4.1	Pavir.1NG142700.v4.1	Oxidative Stress
Pavir.9NG043500.v4.1	Pavir.2NG044600.v4.1	TF2Network				Pavir.5KG719000.v4.1	Pavir.6KG209400.v4.1	Oxidative Stress
Pavir.9NG043500.v4.1	Pavir.2NG155000.v4.1	TF2Network				Pavir.5KG719000.v4.1	Pavir.1KG462500.v4.1	Oxidative Stress
Pavir.9NG043500.v4.1	Pavir.5KG720600.v4.1	TF2Network; Oxidative Stress				Pavir.5KG719000.v4.1	Pavir.6NG170300.v4.1	Oxidative Stress
Pavir.9NG043500.v4.1	Pavir.9NG094600.v4.1	TF2Network				Pavir.5KG719000.v4.1	Pavir.6NG213600.v4.1	Oxidative Stress
Pavir.9NG043500.v4.1	Pavir.1NG449900.v4.1	Oxidative Stress				Pavir.3KG477800.v4.1	Pavir.8KG033800.v4.1	PPIM
Pavir.9NG043500.v4.1	Pavir.9NG850700.v4.1	Oxidative Stress				Pavir.3KG211000.v4.1	Pavir.7NG385600.v4.1	Aranet; Oxidative Stress
Pavir.9NG043500.v4.1	Pavir.7KG260100.v4.1	Oxidative Stress				Pavir.4KG097600.v4.1	Pavir.9NG362900.v4.1	Aranet
Pavir.9NG043500.v4.1	Pavir.9NG075000.v4.1	Oxidative Stress				Pavir.4KG097600.v4.1	Pavir.9KG231500.v4.1	Aranet
Pavir.9NG043500.v4.1	Pavir.5NG508300.v4.1	Oxidative Stress				Pavir.4KG097600.v4.1	Pavir.9KG370900.v4.1	Oxidative Stress
Pavir.9NG043500.v4.1	Pavir.8KG107200.v4.1	Oxidative Stress				Pavir.3NG021400.v4.1	Pavir.7NG344400.v4.1	TF2Network
Pavir.9NG043500.v4.1	Pavir.J117800.v4.1	Oxidative Stress				Pavir.5KG053500.v4.1	Pavir.9NG761400.v4.1	PPIM
Pavir.9NG043500.v4.1	Pavir.2KG498700.v4.1	Oxidative Stress				Pavir.9NG173900.v4.1	Pavir.7KG283500.v4.1	Aranet
Pavir.9NG043500.v4.1	Pavir.9KG430500.v4.1	Oxidative Stress				Pavir.9NG173900.v4.1	Pavir.9KG406200.v4.1	Aranet
Pavir.2KG531100.v4.1	Pavir.5NG067400.v4.1	PPIM				Pavir.9NG173900.v4.1	Pavir.2KG456900.v4.1	TF2Network
Pavir.3KG311700.v4.1	Pavir.2KG531100.v4.1	Aranet				Pavir.6NG083100.v4.1	Pavir.3KG063600.v4.1	Aranet; Oxidative Stress; PPIM
Pavir.3KG311700.v4.1	Pavir.1NG259200.v4.1	Aranet; Oxidative Stress				Pavir.6NG083100.v4.1	Pavir.7NG364900.v4.1	Oxidative Stress; PPIM
Pavir.3KG311700.v4.1	Pavir.2NG015600.v4.1	TF2Network; Oxidative Stress				Pavir.6NG083100.v4.1	Pavir.9NG775900.v4.1	PPIM
Pavir.3KG311700.v4.1	Pavir.3KG132200.v4.1	TF2Network; Oxidative Stress				Pavir.5NG025400.v4.1	Pavir.7NG385600.v4.1	Aranet
Pavir.3KG311700.v4.1	Pavir.6NG299400.v4.1	TF2Network				Pavir.5NG025400.v4.1	Pavir.9NG006500.v4.1	Oxidative Stress
Pavir.3KG311700.v4.1	Pavir.6KG356500.v4.1	TF2Network				Pavir.5NG025400.v4.1	Pavir.J694200.v4.1	Oxidative Stress
Pavir.3KG311700.v4.1	Pavir.5NG589400.v4.1	TF2Network				Pavir.5NG025400.v4.1	Pavir.4NG315800.v4.1	Oxidative Stress
Pavir.3KG311700.v4.1	Pavir.3KG193500.v4.1	TF2Network; Oxidative Stress				Pavir.5NG025400.v4.1	Pavir.8KG175700.v4.1	Oxidative Stress
Pavir.3KG311700.v4.1	Pavir.9KG404000.v4.1	Oxidative Stress				Pavir.5NG025400.v4.1	Pavir.7KG137100.v4.1	Oxidative Stress
Pavir.3KG311700.v4.1	Pavir.8KG102700.v4.1	Oxidative Stress				Pavir.5NG025400.v4.1	Pavir.1NG032900.v4.1	Oxidative Stress
Pavir.3KG311700.v4.1	Pavir.1NG418700.v4.1	Oxidative Stress				Pavir.5NG025400.v4.1	Pavir.6KG350800.v4.1	Oxidative Stress
Pavir.3KG311700.v4.1	Pavir.1NG278100.v4.1	Oxidative Stress				Pavir.5NG025400.v4.1	Pavir.3KG212600.v4.1	Oxidative Stress
Pavir.3KG311700.v4.1	Pavir.5NG483400.v4.1	Oxidative Stress				Pavir.5NG025400.v4.1	Pavir.5KG558200.v4.1	Oxidative Stress
Pavir.3KG311700.v4.1	Pavir.4KG321100.v4.1	Oxidative Stress				Pavir.5NG025400.v4.1	Pavir.3KG216000.v4.1	Oxidative Stress
Pavir.7KG168900.v4.1	Pavir.4KG408000.v4.1	Aranet; PPIM				Pavir.5NG025400.v4.1	Pavir.1NG326500.v4.1	Oxidative Stress
Pavir.7KG168900.v4.1	Pavir.9KG023900.v4.1	PPIM				Pavir.5NG025400.v4.1	Pavir.5NG568700.v4.1	Oxidative Stress
Pavir.J331600.v4.1	Pavir.5KG482400.v4.1	TF2Network				Pavir.5NG025400.v4.1	Pavir.J227800.v4.1	Oxidative Stress
Pavir.J331600.v4.1	Pavir.4KG192300.v4.1	TF2Network				Pavir.5NG025400.v4.1	Pavir.9KG159900.v4.1	Oxidative Stress
Pavir.J331600.v4.1	Pavir.8KG167200.v4.1	TF2Network				Pavir.2KG206100.v4.1	Pavir.1NG326500.v4.1	Aranet; Oxidative Stress
Pavir.J331600.v4.1	Pavir.1NG449900.v4.1	TF2Network				Pavir.2KG206100.v4.1	Pavir.3KG058300.v4.1	Aranet; Oxidative Stress
Pavir.J331600.v4.1	Pavir.9NG105500.v4.1	TF2Network				Pavir.2KG206100.v4.1	Pavir.5KG719000.v4.1	Aranet; Oxidative Stress
Pavir.J331600.v4.1	Pavir.9NG200100.v4.1	TF2Network				Pavir.2KG206100.v4.1	Pavir.4NG182300.v4.1	Combined_stress
Pavir.J331600.v4.1	Pavir.1KG339700.v4.1	TF2Network				Pavir.2KG206100.v4.1	Pavir.4KG309300.v4.1	Combined_stress
Pavir.J331600.v4.1	Pavir.3KG404500.v4.1	TF2Network				Pavir.2KG206100.v4.1	Pavir.9NG006500.v4.1	Oxidative Stress
Pavir.J331600.v4.1	Pavir.9NG036800.v4.1	TF2Network				Pavir.2KG206100.v4.1	Pavir.8KG175700.v4.1	Oxidative Stress
Pavir.J331600.v4.1	Pavir.9NG075000.v4.1	TF2Network				Pavir.2KG206100.v4.1	Pavir.7KG417700.v4.1	Oxidative Stress
Pavir.J331600.v4.1	Pavir.5NG508300.v4.1	TF2Network				Pavir.2KG206100.v4.1	Pavir.7NG431300.v4.1	Oxidative Stress
Pavir.J331600.v4.1	Pavir.5NG329100.v4.1	TF2Network				Pavir.2KG206100.v4.1	Pavir.1NG032900.v4.1	Oxidative Stress
Pavir.J331600.v4.1	Pavir.7NG213600.v4.1	TF2Network				Pavir.2KG206100.v4.1	Pavir.1NG342800.v4.1	Oxidative Stress
Pavir.J331600.v4.1	Pavir.9NG090000.v4.1	TF2Network				Pavir.2KG206100.v4.1	Pavir.6NG112900.v4.1	Oxidative Stress
Pavir.J331600.v4.1	Pavir.8KG107200.v4.1	TF2Network				Pavir.2KG206100.v4.1	Pavir.3KG212600.v4.1	Oxidative Stress
Pavir.J331600.v4.1	Pavir.5NG221300.v4.1	TF2Network				Pavir.2KG206100.v4.1	Pavir.5KG558200.v4.1	Oxidative Stress
Pavir.J331600.v4.1	Pavir.6KG272400.v4.1	TF2Network				Pavir.2KG206100.v4.1	Pavir.2KG424300.v4.1	Oxidative Stress
Pavir.J331600.v4.1	Pavir.9NG568700.v4.1	Oxidative Stress				Pavir.2KG206100.v4.1	Pavir.3KG063600.v4.1	Oxidative Stress
Pavir.J331600.v4.1	Pavir.9KG295400.v4.1	Oxidative Stress				Pavir.2KG206100.v4.1	Pavir.3KG216000.v4.1	Oxidative Stress
Pavir.7NG265400.v4.1	Pavir.2NG015600.v4.1	Oxidative Stress				Pavir.2KG206100.v4.1	Pavir.3KG353200.v4.1	Oxidative Stress
Pavir.7NG265400.v4.1	Pavir.1NG136900.v4.1	Oxidative Stress				Pavir.2KG206100.v4.1	Pavir.J227800.v4.1	Oxidative Stress
Pavir.7NG265400.v4.1	Pavir.1KG039500.v4.1	PPIM				Pavir.2KG206100.v4.1	Pavir.3KG388000.v4.1	Oxidative Stress
Pavir.7NG265400.v4.1	Pavir.8NG262600.v4.1	PPIM				Pavir.2KG206100.v4.1	Pavir.3NG162000.v4.1	Oxidative Stress
Pavir.7NG265400.v4.1	Pavir.2NG200300.v4.1	PPIM				Pavir.2KG206100.v4.1	Pavir.1KG541700.v4.1	Oxidative Stress
Pavir.1NG475300.v4.1	Pavir.2KG531100.v4.1	Aranet; PPIM				Pavir.2KG206100.v4.1	Pavir.4NG316500.v4.1	Oxidative Stress
Pavir.1NG475300.v4.1	Pavir.5NG094700.v4.1	TF2Network; Oxidative Stress				Pavir.2KG206100.v4.1	Pavir.5KG641400.v4.1	Oxidative Stress
Pavir.1NG475300.v4.1	Pavir.3KG132200.v4.1	TF2Network				Pavir.2KG206100.v4.1	Pavir.1KG368100.v4.1	Oxidative Stress
Pavir.1NG475300.v4.1	Pavir.6NG299400.v4.1	TF2Network				Pavir.2KG206100.v4.1	Pavir.8NG194400.v4.1	Oxidative Stress
Pavir.1NG475300.v4.1	Pavir.5KG191200.v4.1	TF2Network				Pavir.2KG206100.v4.1	Pavir.9NG017700.v4.1	Oxidative Stress
Pavir.1NG475300.v4.1	Pavir.6KG356500.v4.1	TF2Network				Pavir.2KG206100.v4.1	Pavir.1KG362700.v4.1	Oxidative Stress
Pavir.1NG475300.v4.1	Pavir.4NG153600.v4.1	TF2Network				Pavir.2KG206100.v4.1	Pavir.5NG571600.v4.1	Oxidative Stress
Pavir.1NG475300.v4.1	Pavir.8KG102700.v4.1	Oxidative Stress				Pavir.2KG206100.v4.1	Pavir.2KG534500.v4.1	Oxidative Stress
Pavir.5NG539500.v4.1	Pavir.5KG581300.v4.1	Oxidative Stress				Pavir.2KG206100.v4.1	Pavir.2NG003200.v4.1	Oxidative Stress
Pavir.4KG408000.v4.1	Pavir.7KG168900.v4.1	Aranet; PPIM				Pavir.2KG206100.v4.1	Pavir.2NG446500.v4.1	Oxidative Stress
Pavir.4KG408000.v4.1	Pavir.2NG634100.v4.1	TF2Network				Pavir.2KG206100.v4.1	Pavir.6NG065800.v4.1	Oxidative Stress
Pavir.4KG408000.v4.1	Pavir.1NG051700.v4.1	Oxidative Stress				Pavir.2KG206100.v4.1	Pavir.5KG001400.v4.1	Oxidative Stress
Pavir.4KG408000.v4.1	Pavir.5KG006600.v4.1	PPIM				Pavir.2KG206100.v4.1	Pavir.6NG012000.v4.1	Oxidative Stress
Pavir.9NG209500.v4.1	Pavir.9KG441000.v4.1	PPIM				Pavir.2KG206100.v4.1	Pavir.6KG253300.v4.1	Oxidative Stress
Pavir.4KG288700.v4.1	Pavir.9KG441000.v4.1	PPIM				Pavir.2KG206100.v4.1	Pavir.6NG011200.v4.1	Oxidative Stress
Pavir.J328400.v4.1	Pavir.3KG063600.v4.1	Aranet				Pavir.2KG206100.v4.1	Pavir.9NG191800.v4.1	Oxidative Stress
Pavir.J328400.v4.1	Pavir.3NG324900.v4.1	Aranet				Pavir.2KG206100.v4.1	Pavir.1KG034800.v4.1	Oxidative Stress
Pavir.7KG223400.v4.1	Pavir.2KG405100.v4.1	Aranet				Pavir.2KG206100.v4.1	Pavir.9KG009800.v4.1	Oxidative Stress
Pavir.7KG223400.v4.1	Pavir.1KG527100.v4.1	Oxidative Stress				Pavir.2KG206100.v4.1	Pavir.9KG010200.v4.1	Oxidative Stress
Pavir.7KG223400.v4.1	Pavir.1NG498700.v4.1	Oxidative Stress				Pavir.2KG206100.v4.1	Pavir.7KG075300.v4.1	Oxidative Stress
Pavir.7KG223400.v4.1	Pavir.2KG544400.v4.1	Oxidative Stress				Pavir.2KG206100.v4.1	Pavir.4NG000300.v4.1	Oxidative Stress
Pavir.7KG223400.v4.1	Pavir.2NG192500.v4.1	Oxidative Stress				Pavir.2KG206100.v4.1	Pavir.2NG523800.v4.1	Oxidative Stress
Pavir.7KG223400.v4.1	Pavir.9NG068900.v4.1	Oxidative Stress				Pavir.2KG206100.v4.1	Pavir.6KG271600.v4.1	Oxidative Stress
Pavir.4NG075700.v4.1	Pavir.1NG259200.v4.1	Aranet				Pavir.2KG206100.v4.1	Pavir.J322200.v4.1	Oxidative Stress
Pavir.4NG075700.v4.1	Pavir.4KG097600.v4.1	PPIM				Pavir.2KG206100.v4.1	Pavir.4KG153200.v4.1	Oxidative Stress
Pavir.6NG358100.v4.1	Pavir.4NG154500.v4.1	TF2Network				Pavir.2KG206100.v4.1	Pavir.6KG279400.v4.1	Oxidative Stress
Pavir.5KG111100.v4.1	Pavir.5NG474900.v4.1	Oxidative Stress				Pavir.2KG206100.v4.1	Pavir.1NG142700.v4.1	Oxidative Stress
Pavir.5KG111100.v4.1	Pavir.8KG390000.v4.1	Oxidative Stress				Pavir.2KG206100.v4.1	Pavir.6KG209400.v4.1	Oxidative Stress
Pavir.9NG116800.v4.1	Pavir.2NG218100.v4.1	Aranet; Oxidative Stress				Pavir.2KG206100.v4.1	Pavir.1KG462500.v4.1	Oxidative Stress
Pavir.9NG116800.v4.1	Pavir.6NG083100.v4.1	PPIM				Pavir.7NG364900.v4.1	Pavir.5KG686500.v4.1	Aranet
Pavir.1KG087300.v4.1	Pavir.1KG133300.v4.1	Aranet; Oxidative Stress				Pavir.7NG364900.v4.1	Pavir.3KG063600.v4.1	Aranet; Oxidative Stress; PPIM
Pavir.1KG087300.v4.1	Pavir.3KG099000.v4.1	Aranet; Oxidative Stress				Pavir.7NG364900.v4.1	Pavir.6NG083100.v4.1	Oxidative Stress; PPIM
Pavir.2KG376400.v4.1	Pavir.2KG206100.v4.1	Oxidative Stress				Pavir.7NG364900.v4.1	Pavir.9NG775900.v4.1	PPIM
Pavir.2KG376400.v4.1	Pavir.2NG620000.v4.1	Oxidative Stress				Pavir.7NG364900.v4.1	Pavir.6NG116700.v4.1	PPIM
Pavir.2KG376400.v4.1	Pavir.2KG577600.v4.1	Oxidative Stress				Pavir.5KG046400.v4.1	Pavir.J322100.v4.1	Oxidative Stress
Pavir.3KG570000.v4.1	Pavir.5NG474900.v4.1	Oxidative Stress
Pavir.3KG570000.v4.1	Pavir.7KG137100.v4.1	Oxidative Stress
Pavir.3KG570000.v4.1	Pavir.8KG390000.v4.1	Oxidative Stress
Pavir.4KG346500.v4.1	Pavir.5NG034700.v4.1	PPIM
Pavir.1KG413300.v4.1	Pavir.2NG390000.v4.1	Aranet
Pavir.1KG413300.v4.1	Pavir.7KG268200.v4.1	Aranet; Oxidative Stress; PPIM
Pavir.1KG413300.v4.1	Pavir.9NG015500.v4.1	Oxidative Stress
Pavir.1KG413300.v4.1	Pavir.2NG429100.v4.1	PPIM
Pavir.5KG006600.v4.1	Pavir.4KG408000.v4.1	PPIM
Pavir.9NG355600.v4.1	Pavir.9KG254400.v4.1	Oxidative Stress
Pavir.1KG387700.v4.1	Pavir.2NG401700.v4.1	PPIM
Pavir.4NG301500.v4.1	Pavir.7KG335600.v4.1	Aranet
Pavir.4NG301500.v4.1	Pavir.7NG409600.v4.1	Aranet
Pavir.4NG301500.v4.1	Pavir.9KG550900.v4.1	Aranet
Pavir.4NG301500.v4.1	Pavir.2NG474700.v4.1	Aranet
Pavir.4NG301500.v4.1	Pavir.3NG218800.v4.1	Aranet
Pavir.4NG301500.v4.1	Pavir.1NG438700.v4.1	Aranet
Pavir.4NG301500.v4.1	Pavir.1KG541400.v4.1	TF2Network
Pavir.4NG301500.v4.1	Pavir.5KG063000.v4.1	TF2Network
Pavir.4NG301500.v4.1	Pavir.6KG014900.v4.1	TF2Network; Oxidative Stress
Pavir.4NG301500.v4.1	Pavir.4KG304400.v4.1	Oxidative Stress
Pavir.4NG301500.v4.1	Pavir.1KG134700.v4.1	Oxidative Stress
Pavir.1NG039900.v4.1	Pavir.1KG541400.v4.1	PPIM
Pavir.1NG039900.v4.1	Pavir.9NG017700.v4.1	PPIM
Pavir.1NG039900.v4.1	Pavir.4NG095000.v4.1	PPIM
Pavir.4KG097600.v4.1	Pavir.5KG482400.v4.1	Oxidative Stress
Pavir.4KG097600.v4.1	Pavir.3NG172700.v4.1	Oxidative Stress
Pavir.4KG097600.v4.1	Pavir.5NG145500.v4.1	Oxidative Stress
Pavir.4KG097600.v4.1	Pavir.9NG154000.v4.1	Oxidative Stress
Pavir.4KG097600.v4.1	Pavir.3NG199500.v4.1	Oxidative Stress
Pavir.5KG484500.v4.1	Pavir.6KG019300.v4.1	TF2Network; PPIM
Pavir.5KG484500.v4.1	Pavir.9KG213200.v4.1	TF2Network
Pavir.5KG484500.v4.1	Pavir.1NG276900.v4.1	TF2Network
Pavir.5KG484500.v4.1	Pavir.1KG382600.v4.1	TF2Network
Pavir.5KG484500.v4.1	Pavir.7NG380200.v4.1	Oxidative Stress; PPIM
Pavir.5KG484500.v4.1	Pavir.1NG047000.v4.1	Oxidative Stress
Pavir.5KG484500.v4.1	Pavir.7KG420900.v4.1	Oxidative Stress; PPIM
Pavir.5KG484500.v4.1	Pavir.4KG338200.v4.1	Oxidative Stress
Pavir.5KG484500.v4.1	Pavir.2NG429100.v4.1	PPIM
Pavir.5KG484500.v4.1	Pavir.7NG251200.v4.1	PPIM
Pavir.5KG484500.v4.1	Pavir.5KG593400.v4.1	PPIM
Pavir.5KG484500.v4.1	Pavir.5KG059700.v4.1	PPIM
Pavir.5KG484500.v4.1	Pavir.5NG549200.v4.1	PPIM
Pavir.5KG484500.v4.1	Pavir.9KG188000.v4.1	PPIM
Pavir.5KG053500.v4.1	Pavir.1NG417600.v4.1	PPIM
Pavir.5KG053500.v4.1	Pavir.6KG019300.v4.1	PPIM
Pavir.5KG053500.v4.1	Pavir.7NG380200.v4.1	PPIM
Pavir.5KG053500.v4.1	Pavir.4KG346500.v4.1	PPIM
Pavir.5KG053500.v4.1	Pavir.7KG420900.v4.1	PPIM
Pavir.5KG053500.v4.1	Pavir.5NG067400.v4.1	PPIM
Pavir.9NG173900.v4.1	Pavir.7KG283500.v4.1	Aranet
Pavir.9NG173900.v4.1	Pavir.2KG456900.v4.1	TF2Network
Pavir.9NG173900.v4.1	Pavir.J266500.v4.1	TF2Network
Pavir.9NG173900.v4.1	Pavir.5KG578100.v4.1	TF2Network
Pavir.9NG627200.v4.1	Pavir.J620200.v4.1	Aranet; Oxidative Stress
Pavir.9NG627200.v4.1	Pavir.9NG601400.v4.1	Oxidative Stress
Pavir.9NG627200.v4.1	Pavir.5KG150200.v4.1	Oxidative Stress
Pavir.9NG627200.v4.1	Pavir.2NG115400.v4.1	Oxidative Stress
Pavir.6NG083100.v4.1	Pavir.7NG123800.v4.1	Oxidative Stress
Pavir.6NG083100.v4.1	Pavir.6KG093100.v4.1	Oxidative Stress
Pavir.6NG083100.v4.1	Pavir.9NG116800.v4.1	PPIM
Pavir.6NG083100.v4.1	Pavir.9KG023900.v4.1	PPIM
Pavir.6NG083100.v4.1	Pavir.2NG218100.v4.1	PPIM
Pavir.2KG206100.v4.1	Pavir.3NG172700.v4.1	Aranet; Oxidative Stress
Pavir.2KG206100.v4.1	Pavir.1NG326500.v4.1	Aranet; Oxidative Stress
Pavir.2KG206100.v4.1	Pavir.7NG178500.v4.1	Aranet; Oxidative Stress
Pavir.2KG206100.v4.1	Pavir.7KG187300.v4.1	Aranet; Oxidative Stress
Pavir.2KG206100.v4.1	Pavir.4NG182300.v4.1	Combined_stress
Pavir.2KG206100.v4.1	Pavir.8KG064300.v4.1	Oxidative Stress
Pavir.2KG206100.v4.1	Pavir.9NG089400.v4.1	Oxidative Stress
Pavir.2KG206100.v4.1	Pavir.5NG180200.v4.1	Oxidative Stress
Pavir.2KG206100.v4.1	Pavir.9NG104700.v4.1	Oxidative Stress
Pavir.2KG206100.v4.1	Pavir.5NG571600.v4.1	Oxidative Stress
Pavir.2KG206100.v4.1	Pavir.4KG304400.v4.1	Oxidative Stress
Pavir.2KG206100.v4.1	Pavir.6NG112900.v4.1	Oxidative Stress
Pavir.2KG206100.v4.1	Pavir.3KG063600.v4.1	Oxidative Stress
Pavir.2KG206100.v4.1	Pavir.2KG376400.v4.1	Oxidative Stress
Pavir.2KG206100.v4.1	Pavir.7KG359900.v4.1	Oxidative Stress
Pavir.2KG206100.v4.1	Pavir.1KG462500.v4.1	Oxidative Stress
Pavir.2KG206100.v4.1	Pavir.3KG212600.v4.1	Oxidative Stress
Pavir.2KG206100.v4.1	Pavir.9KG550900.v4.1	Oxidative Stress
Pavir.2KG206100.v4.1	Pavir.1NG032900.v4.1	Oxidative Stress
Pavir.2KG206100.v4.1	Pavir.7KG263000.v4.1	Oxidative Stress
Pavir.2KG206100.v4.1	Pavir.2NG474700.v4.1	Oxidative Stress
Pavir.2KG206100.v4.1	Pavir.1NG142700.v4.1	Oxidative Stress
Pavir.2KG206100.v4.1	Pavir.7KG075300.v4.1	Oxidative Stress
Pavir.2KG206100.v4.1	Pavir.5KG005600.v4.1	Oxidative Stress
Pavir.2KG206100.v4.1	Pavir.1NG438700.v4.1	Oxidative Stress
Pavir.2KG206100.v4.1	Pavir.9KG060900.v4.1	Oxidative Stress
Pavir.J443800.v4.1	Pavir.4KG097600.v4.1	PPIM
Pavir.J443800.v4.1	Pavir.9KG548000.v4.1	PPIM
Pavir.J443800.v4.1	Pavir.2KG547700.v4.1	PPIM
Pavir.J443800.v4.1	Pavir.4NG272100.v4.1	PPIM
Pavir.9NG470700.v4.1	Pavir.6KG215000.v4.1	Oxidative Stress
Pavir.9NG470700.v4.1	Pavir.4NG315800.v4.1	Oxidative Stress
