# Supplementary material for: Elucidation and analyses of the regulatory networks of upland and lowland ecotypes of switchgrass in response to drought and salt stresses
Source: PLoS One. 2018 Sep 24;13(9):e0204426. doi: 10.1371/journal.pone.0204426 (PMC6152977; doi:10.1371/journal.pone.0204426)
Supplement: S5 File — (XLSX) [file pone.0204426.s014.xlsx]

## Sheet: Legend
Function similarity	The validated 5,212 and 3,425 TF-TG interactions based on function relevance of co-regulated genes, for drought and salt network, respectively.
Drought GRN
TFs	139 TFs of 5,212 TF-TG interactions
TGs	815 TGs of 5,212 TF-TG interactions
Salt GRN
TFs	97 TFs of 3,425 TF-TG interactions
TGs	696 TGs of 3,425 TF-TG interactions

## Sheet: Function similarity
Drought GRN			Salt GRN
TFs	TGs		TFs	TGs
Pavir.5KG658900.v4.1	Pavir.5KG627200.v4.1		Pavir.5KG046400.v4.1	Pavir.7KG032000.v4.1
Pavir.5KG658900.v4.1	Pavir.4KG192300.v4.1		Pavir.5KG046400.v4.1	Pavir.J322100.v4.1
Pavir.5KG658900.v4.1	Pavir.1KG128400.v4.1		Pavir.5KG046400.v4.1	Pavir.1KG417900.v4.1
Pavir.5KG658900.v4.1	Pavir.3NG172700.v4.1		Pavir.5KG046400.v4.1	Pavir.7NG436300.v4.1
Pavir.5KG658900.v4.1	Pavir.2KG070800.v4.1		Pavir.5KG046400.v4.1	Pavir.7KG377500.v4.1
Pavir.5KG658900.v4.1	Pavir.2NG340400.v4.1		Pavir.5KG046400.v4.1	Pavir.5KG430600.v4.1
Pavir.5KG658900.v4.1	Pavir.8KG167200.v4.1		Pavir.5KG046400.v4.1	Pavir.7KG169400.v4.1
Pavir.5KG658900.v4.1	Pavir.8KG090600.v4.1		Pavir.5KG046400.v4.1	Pavir.5KG589500.v4.1
Pavir.5KG658900.v4.1	Pavir.3NG126300.v4.1		Pavir.5KG046400.v4.1	Pavir.3KG065100.v4.1
Pavir.5KG658900.v4.1	Pavir.9KG039000.v4.1		Pavir.5KG046400.v4.1	Pavir.6NG295300.v4.1
Pavir.5KG658900.v4.1	Pavir.J410000.v4.1		Pavir.5KG046400.v4.1	Pavir.9NG047900.v4.1
Pavir.5KG658900.v4.1	Pavir.1NG295600.v4.1		Pavir.5KG046400.v4.1	Pavir.2NG637500.v4.1
Pavir.5KG658900.v4.1	Pavir.5KG429900.v4.1		Pavir.5KG046400.v4.1	Pavir.7KG346000.v4.1
Pavir.5KG658900.v4.1	Pavir.J554000.v4.1		Pavir.5KG046400.v4.1	Pavir.7NG326700.v4.1
Pavir.5KG658900.v4.1	Pavir.5NG538700.v4.1		Pavir.5KG046400.v4.1	Pavir.9KG651200.v4.1
Pavir.5KG658900.v4.1	Pavir.6KG407300.v4.1		Pavir.5KG046400.v4.1	Pavir.9NG459300.v4.1
Pavir.5KG658900.v4.1	Pavir.1NG418700.v4.1		Pavir.5KG046400.v4.1	Pavir.3KG311700.v4.1
Pavir.5KG658900.v4.1	Pavir.4NG337300.v4.1		Pavir.5KG046400.v4.1	Pavir.1NG259200.v4.1
Pavir.5KG658900.v4.1	Pavir.2NG442000.v4.1		Pavir.5KG046400.v4.1	Pavir.7KG168900.v4.1
Pavir.5KG658900.v4.1	Pavir.7NG377800.v4.1		Pavir.5KG046400.v4.1	Pavir.3KG512000.v4.1
Pavir.5KG658900.v4.1	Pavir.7NG434400.v4.1		Pavir.5KG046400.v4.1	Pavir.5KG070200.v4.1
Pavir.5KG658900.v4.1	Pavir.1NG499600.v4.1		Pavir.5KG046400.v4.1	Pavir.2NG071100.v4.1
Pavir.5KG658900.v4.1	Pavir.9KG148100.v4.1		Pavir.5KG046400.v4.1	Pavir.2KG103600.v4.1
Pavir.5KG658900.v4.1	Pavir.5NG627700.v4.1		Pavir.5KG046400.v4.1	Pavir.3NG113000.v4.1
Pavir.5KG658900.v4.1	Pavir.7KG238400.v4.1		Pavir.5KG046400.v4.1	Pavir.8NG044300.v4.1
Pavir.5KG658900.v4.1	Pavir.1KG339700.v4.1		Pavir.5KG046400.v4.1	Pavir.3NG216600.v4.1
Pavir.5KG658900.v4.1	Pavir.3KG404500.v4.1		Pavir.5KG046400.v4.1	Pavir.3KG003600.v4.1
Pavir.5KG658900.v4.1	Pavir.5KG626400.v4.1		Pavir.5KG046400.v4.1	Pavir.7KG230800.v4.1
Pavir.5KG658900.v4.1	Pavir.7KG182700.v4.1		Pavir.5KG046400.v4.1	Pavir.5KG253300.v4.1
Pavir.5KG658900.v4.1	Pavir.1KG002600.v4.1		Pavir.5KG046400.v4.1	Pavir.2KG311700.v4.1
Pavir.5KG658900.v4.1	Pavir.9NG589700.v4.1		Pavir.5KG046400.v4.1	Pavir.8NG252700.v4.1
Pavir.5KG658900.v4.1	Pavir.9NG850700.v4.1		Pavir.5KG046400.v4.1	Pavir.2NG279500.v4.1
Pavir.5KG658900.v4.1	Pavir.7KG296100.v4.1		Pavir.5KG046400.v4.1	Pavir.8NG192000.v4.1
Pavir.5KG658900.v4.1	Pavir.5KG506400.v4.1		Pavir.5KG046400.v4.1	Pavir.1NG395900.v4.1
Pavir.5KG658900.v4.1	Pavir.5KG072800.v4.1		Pavir.5KG046400.v4.1	Pavir.6KG235400.v4.1
Pavir.5KG658900.v4.1	Pavir.5KG482400.v4.1		Pavir.5KG046400.v4.1	Pavir.6KG036200.v4.1
Pavir.5KG658900.v4.1	Pavir.3KG446600.v4.1		Pavir.5KG046400.v4.1	Pavir.9KG411500.v4.1
Pavir.5KG658900.v4.1	Pavir.3NG023800.v4.1		Pavir.5KG046400.v4.1	Pavir.3KG421900.v4.1
Pavir.5KG658900.v4.1	Pavir.9NG116800.v4.1		Pavir.5KG046400.v4.1	Pavir.1NG003700.v4.1
Pavir.5KG658900.v4.1	Pavir.8NG280400.v4.1		Pavir.5KG658900.v4.1	Pavir.7KG346000.v4.1
Pavir.5KG658900.v4.1	Pavir.5KG589200.v4.1		Pavir.5KG658900.v4.1	Pavir.7NG167100.v4.1
Pavir.5KG658900.v4.1	Pavir.9KG374100.v4.1		Pavir.5KG658900.v4.1	Pavir.4KG090000.v4.1
Pavir.5KG658900.v4.1	Pavir.9KG023900.v4.1		Pavir.5KG658900.v4.1	Pavir.3KG311700.v4.1
Pavir.5KG658900.v4.1	Pavir.5NG508300.v4.1		Pavir.5KG658900.v4.1	Pavir.1NG475300.v4.1
Pavir.5KG658900.v4.1	Pavir.9KG085200.v4.1		Pavir.5KG658900.v4.1	Pavir.4KG175900.v4.1
Pavir.5KG658900.v4.1	Pavir.9NG520900.v4.1		Pavir.5KG658900.v4.1	Pavir.4NG129200.v4.1
Pavir.5KG658900.v4.1	Pavir.5KG362300.v4.1		Pavir.5KG658900.v4.1	Pavir.2NG279500.v4.1
Pavir.5KG658900.v4.1	Pavir.4NG101100.v4.1		Pavir.5KG658900.v4.1	Pavir.7NG377800.v4.1
Pavir.5KG658900.v4.1	Pavir.8NG181800.v4.1		Pavir.5KG658900.v4.1	Pavir.1KG339700.v4.1
Pavir.5KG658900.v4.1	Pavir.6KG408400.v4.1		Pavir.5KG658900.v4.1	Pavir.5NG508300.v4.1
Pavir.5KG658900.v4.1	Pavir.4NG276400.v4.1		Pavir.5KG658900.v4.1	Pavir.1NG395900.v4.1
Pavir.5KG658900.v4.1	Pavir.5KG699800.v4.1		Pavir.5KG658900.v4.1	Pavir.9KG401100.v4.1
Pavir.5KG658900.v4.1	Pavir.5KG731300.v4.1		Pavir.5KG658900.v4.1	Pavir.9NG589700.v4.1
Pavir.5KG658900.v4.1	Pavir.3NG043200.v4.1		Pavir.5KG658900.v4.1	Pavir.1NG398600.v4.1
Pavir.5KG658900.v4.1	Pavir.2KG051700.v4.1		Pavir.5KG658900.v4.1	Pavir.7NG300700.v4.1
Pavir.5KG658900.v4.1	Pavir.9KG276800.v4.1		Pavir.5KG658900.v4.1	Pavir.2KG571300.v4.1
Pavir.5KG658900.v4.1	Pavir.9NG557600.v4.1		Pavir.5KG658900.v4.1	Pavir.9KG411500.v4.1
Pavir.5KG658900.v4.1	Pavir.3NG311300.v4.1		Pavir.5KG658900.v4.1	Pavir.5KG627200.v4.1
Pavir.5KG658900.v4.1	Pavir.6KG368900.v4.1		Pavir.5KG658900.v4.1	Pavir.9NG115400.v4.1
Pavir.5KG658900.v4.1	Pavir.2KG557000.v4.1		Pavir.5KG658900.v4.1	Pavir.7KG177600.v4.1
Pavir.5KG658900.v4.1	Pavir.2KG552300.v4.1		Pavir.5KG658900.v4.1	Pavir.J410000.v4.1
Pavir.5KG658900.v4.1	Pavir.2KG547700.v4.1		Pavir.5KG658900.v4.1	Pavir.2NG088200.v4.1
Pavir.5KG658900.v4.1	Pavir.5NG476600.v4.1		Pavir.5KG658900.v4.1	Pavir.5NG627700.v4.1
Pavir.5KG658900.v4.1	Pavir.2NG241200.v4.1		Pavir.5KG658900.v4.1	Pavir.9KG586900.v4.1
Pavir.5KG658900.v4.1	Pavir.J400500.v4.1		Pavir.5KG658900.v4.1	Pavir.4KG011900.v4.1
Pavir.5KG658900.v4.1	Pavir.7NG213600.v4.1		Pavir.5KG658900.v4.1	Pavir.1NG499600.v4.1
Pavir.5KG658900.v4.1	Pavir.4KG097600.v4.1		Pavir.5KG658900.v4.1	Pavir.3KG123700.v4.1
Pavir.5KG658900.v4.1	Pavir.7KG168900.v4.1		Pavir.5KG658900.v4.1	Pavir.2NG340400.v4.1
Pavir.5KG658900.v4.1	Pavir.6NG083100.v4.1		Pavir.5KG658900.v4.1	Pavir.4NG310000.v4.1
Pavir.5KG658900.v4.1	Pavir.9KG548000.v4.1		Pavir.5KG658900.v4.1	Pavir.5KG626400.v4.1
Pavir.5KG658900.v4.1	Pavir.2NG218100.v4.1		Pavir.5KG658900.v4.1	Pavir.5KG059700.v4.1
Pavir.5KG658900.v4.1	Pavir.7NG300700.v4.1		Pavir.5KG658900.v4.1	Pavir.1KG305300.v4.1
Pavir.5KG658900.v4.1	Pavir.5KG076600.v4.1		Pavir.5KG658900.v4.1	Pavir.1NG134300.v4.1
Pavir.5KG658900.v4.1	Pavir.6KG148700.v4.1		Pavir.5KG658900.v4.1	Pavir.1NG136900.v4.1
Pavir.5KG658900.v4.1	Pavir.3NG111500.v4.1		Pavir.5KG658900.v4.1	Pavir.9KG233500.v4.1
Pavir.5KG658900.v4.1	Pavir.9KG479900.v4.1		Pavir.5KG658900.v4.1	Pavir.9KG316000.v4.1
Pavir.5KG658900.v4.1	Pavir.5KG754800.v4.1		Pavir.5KG658900.v4.1	Pavir.1KG057900.v4.1
Pavir.5KG658900.v4.1	Pavir.3NG268400.v4.1		Pavir.5KG658900.v4.1	Pavir.7KG127700.v4.1
Pavir.5KG658900.v4.1	Pavir.7NG240000.v4.1		Pavir.5KG658900.v4.1	Pavir.3KG138500.v4.1
Pavir.5KG658900.v4.1	Pavir.9NG036800.v4.1		Pavir.5KG658900.v4.1	Pavir.1NG278100.v4.1
Pavir.5KG658900.v4.1	Pavir.5NG329100.v4.1		Pavir.5KG658900.v4.1	Pavir.5KG699800.v4.1
Pavir.5KG658900.v4.1	Pavir.9KG401100.v4.1		Pavir.5KG658900.v4.1	Pavir.6NG246300.v4.1
Pavir.5KG658900.v4.1	Pavir.1NG250700.v4.1		Pavir.5KG658900.v4.1	Pavir.5KG661200.v4.1
Pavir.5KG658900.v4.1	Pavir.1NG279600.v4.1		Pavir.5KG658900.v4.1	Pavir.4KG073000.v4.1
Pavir.5KG658900.v4.1	Pavir.4NG336700.v4.1		Pavir.5KG658900.v4.1	Pavir.2KG552300.v4.1
Pavir.5KG658900.v4.1	Pavir.4KG090000.v4.1		Pavir.5KG658900.v4.1	Pavir.5NG620500.v4.1
Pavir.5KG658900.v4.1	Pavir.7KG346000.v4.1		Pavir.5KG658900.v4.1	Pavir.4NG292700.v4.1
Pavir.5KG658900.v4.1	Pavir.6NG185900.v4.1		Pavir.5KG658900.v4.1	Pavir.9NG557600.v4.1
Pavir.5KG658900.v4.1	Pavir.1KG194200.v4.1		Pavir.5KG658900.v4.1	Pavir.2NG629600.v4.1
Pavir.5KG658900.v4.1	Pavir.5NG445300.v4.1		Pavir.5KG658900.v4.1	Pavir.3KG295200.v4.1
Pavir.5KG658900.v4.1	Pavir.7NG167100.v4.1		Pavir.5KG658900.v4.1	Pavir.1KG308600.v4.1
Pavir.5KG658900.v4.1	Pavir.5KG361100.v4.1		Pavir.5KG658900.v4.1	Pavir.1NG328500.v4.1
Pavir.5KG658900.v4.1	Pavir.2KG016900.v4.1		Pavir.5KG658900.v4.1	Pavir.5NG038000.v4.1
Pavir.5KG658900.v4.1	Pavir.1NG377800.v4.1		Pavir.5KG658900.v4.1	Pavir.6NG221900.v4.1
Pavir.5KG658900.v4.1	Pavir.7KG260100.v4.1		Pavir.5KG658900.v4.1	Pavir.5KG482400.v4.1
Pavir.5KG658900.v4.1	Pavir.3KG357900.v4.1		Pavir.5KG658900.v4.1	Pavir.9KG487700.v4.1
Pavir.5KG658900.v4.1	Pavir.1NG504200.v4.1		Pavir.5KG658900.v4.1	Pavir.9NG749700.v4.1
Pavir.5KG658900.v4.1	Pavir.1NG449900.v4.1		Pavir.5KG658900.v4.1	Pavir.5KG659000.v4.1
Pavir.5KG658900.v4.1	Pavir.6NG160500.v4.1		Pavir.5KG658900.v4.1	Pavir.9NG200000.v4.1
Pavir.5KG658900.v4.1	Pavir.3KG268900.v4.1		Pavir.5KG658900.v4.1	Pavir.1KG194200.v4.1
Pavir.5KG658900.v4.1	Pavir.1NG134300.v4.1		Pavir.5KG658900.v4.1	Pavir.1KG324100.v4.1
Pavir.5KG658900.v4.1	Pavir.1NG136900.v4.1		Pavir.5KG658900.v4.1	Pavir.1NG295600.v4.1
Pavir.5KG658900.v4.1	Pavir.3NG260600.v4.1		Pavir.5KG658900.v4.1	Pavir.2NG149600.v4.1
Pavir.5KG658900.v4.1	Pavir.2NG076000.v4.1		Pavir.5KG658900.v4.1	Pavir.9NG633800.v4.1
Pavir.5KG658900.v4.1	Pavir.2KG110200.v4.1		Pavir.5KG658900.v4.1	Pavir.4KG192300.v4.1
Pavir.5KG658900.v4.1	Pavir.5NG389200.v4.1		Pavir.5KG658900.v4.1	Pavir.1KG184100.v4.1
Pavir.5KG658900.v4.1	Pavir.2KG587700.v4.1		Pavir.5KG658900.v4.1	Pavir.5NG389200.v4.1
Pavir.5KG658900.v4.1	Pavir.3KG295200.v4.1		Pavir.5KG658900.v4.1	Pavir.2NG636900.v4.1
Pavir.5KG658900.v4.1	Pavir.2NG629600.v4.1		Pavir.5KG658900.v4.1	Pavir.2KG587700.v4.1
Pavir.5KG658900.v4.1	Pavir.1NG306100.v4.1		Pavir.5KG658900.v4.1	Pavir.1KG378100.v4.1
Pavir.5KG658900.v4.1	Pavir.4NG042100.v4.1		Pavir.5KG658900.v4.1	Pavir.3KG310700.v4.1
Pavir.5KG658900.v4.1	Pavir.4NG192700.v4.1		Pavir.5KG658900.v4.1	Pavir.5KG671400.v4.1
Pavir.4NG315800.v4.1	Pavir.3NG172700.v4.1		Pavir.5KG658900.v4.1	Pavir.8KG093500.v4.1
Pavir.4NG315800.v4.1	Pavir.5KG362300.v4.1		Pavir.5KG658900.v4.1	Pavir.4KG007300.v4.1
Pavir.4NG315800.v4.1	Pavir.7KG370500.v4.1		Pavir.5KG658900.v4.1	Pavir.9NG154000.v4.1
Pavir.4NG315800.v4.1	Pavir.5KG386400.v4.1		Pavir.5KG658900.v4.1	Pavir.7KG238400.v4.1
Pavir.4NG315800.v4.1	Pavir.3NG239500.v4.1		Pavir.5KG658900.v4.1	Pavir.8NG181800.v4.1
Pavir.4NG315800.v4.1	Pavir.1KG331900.v4.1		Pavir.5KG658900.v4.1	Pavir.3KG055700.v4.1
Pavir.4NG315800.v4.1	Pavir.7NG203100.v4.1		Pavir.5KG658900.v4.1	Pavir.6KG368900.v4.1
Pavir.4NG315800.v4.1	Pavir.9NG012000.v4.1		Pavir.5KG658900.v4.1	Pavir.2NG153200.v4.1
Pavir.4NG315800.v4.1	Pavir.7NG416500.v4.1		Pavir.5KG658900.v4.1	Pavir.5NG126300.v4.1
Pavir.4NG315800.v4.1	Pavir.4KG389600.v4.1		Pavir.5KG658900.v4.1	Pavir.5KG699000.v4.1
Pavir.4NG315800.v4.1	Pavir.5NG481800.v4.1		Pavir.5KG658900.v4.1	Pavir.4NG101100.v4.1
Pavir.4NG315800.v4.1	Pavir.5KG417400.v4.1		Pavir.5KG658900.v4.1	Pavir.3KG268900.v4.1
Pavir.4NG315800.v4.1	Pavir.1KG020300.v4.1		Pavir.5KG658900.v4.1	Pavir.9KG374100.v4.1
Pavir.4NG315800.v4.1	Pavir.5NG045700.v4.1		Pavir.5NG025400.v4.1	Pavir.5KG109600.v4.1
Pavir.4NG315800.v4.1	Pavir.8KG218200.v4.1		Pavir.5NG025400.v4.1	Pavir.7KG424000.v4.1
Pavir.4NG315800.v4.1	Pavir.5KG055100.v4.1		Pavir.5NG025400.v4.1	Pavir.1KG158500.v4.1
Pavir.4NG315800.v4.1	Pavir.7NG188200.v4.1		Pavir.5NG025400.v4.1	Pavir.3KG234100.v4.1
Pavir.4NG315800.v4.1	Pavir.5NG507000.v4.1		Pavir.5NG025400.v4.1	Pavir.2NG324600.v4.1
Pavir.4NG315800.v4.1	Pavir.9KG466500.v4.1		Pavir.5NG025400.v4.1	Pavir.2NG406700.v4.1
Pavir.4NG315800.v4.1	Pavir.5NG284700.v4.1		Pavir.5NG025400.v4.1	Pavir.5KG686500.v4.1
Pavir.4NG315800.v4.1	Pavir.1KG035000.v4.1		Pavir.5NG025400.v4.1	Pavir.7NG385600.v4.1
Pavir.4NG315800.v4.1	Pavir.1KG356000.v4.1		Pavir.5NG025400.v4.1	Pavir.4KG225100.v4.1
Pavir.4NG315800.v4.1	Pavir.4NG067900.v4.1		Pavir.5NG025400.v4.1	Pavir.3NG021400.v4.1
Pavir.4NG315800.v4.1	Pavir.4KG017300.v4.1		Pavir.5NG025400.v4.1	Pavir.5KG111100.v4.1
Pavir.4NG315800.v4.1	Pavir.9NG560200.v4.1		Pavir.5NG025400.v4.1	Pavir.3NG324900.v4.1
Pavir.4NG315800.v4.1	Pavir.1KG527100.v4.1		Pavir.5NG025400.v4.1	Pavir.2NG632700.v4.1
Pavir.4NG315800.v4.1	Pavir.5KG045400.v4.1		Pavir.5NG025400.v4.1	Pavir.3KG175900.v4.1
Pavir.4NG315800.v4.1	Pavir.9NG252700.v4.1		Pavir.5NG025400.v4.1	Pavir.1KG463400.v4.1
Pavir.4NG315800.v4.1	Pavir.4NG124200.v4.1		Pavir.5NG025400.v4.1	Pavir.4NG248300.v4.1
Pavir.4NG315800.v4.1	Pavir.5NG474900.v4.1		Pavir.5NG025400.v4.1	Pavir.4KG337800.v4.1
Pavir.4NG315800.v4.1	Pavir.1KG026900.v4.1		Pavir.5NG025400.v4.1	Pavir.7KG359300.v4.1
Pavir.4NG315800.v4.1	Pavir.5KG209900.v4.1		Pavir.5NG025400.v4.1	Pavir.6NG134600.v4.1
Pavir.4NG315800.v4.1	Pavir.8NG298700.v4.1		Pavir.5NG025400.v4.1	Pavir.8NG180000.v4.1
Pavir.4NG315800.v4.1	Pavir.2KG581600.v4.1		Pavir.5NG025400.v4.1	Pavir.8KG208300.v4.1
Pavir.4NG315800.v4.1	Pavir.9NG251700.v4.1		Pavir.5NG025400.v4.1	Pavir.9KG423500.v4.1
Pavir.4NG315800.v4.1	Pavir.8NG232300.v4.1		Pavir.5NG025400.v4.1	Pavir.2KG298700.v4.1
Pavir.4NG315800.v4.1	Pavir.3NG024900.v4.1		Pavir.5NG025400.v4.1	Pavir.2NG317200.v4.1
Pavir.4NG315800.v4.1	Pavir.3KG038800.v4.1		Pavir.5NG025400.v4.1	Pavir.7KG359400.v4.1
Pavir.4NG315800.v4.1	Pavir.3KG312700.v4.1		Pavir.5NG025400.v4.1	Pavir.1NG180300.v4.1
Pavir.4NG315800.v4.1	Pavir.6NG083100.v4.1		Pavir.5NG025400.v4.1	Pavir.5KG386400.v4.1
Pavir.4NG315800.v4.1	Pavir.1NG402000.v4.1		Pavir.5NG025400.v4.1	Pavir.3KG353200.v4.1
Pavir.4NG315800.v4.1	Pavir.5KG693800.v4.1		Pavir.5NG025400.v4.1	Pavir.5NG006200.v4.1
Pavir.4NG315800.v4.1	Pavir.4KG408000.v4.1		Pavir.5NG025400.v4.1	Pavir.1NG126400.v4.1
Pavir.4NG315800.v4.1	Pavir.5KG686500.v4.1		Pavir.5NG025400.v4.1	Pavir.5NG474900.v4.1
Pavir.4NG315800.v4.1	Pavir.2NG632700.v4.1		Pavir.5NG025400.v4.1	Pavir.4KG238300.v4.1
Pavir.4NG315800.v4.1	Pavir.2KG016900.v4.1		Pavir.5NG025400.v4.1	Pavir.6NG185900.v4.1
Pavir.4NG315800.v4.1	Pavir.1NG326500.v4.1		Pavir.5NG025400.v4.1	Pavir.2KG263000.v4.1
Pavir.4NG315800.v4.1	Pavir.2KG263000.v4.1		Pavir.5NG025400.v4.1	Pavir.5NG403500.v4.1
Pavir.4NG315800.v4.1	Pavir.2NG361200.v4.1		Pavir.5NG025400.v4.1	Pavir.1NG326500.v4.1
Pavir.4NG315800.v4.1	Pavir.4KG356300.v4.1		Pavir.5NG025400.v4.1	Pavir.7KG137100.v4.1
Pavir.4NG315800.v4.1	Pavir.8KG064300.v4.1		Pavir.5NG025400.v4.1	Pavir.5KG055100.v4.1
Pavir.4NG315800.v4.1	Pavir.4KG304400.v4.1		Pavir.5NG025400.v4.1	Pavir.6NG112900.v4.1
Pavir.4NG315800.v4.1	Pavir.2NG361400.v4.1		Pavir.5NG025400.v4.1	Pavir.6NG324400.v4.1
Pavir.4NG315800.v4.1	Pavir.2KG376400.v4.1		Pavir.5NG025400.v4.1	Pavir.9NG317000.v4.1
Pavir.4NG315800.v4.1	Pavir.2NG429400.v4.1		Pavir.5NG025400.v4.1	Pavir.7KG182700.v4.1
Pavir.4NG315800.v4.1	Pavir.2NG446000.v4.1		Pavir.5NG025400.v4.1	Pavir.9NG081800.v4.1
Pavir.4NG315800.v4.1	Pavir.2NG491000.v4.1		Pavir.5NG025400.v4.1	Pavir.3NG024900.v4.1
Pavir.4NG315800.v4.1	Pavir.5NG571600.v4.1		Pavir.5NG025400.v4.1	Pavir.3KG038800.v4.1
Pavir.4NG315800.v4.1	Pavir.6NG112900.v4.1		Pavir.5NG025400.v4.1	Pavir.7NG188200.v4.1
Pavir.4NG315800.v4.1	Pavir.2NG600600.v4.1		Pavir.5NG025400.v4.1	Pavir.J616100.v4.1
Pavir.4NG315800.v4.1	Pavir.9KG550900.v4.1		Pavir.5NG025400.v4.1	Pavir.1KG501500.v4.1
Pavir.4NG315800.v4.1	Pavir.7NG178500.v4.1		Pavir.5NG025400.v4.1	Pavir.5KG417400.v4.1
Pavir.4NG315800.v4.1	Pavir.7KG137100.v4.1		Pavir.5NG025400.v4.1	Pavir.5NG281700.v4.1
Pavir.4NG315800.v4.1	Pavir.7KG339600.v4.1		Pavir.5NG025400.v4.1	Pavir.7KG339600.v4.1
Pavir.4NG315800.v4.1	Pavir.7NG277100.v4.1		Pavir.5NG025400.v4.1	Pavir.4NG124200.v4.1
Pavir.4NG315800.v4.1	Pavir.7KG283700.v4.1		Pavir.4KG313000.v4.1	Pavir.5KG686500.v4.1
Pavir.4NG315800.v4.1	Pavir.4NG111300.v4.1		Pavir.4KG313000.v4.1	Pavir.4KG225100.v4.1
Pavir.4NG315800.v4.1	Pavir.9KG441000.v4.1		Pavir.4KG313000.v4.1	Pavir.9NG775900.v4.1
Pavir.4NG315800.v4.1	Pavir.5NG233600.v4.1		Pavir.4KG313000.v4.1	Pavir.9KG564100.v4.1
Pavir.4NG315800.v4.1	Pavir.3KG228700.v4.1		Pavir.4KG313000.v4.1	Pavir.9NG017700.v4.1
Pavir.4NG315800.v4.1	Pavir.2NG023700.v4.1		Pavir.4KG313000.v4.1	Pavir.7KG359300.v4.1
Pavir.4NG315800.v4.1	Pavir.1KG462500.v4.1		Pavir.4KG313000.v4.1	Pavir.8KG208300.v4.1
Pavir.4NG315800.v4.1	Pavir.2NG117500.v4.1		Pavir.4KG313000.v4.1	Pavir.5KG386400.v4.1
Pavir.4NG315800.v4.1	Pavir.7KG172700.v4.1		Pavir.4KG313000.v4.1	Pavir.5NG474900.v4.1
Pavir.4NG315800.v4.1	Pavir.7KG359900.v4.1		Pavir.4KG313000.v4.1	Pavir.2NG075200.v4.1
Pavir.4NG315800.v4.1	Pavir.3KG216000.v4.1		Pavir.4KG313000.v4.1	Pavir.1KG527100.v4.1
Pavir.2NG582200.v4.1	Pavir.1KG128400.v4.1		Pavir.4KG313000.v4.1	Pavir.1KG368100.v4.1
Pavir.2NG582200.v4.1	Pavir.1NG295600.v4.1		Pavir.4KG313000.v4.1	Pavir.9NG698900.v4.1
Pavir.2NG582200.v4.1	Pavir.5KG429900.v4.1		Pavir.4KG313000.v4.1	Pavir.1KG356000.v4.1
Pavir.2NG582200.v4.1	Pavir.1NG089900.v4.1		Pavir.4KG313000.v4.1	Pavir.5KG371300.v4.1
Pavir.2NG582200.v4.1	Pavir.5KG148000.v4.1		Pavir.4KG313000.v4.1	Pavir.9NG769500.v4.1
Pavir.2NG582200.v4.1	Pavir.1NG278100.v4.1		Pavir.4KG313000.v4.1	Pavir.7KG137100.v4.1
Pavir.2NG582200.v4.1	Pavir.1KG324100.v4.1		Pavir.4KG313000.v4.1	Pavir.2KG442800.v4.1
Pavir.2NG582200.v4.1	Pavir.5KG430600.v4.1		Pavir.4KG313000.v4.1	Pavir.2NG491000.v4.1
Pavir.2NG582200.v4.1	Pavir.9NG399200.v4.1		Pavir.4KG313000.v4.1	Pavir.1KG501500.v4.1
Pavir.2NG582200.v4.1	Pavir.3KG002200.v4.1		Pavir.4KG313000.v4.1	Pavir.9NG012000.v4.1
Pavir.2NG582200.v4.1	Pavir.9NG072300.v4.1		Pavir.4KG313000.v4.1	Pavir.1NG326500.v4.1
Pavir.2NG582200.v4.1	Pavir.4KG335400.v4.1		Pavir.4KG313000.v4.1	Pavir.5KG337800.v4.1
Pavir.2NG582200.v4.1	Pavir.8KG331000.v4.1		Pavir.4KG313000.v4.1	Pavir.7NG188200.v4.1
Pavir.2NG582200.v4.1	Pavir.2KG531100.v4.1		Pavir.4KG313000.v4.1	Pavir.5KG641400.v4.1
Pavir.2NG582200.v4.1	Pavir.5KG581300.v4.1		Pavir.4KG313000.v4.1	Pavir.2NG146200.v4.1
Pavir.2NG582200.v4.1	Pavir.1NG259200.v4.1		Pavir.4KG313000.v4.1	Pavir.1KG541700.v4.1
Pavir.2NG582200.v4.1	Pavir.1KG468900.v4.1		Pavir.4KG313000.v4.1	Pavir.2NG506500.v4.1
Pavir.5KG053500.v4.1	Pavir.9NG589700.v4.1		Pavir.4KG313000.v4.1	Pavir.7NG203100.v4.1
Pavir.5KG053500.v4.1	Pavir.7KG182700.v4.1		Pavir.3KG210300.v4.1	Pavir.7NG385600.v4.1
Pavir.5KG053500.v4.1	Pavir.4KG064000.v4.1		Pavir.3KG210300.v4.1	Pavir.9NG775900.v4.1
Pavir.5KG053500.v4.1	Pavir.J152600.v4.1		Pavir.3KG210300.v4.1	Pavir.1NG049200.v4.1
Pavir.5KG053500.v4.1	Pavir.5NG088500.v4.1		Pavir.3KG210300.v4.1	Pavir.9NG116800.v4.1
Pavir.5KG053500.v4.1	Pavir.9KG192300.v4.1		Pavir.3KG210300.v4.1	Pavir.9KG599500.v4.1
Pavir.5KG053500.v4.1	Pavir.4NG042100.v4.1		Pavir.3KG210300.v4.1	Pavir.4KG305900.v4.1
Pavir.5KG053500.v4.1	Pavir.4KG029400.v4.1		Pavir.3KG210300.v4.1	Pavir.1KG501500.v4.1
Pavir.5KG053500.v4.1	Pavir.2NG241200.v4.1		Pavir.3KG210300.v4.1	Pavir.5NG075400.v4.1
Pavir.5KG053500.v4.1	Pavir.8KG331000.v4.1		Pavir.3KG210300.v4.1	Pavir.7KG172700.v4.1
Pavir.5KG053500.v4.1	Pavir.8NG117900.v4.1		Pavir.3KG210300.v4.1	Pavir.3NG218800.v4.1
Pavir.5KG053500.v4.1	Pavir.3NG029000.v4.1		Pavir.3KG210300.v4.1	Pavir.9NG220200.v4.1
Pavir.5KG053500.v4.1	Pavir.1KG417900.v4.1		Pavir.3KG210300.v4.1	Pavir.7KG185800.v4.1
Pavir.5KG053500.v4.1	Pavir.3KG159900.v4.1		Pavir.3KG210300.v4.1	Pavir.5NG403500.v4.1
Pavir.5KG053500.v4.1	Pavir.9NG570600.v4.1		Pavir.3KG210300.v4.1	Pavir.2KG016900.v4.1
Pavir.5KG053500.v4.1	Pavir.9KG493800.v4.1		Pavir.3KG210300.v4.1	Pavir.2NG075200.v4.1
Pavir.5KG053500.v4.1	Pavir.7KG376700.v4.1		Pavir.3KG210300.v4.1	Pavir.7NG416500.v4.1
Pavir.5KG053500.v4.1	Pavir.1KG324100.v4.1		Pavir.3KG210300.v4.1	Pavir.1KG368100.v4.1
Pavir.5KG053500.v4.1	Pavir.9NG072300.v4.1		Pavir.3KG210300.v4.1	Pavir.7NG203100.v4.1
Pavir.5KG053500.v4.1	Pavir.9NG663100.v4.1		Pavir.3KG210300.v4.1	Pavir.6NG140100.v4.1
Pavir.5KG053500.v4.1	Pavir.5KG148000.v4.1		Pavir.3KG210300.v4.1	Pavir.2KG442800.v4.1
Pavir.5KG053500.v4.1	Pavir.4NG109400.v4.1		Pavir.3KG210300.v4.1	Pavir.2NG491000.v4.1
Pavir.5KG053500.v4.1	Pavir.5KG603300.v4.1		Pavir.3KG210300.v4.1	Pavir.7NG263600.v4.1
Pavir.5KG053500.v4.1	Pavir.1NG417600.v4.1		Pavir.3KG210300.v4.1	Pavir.1NG459500.v4.1
Pavir.5KG053500.v4.1	Pavir.3NG029300.v4.1		Pavir.3KG210300.v4.1	Pavir.J165300.v4.1
Pavir.5KG053500.v4.1	Pavir.4KG213400.v4.1		Pavir.3KG210300.v4.1	Pavir.9NG760100.v4.1
Pavir.5KG053500.v4.1	Pavir.2NG323200.v4.1		Pavir.3KG210300.v4.1	Pavir.1NG004700.v4.1
Pavir.5KG053500.v4.1	Pavir.2NG428000.v4.1		Pavir.3KG210300.v4.1	Pavir.9NG671400.v4.1
Pavir.5KG053500.v4.1	Pavir.8KG133400.v4.1		Pavir.3KG210300.v4.1	Pavir.2NG203400.v4.1
Pavir.5KG053500.v4.1	Pavir.3KG062900.v4.1		Pavir.3KG210300.v4.1	Pavir.2KG409700.v4.1
Pavir.5KG053500.v4.1	Pavir.5KG391300.v4.1		Pavir.3KG210300.v4.1	Pavir.J629500.v4.1
Pavir.5KG053500.v4.1	Pavir.7NG163400.v4.1		Pavir.3KG210300.v4.1	Pavir.3KG403900.v4.1
Pavir.5KG053500.v4.1	Pavir.5NG344500.v4.1		Pavir.3KG210300.v4.1	Pavir.9NG084200.v4.1
Pavir.5KG053500.v4.1	Pavir.4KG319500.v4.1		Pavir.3KG210300.v4.1	Pavir.2NG380300.v4.1
Pavir.5KG053500.v4.1	Pavir.1KG402700.v4.1		Pavir.3KG210300.v4.1	Pavir.7KG145200.v4.1
Pavir.5KG053500.v4.1	Pavir.2KG446000.v4.1		Pavir.3KG210300.v4.1	Pavir.2KG414200.v4.1
Pavir.5KG053500.v4.1	Pavir.7KG377500.v4.1		Pavir.3KG210300.v4.1	Pavir.2NG510900.v4.1
Pavir.5KG053500.v4.1	Pavir.6KG214800.v4.1		Pavir.3KG210300.v4.1	Pavir.6NG092300.v4.1
Pavir.5KG053500.v4.1	Pavir.6NG147100.v4.1		Pavir.3KG210300.v4.1	Pavir.1KG076400.v4.1
Pavir.5KG053500.v4.1	Pavir.2KG553500.v4.1		Pavir.3KG210300.v4.1	Pavir.7KG221900.v4.1
Pavir.5KG053500.v4.1	Pavir.9KG616000.v4.1		Pavir.3KG210300.v4.1	Pavir.2NG117500.v4.1
Pavir.5KG053500.v4.1	Pavir.9KG423400.v4.1		Pavir.3KG210300.v4.1	Pavir.9KG550900.v4.1
Pavir.5KG053500.v4.1	Pavir.3KG040600.v4.1		Pavir.3KG210300.v4.1	Pavir.8NG334400.v4.1
Pavir.5KG053500.v4.1	Pavir.5NG032600.v4.1		Pavir.4KG097600.v4.1	Pavir.5KG627200.v4.1
Pavir.5KG053500.v4.1	Pavir.9NG738700.v4.1		Pavir.4KG097600.v4.1	Pavir.9NG115400.v4.1
Pavir.5KG053500.v4.1	Pavir.1NG355600.v4.1		Pavir.4KG097600.v4.1	Pavir.7KG177600.v4.1
Pavir.5KG053500.v4.1	Pavir.6NG034400.v4.1		Pavir.4KG097600.v4.1	Pavir.4NG310000.v4.1
Pavir.5KG053500.v4.1	Pavir.2KG389000.v4.1		Pavir.4KG097600.v4.1	Pavir.1KG305300.v4.1
Pavir.5KG053500.v4.1	Pavir.5KG640500.v4.1		Pavir.4KG097600.v4.1	Pavir.4NG337300.v4.1
Pavir.5KG053500.v4.1	Pavir.2KG531100.v4.1		Pavir.4KG097600.v4.1	Pavir.9KG130300.v4.1
Pavir.5KG053500.v4.1	Pavir.5KG581300.v4.1		Pavir.4KG097600.v4.1	Pavir.1NG520900.v4.1
Pavir.5KG053500.v4.1	Pavir.1NG259200.v4.1		Pavir.4KG097600.v4.1	Pavir.1KG502800.v4.1
Pavir.5KG053500.v4.1	Pavir.7NG380200.v4.1		Pavir.4KG097600.v4.1	Pavir.9NG589700.v4.1
Pavir.5KG053500.v4.1	Pavir.7KG420900.v4.1		Pavir.4KG097600.v4.1	Pavir.1NG398600.v4.1
Pavir.5KG053500.v4.1	Pavir.7KG223200.v4.1		Pavir.4KG097600.v4.1	Pavir.9NG186300.v4.1
Pavir.5KG053500.v4.1	Pavir.5NG067400.v4.1		Pavir.4KG097600.v4.1	Pavir.1NG278100.v4.1
Pavir.5KG053500.v4.1	Pavir.7NG206500.v4.1		Pavir.4KG097600.v4.1	Pavir.1KG308600.v4.1
Pavir.5KG053500.v4.1	Pavir.7NG206600.v4.1		Pavir.4KG097600.v4.1	Pavir.4KG073000.v4.1
Pavir.5KG053500.v4.1	Pavir.7NG125800.v4.1		Pavir.4KG097600.v4.1	Pavir.3KG055700.v4.1
Pavir.5KG053500.v4.1	Pavir.2KG311700.v4.1		Pavir.4KG097600.v4.1	Pavir.1KG184100.v4.1
Pavir.5KG053500.v4.1	Pavir.2NG342800.v4.1		Pavir.4KG097600.v4.1	Pavir.2NG330400.v4.1
Pavir.5KG053500.v4.1	Pavir.9KG218000.v4.1		Pavir.4KG097600.v4.1	Pavir.6NG335100.v4.1
Pavir.5KG053500.v4.1	Pavir.4KG321100.v4.1		Pavir.4KG097600.v4.1	Pavir.3NG126300.v4.1
Pavir.5KG053500.v4.1	Pavir.7NG350800.v4.1		Pavir.4KG097600.v4.1	Pavir.1KG544600.v4.1
Pavir.5KG053500.v4.1	Pavir.2NG636900.v4.1		Pavir.4KG097600.v4.1	Pavir.5NG149700.v4.1
Pavir.5KG053500.v4.1	Pavir.5NG604400.v4.1		Pavir.4KG097600.v4.1	Pavir.3NG125000.v4.1
Pavir.5KG053500.v4.1	Pavir.2NG273800.v4.1		Pavir.4KG097600.v4.1	Pavir.4KG090000.v4.1
Pavir.5KG053500.v4.1	Pavir.9NG650300.v4.1		Pavir.4KG097600.v4.1	Pavir.7KG345000.v4.1
Pavir.J443800.v4.1	Pavir.5KG627200.v4.1		Pavir.4KG097600.v4.1	Pavir.2KG080100.v4.1
Pavir.J443800.v4.1	Pavir.4KG192300.v4.1		Pavir.4KG097600.v4.1	Pavir.9KG363200.v4.1
Pavir.J443800.v4.1	Pavir.1KG128400.v4.1		Pavir.4KG097600.v4.1	Pavir.7KG238400.v4.1
Pavir.J443800.v4.1	Pavir.2KG070800.v4.1		Pavir.4KG097600.v4.1	Pavir.2NG613400.v4.1
Pavir.J443800.v4.1	Pavir.9KG039000.v4.1		Pavir.4KG097600.v4.1	Pavir.9NG022100.v4.1
Pavir.J443800.v4.1	Pavir.J410000.v4.1		Pavir.4KG097600.v4.1	Pavir.5NG126300.v4.1
Pavir.J443800.v4.1	Pavir.1NG295600.v4.1		Pavir.4KG097600.v4.1	Pavir.5KG699000.v4.1
Pavir.J443800.v4.1	Pavir.5KG429900.v4.1		Pavir.4KG097600.v4.1	Pavir.3KG529500.v4.1
Pavir.J443800.v4.1	Pavir.5NG538700.v4.1		Pavir.4KG097600.v4.1	Pavir.1NG126100.v4.1
Pavir.J443800.v4.1	Pavir.6KG407300.v4.1		Pavir.4KG097600.v4.1	Pavir.9KG233500.v4.1
Pavir.J443800.v4.1	Pavir.1NG418700.v4.1		Pavir.4KG097600.v4.1	Pavir.9NG640200.v4.1
Pavir.J443800.v4.1	Pavir.7NG377800.v4.1		Pavir.4KG097600.v4.1	Pavir.2KG359500.v4.1
Pavir.J443800.v4.1	Pavir.7NG434400.v4.1		Pavir.4KG097600.v4.1	Pavir.9KG370900.v4.1
Pavir.J443800.v4.1	Pavir.9KG148100.v4.1		Pavir.4KG097600.v4.1	Pavir.2NG158000.v4.1
Pavir.J443800.v4.1	Pavir.5NG627700.v4.1		Pavir.4KG097600.v4.1	Pavir.7KG293400.v4.1
Pavir.J443800.v4.1	Pavir.5KG626400.v4.1		Pavir.4KG097600.v4.1	Pavir.5NG508300.v4.1
Pavir.J443800.v4.1	Pavir.6NG112400.v4.1		Pavir.4KG097600.v4.1	Pavir.6KG344600.v4.1
Pavir.J443800.v4.1	Pavir.5KG482400.v4.1		Pavir.4KG097600.v4.1	Pavir.7NG351000.v4.1
Pavir.J443800.v4.1	Pavir.5KG589200.v4.1		Pavir.4KG097600.v4.1	Pavir.9NG100400.v4.1
Pavir.J443800.v4.1	Pavir.9KG374100.v4.1		Pavir.4KG097600.v4.1	Pavir.3KG229100.v4.1
Pavir.J443800.v4.1	Pavir.5NG508300.v4.1		Pavir.3KG311700.v4.1	Pavir.7KG032000.v4.1
Pavir.J443800.v4.1	Pavir.5KG506400.v4.1		Pavir.3KG311700.v4.1	Pavir.J322100.v4.1
Pavir.J443800.v4.1	Pavir.9KG085200.v4.1		Pavir.3KG311700.v4.1	Pavir.6KG368900.v4.1
Pavir.J443800.v4.1	Pavir.9NG520900.v4.1		Pavir.3KG311700.v4.1	Pavir.6KG253000.v4.1
Pavir.J443800.v4.1	Pavir.9NG399200.v4.1		Pavir.3KG311700.v4.1	Pavir.7NG436300.v4.1
Pavir.J443800.v4.1	Pavir.4NG101100.v4.1		Pavir.3KG311700.v4.1	Pavir.5KG017100.v4.1
Pavir.J443800.v4.1	Pavir.5KG072800.v4.1		Pavir.3KG311700.v4.1	Pavir.3KG268900.v4.1
Pavir.J443800.v4.1	Pavir.8NG181800.v4.1		Pavir.3KG311700.v4.1	Pavir.1KG194200.v4.1
Pavir.J443800.v4.1	Pavir.6KG408400.v4.1		Pavir.3KG311700.v4.1	Pavir.9KG651200.v4.1
Pavir.J443800.v4.1	Pavir.4NG276400.v4.1		Pavir.3KG311700.v4.1	Pavir.9NG459300.v4.1
Pavir.J443800.v4.1	Pavir.4KG097600.v4.1		Pavir.3KG311700.v4.1	Pavir.9KG401100.v4.1
Pavir.J443800.v4.1	Pavir.9KG548000.v4.1		Pavir.3KG311700.v4.1	Pavir.9KG316000.v4.1
Pavir.J443800.v4.1	Pavir.9NG850700.v4.1		Pavir.3KG311700.v4.1	Pavir.2KG552300.v4.1
Pavir.J443800.v4.1	Pavir.3NG284800.v4.1		Pavir.3KG311700.v4.1	Pavir.1NG328500.v4.1
Pavir.J443800.v4.1	Pavir.1NG279600.v4.1		Pavir.3KG311700.v4.1	Pavir.5NG620500.v4.1
Pavir.J443800.v4.1	Pavir.4NG336700.v4.1		Pavir.3KG311700.v4.1	Pavir.5NG038000.v4.1
Pavir.J443800.v4.1	Pavir.7KG346000.v4.1		Pavir.3KG311700.v4.1	Pavir.8KG397900.v4.1
Pavir.J443800.v4.1	Pavir.1KG194200.v4.1		Pavir.3KG311700.v4.1	Pavir.3KG512000.v4.1
Pavir.J443800.v4.1	Pavir.5KG361100.v4.1		Pavir.3KG311700.v4.1	Pavir.2KG103600.v4.1
Pavir.J443800.v4.1	Pavir.1NG504200.v4.1		Pavir.3KG311700.v4.1	Pavir.3NG113000.v4.1
Pavir.J443800.v4.1	Pavir.7KG260100.v4.1		Pavir.3KG311700.v4.1	Pavir.1NG295600.v4.1
Pavir.J443800.v4.1	Pavir.3KG357900.v4.1		Pavir.3KG311700.v4.1	Pavir.4KG192300.v4.1
Pavir.J443800.v4.1	Pavir.1NG134300.v4.1		Pavir.3KG311700.v4.1	Pavir.7NG377800.v4.1
Pavir.J443800.v4.1	Pavir.1NG136900.v4.1		Pavir.3KG311700.v4.1	Pavir.8NG181800.v4.1
Pavir.J443800.v4.1	Pavir.1NG449900.v4.1		Pavir.3KG311700.v4.1	Pavir.2NG153200.v4.1
Pavir.J443800.v4.1	Pavir.9NG557600.v4.1		Pavir.3KG311700.v4.1	Pavir.1KG378100.v4.1
Pavir.J443800.v4.1	Pavir.1NG278100.v4.1		Pavir.3KG311700.v4.1	Pavir.1KG128400.v4.1
Pavir.J443800.v4.1	Pavir.2KG557000.v4.1		Pavir.3KG311700.v4.1	Pavir.5NG517600.v4.1
Pavir.J443800.v4.1	Pavir.2KG547700.v4.1		Pavir.3KG311700.v4.1	Pavir.1NG259200.v4.1
Pavir.J443800.v4.1	Pavir.4NG272100.v4.1		Pavir.3KG311700.v4.1	Pavir.7KG168900.v4.1
Pavir.J443800.v4.1	Pavir.3NG043200.v4.1		Pavir.3KG311700.v4.1	Pavir.1NG475300.v4.1
Pavir.J443800.v4.1	Pavir.3KG295200.v4.1		Pavir.3KG311700.v4.1	Pavir.5KG658900.v4.1
Pavir.J443800.v4.1	Pavir.2NG629600.v4.1		Pavir.3KG311700.v4.1	Pavir.7KG169400.v4.1
Pavir.J443800.v4.1	Pavir.9KG369200.v4.1		Pavir.3KG311700.v4.1	Pavir.5KG253300.v4.1
Pavir.J443800.v4.1	Pavir.1NG306100.v4.1		Pavir.3KG311700.v4.1	Pavir.6NG295300.v4.1
Pavir.J443800.v4.1	Pavir.6KG368900.v4.1		Pavir.3KG311700.v4.1	Pavir.1NG134300.v4.1
Pavir.J443800.v4.1	Pavir.J031000.v4.1		Pavir.3KG311700.v4.1	Pavir.1NG136900.v4.1
Pavir.2KG531100.v4.1	Pavir.1KG324100.v4.1		Pavir.3KG311700.v4.1	Pavir.9KG233500.v4.1
Pavir.2KG531100.v4.1	Pavir.6KG279600.v4.1		Pavir.3KG311700.v4.1	Pavir.1KG175200.v4.1
Pavir.2KG531100.v4.1	Pavir.9NG840900.v4.1		Pavir.3KG311700.v4.1	Pavir.7NG192900.v4.1
Pavir.2KG531100.v4.1	Pavir.5KG581300.v4.1		Pavir.3KG311700.v4.1	Pavir.8NG252700.v4.1
Pavir.2KG531100.v4.1	Pavir.5NG067400.v4.1		Pavir.3KG311700.v4.1	Pavir.9NG200000.v4.1
Pavir.J620200.v4.1	Pavir.4NG109400.v4.1		Pavir.3KG311700.v4.1	Pavir.4KG175900.v4.1
Pavir.J620200.v4.1	Pavir.J152600.v4.1		Pavir.3KG311700.v4.1	Pavir.4NG129200.v4.1
Pavir.J620200.v4.1	Pavir.5NG344500.v4.1		Pavir.3KG311700.v4.1	Pavir.2NG279500.v4.1
Pavir.J620200.v4.1	Pavir.5NG322400.v4.1		Pavir.3KG311700.v4.1	Pavir.8NG192000.v4.1
Pavir.J620200.v4.1	Pavir.2KG311700.v4.1		Pavir.3KG311700.v4.1	Pavir.2KG389000.v4.1
Pavir.J620200.v4.1	Pavir.2NG342800.v4.1		Pavir.3KG311700.v4.1	Pavir.6KG214300.v4.1
Pavir.J620200.v4.1	Pavir.9NG508700.v4.1		Pavir.3KG311700.v4.1	Pavir.1NG395900.v4.1
Pavir.J620200.v4.1	Pavir.8KG133400.v4.1		Pavir.3KG311700.v4.1	Pavir.9NG589700.v4.1
Pavir.J620200.v4.1	Pavir.2KG553500.v4.1		Pavir.3KG311700.v4.1	Pavir.9KG575500.v4.1
Pavir.J620200.v4.1	Pavir.5NG555800.v4.1		Pavir.3KG311700.v4.1	Pavir.6KG307800.v4.1
Pavir.J620200.v4.1	Pavir.4KG319500.v4.1		Pavir.3KG311700.v4.1	Pavir.6KG036200.v4.1
Pavir.J620200.v4.1	Pavir.7NG206500.v4.1		Pavir.3KG311700.v4.1	Pavir.9KG411500.v4.1
Pavir.J620200.v4.1	Pavir.7NG206600.v4.1		Pavir.3KG311700.v4.1	Pavir.9NG115400.v4.1
Pavir.J620200.v4.1	Pavir.7NG125800.v4.1		Pavir.3KG311700.v4.1	Pavir.J410000.v4.1
Pavir.J620200.v4.1	Pavir.7NG163400.v4.1		Pavir.3KG311700.v4.1	Pavir.5NG627700.v4.1
Pavir.J620200.v4.1	Pavir.J534900.v4.1		Pavir.3KG311700.v4.1	Pavir.9KG586900.v4.1
Pavir.J620200.v4.1	Pavir.7KG377500.v4.1		Pavir.3KG311700.v4.1	Pavir.5KG626400.v4.1
Pavir.J620200.v4.1	Pavir.1KG466600.v4.1		Pavir.3KG311700.v4.1	Pavir.5KG615400.v4.1
Pavir.J620200.v4.1	Pavir.4KG338300.v4.1		Pavir.3KG311700.v4.1	Pavir.5KG373100.v4.1
Pavir.J620200.v4.1	Pavir.8NG153400.v4.1		Pavir.3KG311700.v4.1	Pavir.6NG112400.v4.1
Pavir.J620200.v4.1	Pavir.7NG400700.v4.1		Pavir.3KG311700.v4.1	Pavir.3KG138500.v4.1
Pavir.J620200.v4.1	Pavir.8KG131200.v4.1		Pavir.3KG311700.v4.1	Pavir.7NG121600.v4.1
Pavir.3KG211000.v4.1	Pavir.5KG362300.v4.1		Pavir.3KG311700.v4.1	Pavir.7KG127700.v4.1
Pavir.3KG211000.v4.1	Pavir.9KG276800.v4.1		Pavir.3KG311700.v4.1	Pavir.2NG149600.v4.1
Pavir.3KG211000.v4.1	Pavir.7NG203100.v4.1		Pavir.3KG311700.v4.1	Pavir.4NG292700.v4.1
Pavir.3KG211000.v4.1	Pavir.7NG416500.v4.1		Pavir.3KG311700.v4.1	Pavir.5NG031500.v4.1
Pavir.3KG211000.v4.1	Pavir.1KG020300.v4.1		Pavir.3KG311700.v4.1	Pavir.1KG324100.v4.1
Pavir.3KG211000.v4.1	Pavir.5NG507000.v4.1		Pavir.3KG311700.v4.1	Pavir.2NG629600.v4.1
Pavir.3KG211000.v4.1	Pavir.9KG466500.v4.1		Pavir.3KG311700.v4.1	Pavir.3KG295200.v4.1
Pavir.3KG211000.v4.1	Pavir.8NG232300.v4.1		Pavir.3KG311700.v4.1	Pavir.J204600.v4.1
Pavir.3KG211000.v4.1	Pavir.5KG209900.v4.1		Pavir.3KG311700.v4.1	Pavir.6NG221900.v4.1
Pavir.3KG211000.v4.1	Pavir.8NG298700.v4.1		Pavir.3KG311700.v4.1	Pavir.5KG482400.v4.1
Pavir.3KG211000.v4.1	Pavir.6KG271600.v4.1		Pavir.3KG311700.v4.1	Pavir.9NG749700.v4.1
Pavir.3KG211000.v4.1	Pavir.8KG243700.v4.1		Pavir.3KG311700.v4.1	Pavir.9KG085200.v4.1
Pavir.3KG211000.v4.1	Pavir.8KG241400.v4.1		Pavir.3KG311700.v4.1	Pavir.5NG389200.v4.1
Pavir.3KG211000.v4.1	Pavir.7KG145200.v4.1		Pavir.3KG311700.v4.1	Pavir.2NG636900.v4.1
Pavir.3KG211000.v4.1	Pavir.9NG082500.v4.1		Pavir.3KG311700.v4.1	Pavir.2KG587700.v4.1
Pavir.3KG211000.v4.1	Pavir.8KG268900.v4.1		Pavir.3KG311700.v4.1	Pavir.6KG148400.v4.1
Pavir.3KG211000.v4.1	Pavir.6NG185900.v4.1		Pavir.3KG311700.v4.1	Pavir.5KG671400.v4.1
Pavir.3KG211000.v4.1	Pavir.1NG081300.v4.1		Pavir.3KG311700.v4.1	Pavir.8KG093500.v4.1
Pavir.3KG211000.v4.1	Pavir.4KG357800.v4.1		Pavir.3KG311700.v4.1	Pavir.4KG212200.v4.1
Pavir.3KG211000.v4.1	Pavir.1KG110600.v4.1		Pavir.9NG775900.v4.1	Pavir.4KG225100.v4.1
Pavir.3KG211000.v4.1	Pavir.5KG422000.v4.1		Pavir.9NG775900.v4.1	Pavir.9KG564100.v4.1
Pavir.3KG211000.v4.1	Pavir.9NG252700.v4.1		Pavir.9NG775900.v4.1	Pavir.6NG083100.v4.1
Pavir.3KG211000.v4.1	Pavir.3KG512600.v4.1		Pavir.9NG775900.v4.1	Pavir.7NG364900.v4.1
Pavir.3KG211000.v4.1	Pavir.7KG221900.v4.1		Pavir.9NG775900.v4.1	Pavir.6NG116700.v4.1
Pavir.3KG211000.v4.1	Pavir.2NG429400.v4.1		Pavir.9NG775900.v4.1	Pavir.8KG208300.v4.1
Pavir.3KG211000.v4.1	Pavir.9KG550900.v4.1		Pavir.9NG775900.v4.1	Pavir.5KG386400.v4.1
Pavir.3KG211000.v4.1	Pavir.9KG133700.v4.1		Pavir.9NG775900.v4.1	Pavir.5NG474900.v4.1
Pavir.3KG211000.v4.1	Pavir.3KG217500.v4.1		Pavir.9NG775900.v4.1	Pavir.2NG075200.v4.1
Pavir.3KG211000.v4.1	Pavir.2KG540400.v4.1		Pavir.9NG775900.v4.1	Pavir.1KG527100.v4.1
Pavir.3KG211000.v4.1	Pavir.9KG148400.v4.1		Pavir.9NG775900.v4.1	Pavir.9NG698900.v4.1
Pavir.3KG211000.v4.1	Pavir.1KG478800.v4.1		Pavir.9NG775900.v4.1	Pavir.7NG416500.v4.1
Pavir.3KG211000.v4.1	Pavir.5NG205500.v4.1		Pavir.9NG775900.v4.1	Pavir.1NG049200.v4.1
Pavir.3KG211000.v4.1	Pavir.9KG352100.v4.1		Pavir.9NG775900.v4.1	Pavir.1KG501500.v4.1
Pavir.3KG211000.v4.1	Pavir.4NG033600.v4.1		Pavir.9NG775900.v4.1	Pavir.9NG012000.v4.1
Pavir.3KG211000.v4.1	Pavir.1KG387800.v4.1		Pavir.9NG775900.v4.1	Pavir.8KG268900.v4.1
Pavir.3KG211000.v4.1	Pavir.1KG491200.v4.1		Pavir.9NG775900.v4.1	Pavir.1KG368100.v4.1
Pavir.3KG311700.v4.1	Pavir.5KG627200.v4.1		Pavir.9NG775900.v4.1	Pavir.9NG769500.v4.1
Pavir.3KG311700.v4.1	Pavir.1KG128400.v4.1		Pavir.9NG775900.v4.1	Pavir.2NG203400.v4.1
Pavir.3KG311700.v4.1	Pavir.1NG295600.v4.1		Pavir.9NG775900.v4.1	Pavir.7NG203100.v4.1
Pavir.3KG311700.v4.1	Pavir.5KG429900.v4.1		Pavir.9NG775900.v4.1	Pavir.2KG442800.v4.1
Pavir.3KG311700.v4.1	Pavir.J554000.v4.1		Pavir.9NG775900.v4.1	Pavir.2NG491000.v4.1
Pavir.3KG311700.v4.1	Pavir.1NG418700.v4.1		Pavir.9NG775900.v4.1	Pavir.5NG385600.v4.1
Pavir.3KG311700.v4.1	Pavir.7NG377800.v4.1		Pavir.9NG775900.v4.1	Pavir.5KG676000.v4.1
Pavir.3KG311700.v4.1	Pavir.9KG148100.v4.1		Pavir.9NG775900.v4.1	Pavir.2KG265100.v4.1
Pavir.3KG311700.v4.1	Pavir.1KG324100.v4.1		Pavir.9NG775900.v4.1	Pavir.3KG214200.v4.1
Pavir.3KG311700.v4.1	Pavir.1NG089900.v4.1		Pavir.9NG775900.v4.1	Pavir.1KG076400.v4.1
Pavir.3KG311700.v4.1	Pavir.J152600.v4.1		Pavir.9NG775900.v4.1	Pavir.4KG313000.v4.1
Pavir.3KG311700.v4.1	Pavir.4NG054900.v4.1		Pavir.9NG116800.v4.1	Pavir.2KG414200.v4.1
Pavir.3KG311700.v4.1	Pavir.5KG373100.v4.1		Pavir.9NG116800.v4.1	Pavir.2NG510900.v4.1
Pavir.3KG311700.v4.1	Pavir.5KG263300.v4.1		Pavir.1NG259200.v4.1	Pavir.7KG032000.v4.1
Pavir.3KG311700.v4.1	Pavir.2NG413900.v4.1		Pavir.1NG259200.v4.1	Pavir.1KG417900.v4.1
Pavir.3KG311700.v4.1	Pavir.5KG482400.v4.1		Pavir.1NG259200.v4.1	Pavir.7NG436300.v4.1
Pavir.3KG311700.v4.1	Pavir.8KG139200.v4.1		Pavir.1NG259200.v4.1	Pavir.7KG377500.v4.1
Pavir.3KG311700.v4.1	Pavir.2NG456800.v4.1		Pavir.1NG259200.v4.1	Pavir.9KG651200.v4.1
Pavir.3KG311700.v4.1	Pavir.5KG291600.v4.1		Pavir.1NG259200.v4.1	Pavir.9NG459300.v4.1
Pavir.3KG311700.v4.1	Pavir.5KG659000.v4.1		Pavir.1NG259200.v4.1	Pavir.2KG571200.v4.1
Pavir.3KG311700.v4.1	Pavir.6KG408400.v4.1		Pavir.1NG259200.v4.1	Pavir.7NG400700.v4.1
Pavir.3KG311700.v4.1	Pavir.4NG276400.v4.1		Pavir.1NG259200.v4.1	Pavir.3KG512000.v4.1
Pavir.3KG311700.v4.1	Pavir.1KG512100.v4.1		Pavir.1NG259200.v4.1	Pavir.8NG044300.v4.1
Pavir.3KG311700.v4.1	Pavir.4KG097600.v4.1		Pavir.1NG259200.v4.1	Pavir.3KG284000.v4.1
Pavir.3KG311700.v4.1	Pavir.2KG531100.v4.1		Pavir.1NG259200.v4.1	Pavir.4NG109400.v4.1
Pavir.3KG311700.v4.1	Pavir.1NG259200.v4.1		Pavir.1NG259200.v4.1	Pavir.5NG344500.v4.1
Pavir.3KG311700.v4.1	Pavir.1KG005200.v4.1		Pavir.1NG259200.v4.1	Pavir.8NG192000.v4.1
Pavir.3KG311700.v4.1	Pavir.9NG200000.v4.1		Pavir.1NG259200.v4.1	Pavir.9KG039000.v4.1
Pavir.3KG311700.v4.1	Pavir.1NG278100.v4.1		Pavir.7NG385600.v4.1	Pavir.5KG686500.v4.1
Pavir.3KG311700.v4.1	Pavir.5KG430600.v4.1		Pavir.7NG385600.v4.1	Pavir.5KG111100.v4.1
Pavir.3KG311700.v4.1	Pavir.4KG335400.v4.1		Pavir.7NG385600.v4.1	Pavir.2NG632700.v4.1
Pavir.3KG311700.v4.1	Pavir.5KG603300.v4.1		Pavir.7NG385600.v4.1	Pavir.9KG599500.v4.1
Pavir.3KG311700.v4.1	Pavir.7NG400700.v4.1		Pavir.7NG385600.v4.1	Pavir.7KG407400.v4.1
Pavir.3KG311700.v4.1	Pavir.2KG571200.v4.1		Pavir.7NG385600.v4.1	Pavir.4NG248300.v4.1
Pavir.3KG311700.v4.1	Pavir.4NG090700.v4.1		Pavir.7NG385600.v4.1	Pavir.4KG337800.v4.1
Pavir.3KG311700.v4.1	Pavir.3NG111500.v4.1		Pavir.7NG385600.v4.1	Pavir.7KG424000.v4.1
Pavir.3KG311700.v4.1	Pavir.7KG377500.v4.1		Pavir.7NG385600.v4.1	Pavir.1KG158500.v4.1
Pavir.3KG311700.v4.1	Pavir.5NG239300.v4.1		Pavir.7NG385600.v4.1	Pavir.3KG234100.v4.1
Pavir.3KG311700.v4.1	Pavir.6KG368900.v4.1		Pavir.7NG385600.v4.1	Pavir.2KG263000.v4.1
Pavir.3KG311700.v4.1	Pavir.8KG331000.v4.1		Pavir.7NG385600.v4.1	Pavir.1NG326500.v4.1
Pavir.3KG311700.v4.1	Pavir.4KG362700.v4.1		Pavir.7NG385600.v4.1	Pavir.2NG406700.v4.1
Pavir.3KG311700.v4.1	Pavir.7KG032000.v4.1		Pavir.7NG385600.v4.1	Pavir.1KG387100.v4.1
Pavir.3KG311700.v4.1	Pavir.5KG482500.v4.1		Pavir.7NG385600.v4.1	Pavir.1NG473900.v4.1
Pavir.3KG311700.v4.1	Pavir.5KG589500.v4.1		Pavir.7NG385600.v4.1	Pavir.1NG476000.v4.1
Pavir.3KG311700.v4.1	Pavir.7KG230800.v4.1		Pavir.7NG385600.v4.1	Pavir.7NG266200.v4.1
Pavir.3KG311700.v4.1	Pavir.9NG663100.v4.1		Pavir.7NG385600.v4.1	Pavir.7KG137100.v4.1
Pavir.3KG311700.v4.1	Pavir.4KG321100.v4.1		Pavir.7NG385600.v4.1	Pavir.5KG055100.v4.1
Pavir.3KG311700.v4.1	Pavir.3KG421900.v4.1		Pavir.7NG385600.v4.1	Pavir.6NG112900.v4.1
Pavir.3KG311700.v4.1	Pavir.3NG086700.v4.1		Pavir.7NG385600.v4.1	Pavir.6NG324400.v4.1
Pavir.3KG311700.v4.1	Pavir.4KG029400.v4.1		Pavir.7NG385600.v4.1	Pavir.2NG491000.v4.1
Pavir.1NG475300.v4.1	Pavir.1KG324100.v4.1		Pavir.7NG385600.v4.1	Pavir.1NG034400.v4.1
Pavir.1NG475300.v4.1	Pavir.1KG512100.v4.1		Pavir.7NG385600.v4.1	Pavir.5NG571600.v4.1
Pavir.1NG475300.v4.1	Pavir.4KG335400.v4.1		Pavir.7NG385600.v4.1	Pavir.9NG081800.v4.1
Pavir.1NG475300.v4.1	Pavir.2KG571200.v4.1		Pavir.7NG385600.v4.1	Pavir.4KG305900.v4.1
Pavir.1NG475300.v4.1	Pavir.J322100.v4.1		Pavir.7NG385600.v4.1	Pavir.J616100.v4.1
Pavir.5KG667800.v4.1	Pavir.9NG589700.v4.1		Pavir.7NG385600.v4.1	Pavir.1KG501500.v4.1
Pavir.5KG667800.v4.1	Pavir.8KG167200.v4.1		Pavir.7NG385600.v4.1	Pavir.1NG410200.v4.1
Pavir.5KG667800.v4.1	Pavir.8KG090600.v4.1		Pavir.7NG385600.v4.1	Pavir.3KG456300.v4.1
Pavir.5KG667800.v4.1	Pavir.7KG296100.v4.1		Pavir.7NG385600.v4.1	Pavir.8KG208300.v4.1
Pavir.5KG667800.v4.1	Pavir.5KG506400.v4.1		Pavir.7NG385600.v4.1	Pavir.1NG126400.v4.1
Pavir.5KG667800.v4.1	Pavir.7KG182700.v4.1		Pavir.7NG385600.v4.1	Pavir.4KG238300.v4.1
Pavir.5KG667800.v4.1	Pavir.5NG088500.v4.1		Pavir.7NG385600.v4.1	Pavir.9NG274600.v4.1
Pavir.5KG667800.v4.1	Pavir.2NG429100.v4.1		Pavir.7NG385600.v4.1	Pavir.5KG613600.v4.1
Pavir.5KG667800.v4.1	Pavir.5KG691100.v4.1		Pavir.7NG385600.v4.1	Pavir.2KG534500.v4.1
Pavir.5KG667800.v4.1	Pavir.5KG593400.v4.1		Pavir.7NG385600.v4.1	Pavir.2NG003200.v4.1
Pavir.5KG667800.v4.1	Pavir.9NG186300.v4.1		Pavir.7NG385600.v4.1	Pavir.7KG382500.v4.1
Pavir.5KG667800.v4.1	Pavir.1KG553500.v4.1		Pavir.7NG385600.v4.1	Pavir.5NG075400.v4.1
Pavir.5KG667800.v4.1	Pavir.1KG380200.v4.1		Pavir.7NG385600.v4.1	Pavir.7KG172700.v4.1
Pavir.5KG667800.v4.1	Pavir.5KG482400.v4.1		Pavir.7NG385600.v4.1	Pavir.3NG218800.v4.1
Pavir.5KG667800.v4.1	Pavir.4KG192300.v4.1		Pavir.7NG385600.v4.1	Pavir.2NG446500.v4.1
Pavir.5KG667800.v4.1	Pavir.3NG172700.v4.1		Pavir.7NG385600.v4.1	Pavir.2NG317200.v4.1
Pavir.5KG667800.v4.1	Pavir.3NG126300.v4.1		Pavir.7NG385600.v4.1	Pavir.2KG409700.v4.1
Pavir.5KG667800.v4.1	Pavir.9NG116800.v4.1		Pavir.7NG385600.v4.1	Pavir.4KG186200.v4.1
Pavir.5KG667800.v4.1	Pavir.J554000.v4.1		Pavir.7NG385600.v4.1	Pavir.8NG017000.v4.1
Pavir.5KG667800.v4.1	Pavir.2NG442000.v4.1		Pavir.7NG385600.v4.1	Pavir.8KG010800.v4.1
Pavir.5KG667800.v4.1	Pavir.7NG377800.v4.1		Pavir.7NG385600.v4.1	Pavir.2NG346300.v4.1
Pavir.5KG667800.v4.1	Pavir.8NG280400.v4.1		Pavir.7NG385600.v4.1	Pavir.3NG024900.v4.1
Pavir.5KG667800.v4.1	Pavir.7KG238400.v4.1		Pavir.7NG385600.v4.1	Pavir.3KG038800.v4.1
Pavir.5KG667800.v4.1	Pavir.1KG339700.v4.1		Pavir.7NG385600.v4.1	Pavir.8NG334400.v4.1
Pavir.5KG667800.v4.1	Pavir.3KG404500.v4.1		Pavir.7NG385600.v4.1	Pavir.6NG140100.v4.1
Pavir.5KG667800.v4.1	Pavir.9KG023900.v4.1		Pavir.7NG385600.v4.1	Pavir.1KG516500.v4.1
Pavir.5KG667800.v4.1	Pavir.5NG508300.v4.1		Pavir.7NG385600.v4.1	Pavir.5KG641400.v4.1
Pavir.5KG667800.v4.1	Pavir.3KG002200.v4.1		Pavir.7NG385600.v4.1	Pavir.2NG380300.v4.1
Pavir.5KG667800.v4.1	Pavir.4NG109400.v4.1		Pavir.7NG385600.v4.1	Pavir.6NG092300.v4.1
Pavir.5KG667800.v4.1	Pavir.4KG213400.v4.1		Pavir.7NG385600.v4.1	Pavir.2NG117500.v4.1
Pavir.5KG667800.v4.1	Pavir.1NG301300.v4.1		Pavir.7NG385600.v4.1	Pavir.1NG028500.v4.1
Pavir.5KG667800.v4.1	Pavir.6KG272400.v4.1		Pavir.7NG385600.v4.1	Pavir.9NG671400.v4.1
Pavir.5KG667800.v4.1	Pavir.7NG353300.v4.1		Pavir.7NG385600.v4.1	Pavir.9NG671500.v4.1
Pavir.5KG667800.v4.1	Pavir.5KG362300.v4.1		Pavir.3NG109800.v4.1	Pavir.5NG006200.v4.1
Pavir.5KG667800.v4.1	Pavir.9KG039000.v4.1		Pavir.3NG109800.v4.1	Pavir.2KG045100.v4.1
Pavir.5KG667800.v4.1	Pavir.5NG538700.v4.1		Pavir.3NG109800.v4.1	Pavir.9KG395800.v4.1
Pavir.5KG667800.v4.1	Pavir.4NG101100.v4.1		Pavir.3NG109800.v4.1	Pavir.3KG055300.v4.1
Pavir.5KG667800.v4.1	Pavir.8NG117900.v4.1		Pavir.3NG109800.v4.1	Pavir.3KG141800.v4.1
Pavir.5KG667800.v4.1	Pavir.2KG446000.v4.1		Pavir.3NG109800.v4.1	Pavir.7KG034900.v4.1
Pavir.5KG667800.v4.1	Pavir.5KG515900.v4.1		Pavir.3NG109800.v4.1	Pavir.2NG346300.v4.1
Pavir.5KG667800.v4.1	Pavir.4KG064500.v4.1		Pavir.3NG109800.v4.1	Pavir.J119900.v4.1
Pavir.5KG667800.v4.1	Pavir.7NG267100.v4.1		Pavir.3NG109800.v4.1	Pavir.3KG460000.v4.1
Pavir.5KG667800.v4.1	Pavir.5KG699800.v4.1		Pavir.3NG109800.v4.1	Pavir.1KG085500.v4.1
Pavir.5KG667800.v4.1	Pavir.2KG051700.v4.1		Pavir.3NG109800.v4.1	Pavir.8KG025100.v4.1
Pavir.5KG667800.v4.1	Pavir.9KG276800.v4.1		Pavir.3NG109800.v4.1	Pavir.1KG035000.v4.1
Pavir.5KG667800.v4.1	Pavir.9NG557600.v4.1		Pavir.3NG109800.v4.1	Pavir.6NG012000.v4.1
Pavir.5KG667800.v4.1	Pavir.6KG368900.v4.1		Pavir.3NG109800.v4.1	Pavir.1NG038300.v4.1
Pavir.5KG667800.v4.1	Pavir.2KG552300.v4.1		Pavir.3NG109800.v4.1	Pavir.9NG560200.v4.1
Pavir.5KG667800.v4.1	Pavir.5NG476600.v4.1		Pavir.3NG109800.v4.1	Pavir.3NG239500.v4.1
Pavir.5KG667800.v4.1	Pavir.2NG241200.v4.1		Pavir.3NG109800.v4.1	Pavir.2KG536900.v4.1
Pavir.5KG667800.v4.1	Pavir.7NG213600.v4.1		Pavir.3NG109800.v4.1	Pavir.6NG131700.v4.1
Pavir.5KG667800.v4.1	Pavir.3KG040600.v4.1		Pavir.3NG109800.v4.1	Pavir.8KG156500.v4.1
Pavir.5KG667800.v4.1	Pavir.7KG376700.v4.1		Pavir.3NG109800.v4.1	Pavir.5KG001400.v4.1
Pavir.5KG667800.v4.1	Pavir.6NG034400.v4.1		Pavir.3NG109800.v4.1	Pavir.9NG136600.v4.1
Pavir.5KG667800.v4.1	Pavir.3NG150500.v4.1		Pavir.3NG109800.v4.1	Pavir.9NG298900.v4.1
Pavir.5KG667800.v4.1	Pavir.5KG661200.v4.1		Pavir.3NG109800.v4.1	Pavir.6NG103200.v4.1
Pavir.5KG667800.v4.1	Pavir.9NG431400.v4.1		Pavir.3NG109800.v4.1	Pavir.1KG077000.v4.1
Pavir.5KG667800.v4.1	Pavir.8KG107200.v4.1		Pavir.3NG109800.v4.1	Pavir.9KG256300.v4.1
Pavir.5KG667800.v4.1	Pavir.9KG010200.v4.1		Pavir.3NG109800.v4.1	Pavir.7KG174800.v4.1
Pavir.5KG667800.v4.1	Pavir.1KG363000.v4.1		Pavir.3NG109800.v4.1	Pavir.7KG160600.v4.1
Pavir.5KG667800.v4.1	Pavir.1KG544600.v4.1		Pavir.3NG109800.v4.1	Pavir.6KG253300.v4.1
Pavir.5KG667800.v4.1	Pavir.4KG007300.v4.1		Pavir.3NG109800.v4.1	Pavir.8NG220900.v4.1
Pavir.5KG667800.v4.1	Pavir.7NG389200.v4.1		Pavir.3NG109800.v4.1	Pavir.5NG498400.v4.1
Pavir.5KG667800.v4.1	Pavir.7NG222100.v4.1		Pavir.3NG109800.v4.1	Pavir.9KG478300.v4.1
Pavir.5KG667800.v4.1	Pavir.8KG308700.v4.1		Pavir.3NG109800.v4.1	Pavir.5NG538700.v4.1
Pavir.5KG667800.v4.1	Pavir.4KG097600.v4.1		Pavir.3NG109800.v4.1	Pavir.5KG680400.v4.1
Pavir.5KG667800.v4.1	Pavir.2NG340400.v4.1		Pavir.3NG109800.v4.1	Pavir.3NG106400.v4.1
Pavir.5KG667800.v4.1	Pavir.6NG083100.v4.1		Pavir.3NG109800.v4.1	Pavir.5KG710600.v4.1
Pavir.5KG667800.v4.1	Pavir.2NG218100.v4.1		Pavir.3NG109800.v4.1	Pavir.5KG630800.v4.1
Pavir.5KG667800.v4.1	Pavir.7NG380200.v4.1		Pavir.3NG109800.v4.1	Pavir.5KG758200.v4.1
Pavir.5KG667800.v4.1	Pavir.7KG420900.v4.1		Pavir.3NG109800.v4.1	Pavir.5KG199400.v4.1
Pavir.5KG667800.v4.1	Pavir.7KG223200.v4.1		Pavir.3NG109800.v4.1	Pavir.5KG618000.v4.1
Pavir.5KG667800.v4.1	Pavir.J291500.v4.1		Pavir.3NG109800.v4.1	Pavir.2NG296500.v4.1
Pavir.5KG667800.v4.1	Pavir.9NG600600.v4.1		Pavir.3NG109800.v4.1	Pavir.9NG173900.v4.1
Pavir.5KG667800.v4.1	Pavir.5KG484500.v4.1		Pavir.3NG109800.v4.1	Pavir.5NG177700.v4.1
Pavir.5KG667800.v4.1	Pavir.1KG413300.v4.1		Pavir.3NG109800.v4.1	Pavir.5NG375900.v4.1
Pavir.5KG667800.v4.1	Pavir.6KG148700.v4.1		Pavir.3NG109800.v4.1	Pavir.2KG214900.v4.1
Pavir.5KG667800.v4.1	Pavir.3NG111500.v4.1		Pavir.3KG211000.v4.1	Pavir.7NG385600.v4.1
Pavir.5KG667800.v4.1	Pavir.J481600.v4.1		Pavir.3KG211000.v4.1	Pavir.9NG775900.v4.1
Pavir.5KG667800.v4.1	Pavir.1NG392600.v4.1		Pavir.3KG211000.v4.1	Pavir.1NG049200.v4.1
Pavir.5KG667800.v4.1	Pavir.1KG300300.v4.1		Pavir.3KG211000.v4.1	Pavir.9NG116800.v4.1
Pavir.5KG667800.v4.1	Pavir.9NG015500.v4.1		Pavir.3KG211000.v4.1	Pavir.9KG599500.v4.1
Pavir.5KG667800.v4.1	Pavir.3NG268400.v4.1		Pavir.3KG211000.v4.1	Pavir.4KG305900.v4.1
Pavir.5KG667800.v4.1	Pavir.7NG240000.v4.1		Pavir.3KG211000.v4.1	Pavir.1KG501500.v4.1
Pavir.5KG667800.v4.1	Pavir.9NG036800.v4.1		Pavir.3KG211000.v4.1	Pavir.5NG075400.v4.1
Pavir.5KG667800.v4.1	Pavir.5NG329100.v4.1		Pavir.3KG211000.v4.1	Pavir.7KG172700.v4.1
Pavir.5KG667800.v4.1	Pavir.3NG002700.v4.1		Pavir.3KG211000.v4.1	Pavir.3NG218800.v4.1
Pavir.5KG667800.v4.1	Pavir.1NG359200.v4.1		Pavir.3KG211000.v4.1	Pavir.7KG185800.v4.1
Pavir.5KG667800.v4.1	Pavir.9KG382500.v4.1		Pavir.3KG211000.v4.1	Pavir.5NG403500.v4.1
Pavir.5KG667800.v4.1	Pavir.1NG250700.v4.1		Pavir.3KG211000.v4.1	Pavir.2KG016900.v4.1
Pavir.5KG667800.v4.1	Pavir.4KG090000.v4.1		Pavir.3KG211000.v4.1	Pavir.2NG075200.v4.1
Pavir.5KG667800.v4.1	Pavir.7KG346000.v4.1		Pavir.3KG211000.v4.1	Pavir.7NG416500.v4.1
Pavir.5KG667800.v4.1	Pavir.6NG185900.v4.1		Pavir.3KG211000.v4.1	Pavir.1KG368100.v4.1
Pavir.5KG667800.v4.1	Pavir.5NG445300.v4.1		Pavir.3KG211000.v4.1	Pavir.7NG203100.v4.1
Pavir.5KG667800.v4.1	Pavir.7NG167100.v4.1		Pavir.3KG211000.v4.1	Pavir.6NG140100.v4.1
Pavir.5KG667800.v4.1	Pavir.5KG361100.v4.1		Pavir.3KG211000.v4.1	Pavir.2KG442800.v4.1
Pavir.5KG667800.v4.1	Pavir.2KG016900.v4.1		Pavir.3KG211000.v4.1	Pavir.2NG491000.v4.1
Pavir.5KG667800.v4.1	Pavir.1NG377800.v4.1		Pavir.3KG211000.v4.1	Pavir.1NG459500.v4.1
Pavir.5KG667800.v4.1	Pavir.3NG029300.v4.1		Pavir.3KG211000.v4.1	Pavir.J165300.v4.1
Pavir.5KG667800.v4.1	Pavir.9NG738700.v4.1		Pavir.3KG211000.v4.1	Pavir.9NG760100.v4.1
Pavir.5KG667800.v4.1	Pavir.5NG403500.v4.1		Pavir.3KG211000.v4.1	Pavir.1NG004700.v4.1
Pavir.5KG667800.v4.1	Pavir.5KG374500.v4.1		Pavir.3KG211000.v4.1	Pavir.9NG671400.v4.1
Pavir.5KG667800.v4.1	Pavir.5NG314300.v4.1		Pavir.3KG211000.v4.1	Pavir.2NG203400.v4.1
Pavir.5KG667800.v4.1	Pavir.1NG449900.v4.1		Pavir.3KG211000.v4.1	Pavir.2KG409700.v4.1
Pavir.5KG667800.v4.1	Pavir.6NG160500.v4.1		Pavir.3KG211000.v4.1	Pavir.J629500.v4.1
Pavir.5KG667800.v4.1	Pavir.4NG337300.v4.1		Pavir.3KG211000.v4.1	Pavir.2NG380300.v4.1
Pavir.5KG667800.v4.1	Pavir.1NG499600.v4.1		Pavir.3KG211000.v4.1	Pavir.2KG414200.v4.1
Pavir.5KG667800.v4.1	Pavir.9KG148100.v4.1		Pavir.3KG211000.v4.1	Pavir.2NG510900.v4.1
Pavir.5KG667800.v4.1	Pavir.9KG616000.v4.1		Pavir.3KG211000.v4.1	Pavir.6NG092300.v4.1
Pavir.5KG667800.v4.1	Pavir.1KG305300.v4.1		Pavir.3KG211000.v4.1	Pavir.1KG076400.v4.1
Pavir.5KG667800.v4.1	Pavir.7NG278600.v4.1		Pavir.3KG211000.v4.1	Pavir.7KG221900.v4.1
Pavir.5KG667800.v4.1	Pavir.7KG131800.v4.1		Pavir.3KG211000.v4.1	Pavir.2NG117500.v4.1
Pavir.5KG667800.v4.1	Pavir.7NG226000.v4.1		Pavir.3KG211000.v4.1	Pavir.9KG550900.v4.1
Pavir.5KG667800.v4.1	Pavir.5NG221300.v4.1		Pavir.4KG355300.v4.1	Pavir.9NG047900.v4.1
Pavir.5KG667800.v4.1	Pavir.9NG824300.v4.1		Pavir.4KG355300.v4.1	Pavir.J528700.v4.1
Pavir.5KG667800.v4.1	Pavir.9KG130300.v4.1		Pavir.4KG355300.v4.1	Pavir.9NG518200.v4.1
Pavir.5KG667800.v4.1	Pavir.4NG310000.v4.1		Pavir.4KG355300.v4.1	Pavir.4NG271600.v4.1
Pavir.5KG667800.v4.1	Pavir.5KG059700.v4.1		Pavir.4KG355300.v4.1	Pavir.5KG352600.v4.1
Pavir.5KG667800.v4.1	Pavir.3KG506100.v4.1		Pavir.4KG355300.v4.1	Pavir.5NG248900.v4.1
Pavir.5KG667800.v4.1	Pavir.1NG273600.v4.1		Pavir.4KG355300.v4.1	Pavir.2KG189400.v4.1
Pavir.5KG667800.v4.1	Pavir.5KG469100.v4.1		Pavir.4KG355300.v4.1	Pavir.1NG132900.v4.1
Pavir.5KG667800.v4.1	Pavir.1NG486300.v4.1		Pavir.9KG312300.v4.1	Pavir.3KG363100.v4.1
Pavir.5KG667800.v4.1	Pavir.3KG088700.v4.1		Pavir.9KG312300.v4.1	Pavir.5KG640500.v4.1
Pavir.5KG667800.v4.1	Pavir.5KG345800.v4.1		Pavir.5NG356800.v4.1	Pavir.9NG698900.v4.1
Pavir.5KG667800.v4.1	Pavir.7NG251200.v4.1		Pavir.5NG356800.v4.1	Pavir.1KG356000.v4.1
Pavir.5KG667800.v4.1	Pavir.9KG002800.v4.1		Pavir.5NG356800.v4.1	Pavir.9NG769500.v4.1
Pavir.5KG667800.v4.1	Pavir.1KG296600.v4.1		Pavir.5NG356800.v4.1	Pavir.8KG241400.v4.1
Pavir.5KG667800.v4.1	Pavir.1NG134300.v4.1		Pavir.5NG356800.v4.1	Pavir.9NG795300.v4.1
Pavir.5KG667800.v4.1	Pavir.4NG039900.v4.1		Pavir.5NG356800.v4.1	Pavir.5NG299400.v4.1
Pavir.5KG667800.v4.1	Pavir.9KG473700.v4.1		Pavir.5NG356800.v4.1	Pavir.2KG265100.v4.1
Pavir.5KG667800.v4.1	Pavir.5KG116600.v4.1		Pavir.5NG356800.v4.1	Pavir.6NG120500.v4.1
Pavir.5KG667800.v4.1	Pavir.9NG711900.v4.1		Pavir.5NG356800.v4.1	Pavir.4KG408000.v4.1
Pavir.5KG667800.v4.1	Pavir.6KG408400.v4.1		Pavir.6KG325900.v4.1	Pavir.1KG158500.v4.1
Pavir.5KG667800.v4.1	Pavir.1KG219100.v4.1		Pavir.6KG325900.v4.1	Pavir.2NG324600.v4.1
Pavir.5KG667800.v4.1	Pavir.2NG076000.v4.1		Pavir.6KG325900.v4.1	Pavir.4KG225100.v4.1
Pavir.5KG667800.v4.1	Pavir.2KG587700.v4.1		Pavir.6KG325900.v4.1	Pavir.9NG775900.v4.1
Pavir.5KG667800.v4.1	Pavir.7NG350800.v4.1		Pavir.6KG325900.v4.1	Pavir.9NG017700.v4.1
Pavir.5KG667800.v4.1	Pavir.7KG240800.v4.1		Pavir.6KG325900.v4.1	Pavir.8KG208300.v4.1
Pavir.5KG667800.v4.1	Pavir.1NG557000.v4.1		Pavir.6KG325900.v4.1	Pavir.5KG386400.v4.1
Pavir.5KG667800.v4.1	Pavir.6KG214300.v4.1		Pavir.6KG325900.v4.1	Pavir.1KG356000.v4.1
Pavir.5KG667800.v4.1	Pavir.2KG389000.v4.1		Pavir.6KG325900.v4.1	Pavir.5KG371300.v4.1
Pavir.5KG667800.v4.1	Pavir.5KG640500.v4.1		Pavir.6KG325900.v4.1	Pavir.7NG416500.v4.1
Pavir.5KG667800.v4.1	Pavir.2NG455500.v4.1		Pavir.6KG325900.v4.1	Pavir.3KG353200.v4.1
Pavir.5KG667800.v4.1	Pavir.1KG222800.v4.1		Pavir.6KG325900.v4.1	Pavir.1KG368100.v4.1
Pavir.5KG667800.v4.1	Pavir.5KG076600.v4.1		Pavir.6KG325900.v4.1	Pavir.9NG769500.v4.1
Pavir.5KG667800.v4.1	Pavir.5NG165700.v4.1		Pavir.6KG325900.v4.1	Pavir.6KG233200.v4.1
Pavir.5KG667800.v4.1	Pavir.5KG556900.v4.1		Pavir.6KG325900.v4.1	Pavir.2KG265100.v4.1
Pavir.5KG667800.v4.1	Pavir.4NG042100.v4.1		Pavir.6KG325900.v4.1	Pavir.9NG012000.v4.1
Pavir.5KG667800.v4.1	Pavir.2KG386300.v4.1		Pavir.6KG325900.v4.1	Pavir.2KG337200.v4.1
Pavir.5KG667800.v4.1	Pavir.4KG338200.v4.1		Pavir.6KG325900.v4.1	Pavir.6NG011200.v4.1
Pavir.5KG667800.v4.1	Pavir.6KG407400.v4.1		Pavir.6KG325900.v4.1	Pavir.5NG385600.v4.1
Pavir.4KG097600.v4.1	Pavir.5KG627200.v4.1		Pavir.6KG325900.v4.1	Pavir.5KG676000.v4.1
Pavir.4KG097600.v4.1	Pavir.4KG192300.v4.1		Pavir.6KG325900.v4.1	Pavir.3KG214200.v4.1
Pavir.4KG097600.v4.1	Pavir.3NG172700.v4.1		Pavir.6KG325900.v4.1	Pavir.8KG100000.v4.1
Pavir.4KG097600.v4.1	Pavir.2KG070800.v4.1		Pavir.6KG325900.v4.1	Pavir.6KG107700.v4.1
Pavir.4KG097600.v4.1	Pavir.2NG340400.v4.1		Pavir.6KG325900.v4.1	Pavir.2NG451500.v4.1
Pavir.4KG097600.v4.1	Pavir.8KG090600.v4.1		Pavir.6KG325900.v4.1	Pavir.2KG110200.v4.1
Pavir.4KG097600.v4.1	Pavir.3NG126300.v4.1		Pavir.4NG315800.v4.1	Pavir.5KG109600.v4.1
Pavir.4KG097600.v4.1	Pavir.9KG039000.v4.1		Pavir.4NG315800.v4.1	Pavir.1KG158500.v4.1
Pavir.4KG097600.v4.1	Pavir.J410000.v4.1		Pavir.4NG315800.v4.1	Pavir.3KG234100.v4.1
Pavir.4KG097600.v4.1	Pavir.5KG429900.v4.1		Pavir.4NG315800.v4.1	Pavir.2NG324600.v4.1
Pavir.4KG097600.v4.1	Pavir.J554000.v4.1		Pavir.4NG315800.v4.1	Pavir.2NG406700.v4.1
Pavir.4KG097600.v4.1	Pavir.5NG538700.v4.1		Pavir.4NG315800.v4.1	Pavir.7KG283700.v4.1
Pavir.4KG097600.v4.1	Pavir.6KG407300.v4.1		Pavir.4NG315800.v4.1	Pavir.2NG361400.v4.1
Pavir.4KG097600.v4.1	Pavir.1NG418700.v4.1		Pavir.4NG315800.v4.1	Pavir.9NG012000.v4.1
Pavir.4KG097600.v4.1	Pavir.7NG377800.v4.1		Pavir.4NG315800.v4.1	Pavir.5KG686500.v4.1
Pavir.4KG097600.v4.1	Pavir.9KG148100.v4.1		Pavir.4NG315800.v4.1	Pavir.4KG225100.v4.1
Pavir.4KG097600.v4.1	Pavir.3KG404500.v4.1		Pavir.4NG315800.v4.1	Pavir.3NG021400.v4.1
Pavir.4KG097600.v4.1	Pavir.7KG182700.v4.1		Pavir.4NG315800.v4.1	Pavir.3NG324900.v4.1
Pavir.4KG097600.v4.1	Pavir.1KG324100.v4.1		Pavir.4NG315800.v4.1	Pavir.2NG632700.v4.1
Pavir.4KG097600.v4.1	Pavir.1NG089900.v4.1		Pavir.4NG315800.v4.1	Pavir.9NG775900.v4.1
Pavir.4KG097600.v4.1	Pavir.4NG109400.v4.1		Pavir.4NG315800.v4.1	Pavir.7KG359300.v4.1
Pavir.4KG097600.v4.1	Pavir.8NG117900.v4.1		Pavir.4NG315800.v4.1	Pavir.6NG134600.v4.1
Pavir.4KG097600.v4.1	Pavir.5NG322400.v4.1		Pavir.4NG315800.v4.1	Pavir.8KG208300.v4.1
Pavir.4KG097600.v4.1	Pavir.4NG054900.v4.1		Pavir.4NG315800.v4.1	Pavir.9KG423500.v4.1
Pavir.4KG097600.v4.1	Pavir.5KG373100.v4.1		Pavir.4NG315800.v4.1	Pavir.2KG298700.v4.1
Pavir.4KG097600.v4.1	Pavir.9NG154000.v4.1		Pavir.4NG315800.v4.1	Pavir.2NG317200.v4.1
Pavir.4KG097600.v4.1	Pavir.3KG512000.v4.1		Pavir.4NG315800.v4.1	Pavir.7KG359400.v4.1
Pavir.4KG097600.v4.1	Pavir.9NG451100.v4.1		Pavir.4NG315800.v4.1	Pavir.1NG180300.v4.1
Pavir.4KG097600.v4.1	Pavir.9NG589700.v4.1		Pavir.4NG315800.v4.1	Pavir.5KG386400.v4.1
Pavir.4KG097600.v4.1	Pavir.9NG850700.v4.1		Pavir.4NG315800.v4.1	Pavir.3KG353200.v4.1
Pavir.4KG097600.v4.1	Pavir.7KG296100.v4.1		Pavir.4NG315800.v4.1	Pavir.1NG126400.v4.1
Pavir.4KG097600.v4.1	Pavir.5KG506400.v4.1		Pavir.4NG315800.v4.1	Pavir.5NG474900.v4.1
Pavir.4KG097600.v4.1	Pavir.5NG239300.v4.1		Pavir.4NG315800.v4.1	Pavir.4KG238300.v4.1
Pavir.4KG097600.v4.1	Pavir.5KG482400.v4.1		Pavir.4NG315800.v4.1	Pavir.2NG075200.v4.1
Pavir.4KG097600.v4.1	Pavir.3KG446600.v4.1		Pavir.4NG315800.v4.1	Pavir.1KG527100.v4.1
Pavir.4KG097600.v4.1	Pavir.9NG116800.v4.1		Pavir.4NG315800.v4.1	Pavir.1KG368100.v4.1
Pavir.4KG097600.v4.1	Pavir.5KG589200.v4.1		Pavir.4NG315800.v4.1	Pavir.9NG698900.v4.1
Pavir.4KG097600.v4.1	Pavir.5NG508300.v4.1		Pavir.4NG315800.v4.1	Pavir.1KG356000.v4.1
Pavir.4KG097600.v4.1	Pavir.3NG239500.v4.1		Pavir.4NG315800.v4.1	Pavir.7NG416500.v4.1
Pavir.4KG097600.v4.1	Pavir.8KG139200.v4.1		Pavir.4NG315800.v4.1	Pavir.2KG534500.v4.1
Pavir.4KG097600.v4.1	Pavir.2NG456800.v4.1		Pavir.4NG315800.v4.1	Pavir.4KG186200.v4.1
Pavir.4KG097600.v4.1	Pavir.5KG659000.v4.1		Pavir.4NG315800.v4.1	Pavir.5NG299400.v4.1
Pavir.4KG097600.v4.1	Pavir.5KG362300.v4.1		Pavir.4NG315800.v4.1	Pavir.1KG169600.v4.1
Pavir.4KG097600.v4.1	Pavir.4NG101100.v4.1		Pavir.4NG315800.v4.1	Pavir.8KG175700.v4.1
Pavir.4KG097600.v4.1	Pavir.5KG430600.v4.1		Pavir.4NG315800.v4.1	Pavir.7NG072500.v4.1
Pavir.4KG097600.v4.1	Pavir.5KG699800.v4.1		Pavir.4NG315800.v4.1	Pavir.7KG137100.v4.1
Pavir.4KG097600.v4.1	Pavir.2KG051700.v4.1		Pavir.4NG315800.v4.1	Pavir.5KG055100.v4.1
Pavir.4KG097600.v4.1	Pavir.9KG276800.v4.1		Pavir.4NG315800.v4.1	Pavir.6NG324400.v4.1
Pavir.4KG097600.v4.1	Pavir.6KG368900.v4.1		Pavir.4NG315800.v4.1	Pavir.5NG385600.v4.1
Pavir.4KG097600.v4.1	Pavir.2NG241200.v4.1		Pavir.4NG315800.v4.1	Pavir.7KG182700.v4.1
Pavir.4KG097600.v4.1	Pavir.1NG278100.v4.1		Pavir.4NG315800.v4.1	Pavir.3NG024900.v4.1
Pavir.4KG097600.v4.1	Pavir.5KG603300.v4.1		Pavir.4NG315800.v4.1	Pavir.3KG038800.v4.1
Pavir.4KG097600.v4.1	Pavir.3NG029000.v4.1		Pavir.4NG315800.v4.1	Pavir.7NG188200.v4.1
Pavir.4KG097600.v4.1	Pavir.1KG417900.v4.1		Pavir.4NG315800.v4.1	Pavir.2NG146200.v4.1
Pavir.4KG097600.v4.1	Pavir.6KG271600.v4.1		Pavir.4NG315800.v4.1	Pavir.8KG085700.v4.1
Pavir.4KG097600.v4.1	Pavir.2KG571200.v4.1		Pavir.4NG315800.v4.1	Pavir.J616100.v4.1
Pavir.4KG097600.v4.1	Pavir.9NG694200.v4.1		Pavir.4NG315800.v4.1	Pavir.1KG501500.v4.1
Pavir.4KG097600.v4.1	Pavir.1KG173100.v4.1		Pavir.4NG315800.v4.1	Pavir.5KG417400.v4.1
Pavir.4KG097600.v4.1	Pavir.3NG024200.v4.1		Pavir.4NG315800.v4.1	Pavir.2KG265100.v4.1
Pavir.4KG097600.v4.1	Pavir.4KG073000.v4.1		Pavir.4NG315800.v4.1	Pavir.2KG337200.v4.1
Pavir.4KG097600.v4.1	Pavir.5KG630800.v4.1		Pavir.4NG315800.v4.1	Pavir.3KG300100.v4.1
Pavir.4KG097600.v4.1	Pavir.7NG300700.v4.1		Pavir.4NG315800.v4.1	Pavir.5NG281700.v4.1
Pavir.4KG097600.v4.1	Pavir.5KG076600.v4.1		Pavir.4NG315800.v4.1	Pavir.7KG339600.v4.1
Pavir.4KG097600.v4.1	Pavir.6KG148700.v4.1		Pavir.4NG315800.v4.1	Pavir.3KG058300.v4.1
Pavir.4KG097600.v4.1	Pavir.3NG111500.v4.1		Pavir.4NG315800.v4.1	Pavir.4KG313000.v4.1
Pavir.4KG097600.v4.1	Pavir.7KG377500.v4.1		Pavir.4NG315800.v4.1	Pavir.2KG263000.v4.1
Pavir.4KG097600.v4.1	Pavir.5KG001400.v4.1		Pavir.4NG315800.v4.1	Pavir.5NG403500.v4.1
Pavir.4KG097600.v4.1	Pavir.4NG276400.v4.1		Pavir.4NG315800.v4.1	Pavir.1NG326500.v4.1
Pavir.4KG097600.v4.1	Pavir.9KG548000.v4.1		Pavir.4NG315800.v4.1	Pavir.5KG337800.v4.1
Pavir.4KG097600.v4.1	Pavir.7NG240000.v4.1		Pavir.4NG315800.v4.1	Pavir.4NG124200.v4.1
Pavir.4KG097600.v4.1	Pavir.9KG382500.v4.1		Pavir.4NG315800.v4.1	Pavir.5KG641400.v4.1
Pavir.4KG097600.v4.1	Pavir.1NG361100.v4.1		Pavir.4NG315800.v4.1	Pavir.6NG011200.v4.1
Pavir.4KG097600.v4.1	Pavir.9KG401100.v4.1		Pavir.4NG315800.v4.1	Pavir.2NG023700.v4.1
Pavir.4KG097600.v4.1	Pavir.1NG250700.v4.1		Pavir.4NG315800.v4.1	Pavir.1NG028500.v4.1
Pavir.4KG097600.v4.1	Pavir.7KG346000.v4.1		Pavir.2KG395300.v4.1	Pavir.9KG181500.v4.1
Pavir.4KG097600.v4.1	Pavir.6NG185900.v4.1		Pavir.2KG395300.v4.1	Pavir.2KG552900.v4.1
Pavir.4KG097600.v4.1	Pavir.5NG403500.v4.1		Pavir.2KG395300.v4.1	Pavir.2KG194500.v4.1
Pavir.4KG097600.v4.1	Pavir.7NG326700.v4.1		Pavir.2KG206100.v4.1	Pavir.5KG686500.v4.1
Pavir.4KG097600.v4.1	Pavir.5NG008900.v4.1		Pavir.2KG206100.v4.1	Pavir.7NG385600.v4.1
Pavir.4KG097600.v4.1	Pavir.6NG160500.v4.1		Pavir.2KG206100.v4.1	Pavir.4KG225100.v4.1
Pavir.4KG097600.v4.1	Pavir.7NG226000.v4.1		Pavir.2KG206100.v4.1	Pavir.5KG111100.v4.1
Pavir.4KG097600.v4.1	Pavir.5NG445300.v4.1		Pavir.2KG206100.v4.1	Pavir.2NG632700.v4.1
Pavir.4KG097600.v4.1	Pavir.1NG377800.v4.1		Pavir.2KG206100.v4.1	Pavir.9NG017700.v4.1
Pavir.4KG097600.v4.1	Pavir.9NG782300.v4.1		Pavir.2KG206100.v4.1	Pavir.9NG739600.v4.1
Pavir.4KG097600.v4.1	Pavir.1NG134300.v4.1		Pavir.2KG206100.v4.1	Pavir.6KG271600.v4.1
Pavir.4KG097600.v4.1	Pavir.1NG136900.v4.1		Pavir.2KG206100.v4.1	Pavir.9NG731100.v4.1
Pavir.4KG097600.v4.1	Pavir.2KG311700.v4.1		Pavir.2KG206100.v4.1	Pavir.1NG142700.v4.1
Pavir.4KG097600.v4.1	Pavir.6KG408400.v4.1		Pavir.2KG206100.v4.1	Pavir.1KG462500.v4.1
Pavir.4KG097600.v4.1	Pavir.2NG076000.v4.1		Pavir.2KG206100.v4.1	Pavir.3KG019000.v4.1
Pavir.4KG097600.v4.1	Pavir.2KG110200.v4.1		Pavir.2KG206100.v4.1	Pavir.3KG175900.v4.1
Pavir.4KG097600.v4.1	Pavir.2NG218100.v4.1		Pavir.2KG206100.v4.1	Pavir.1KG463400.v4.1
Pavir.4KG097600.v4.1	Pavir.1NG259200.v4.1		Pavir.2KG206100.v4.1	Pavir.4NG248300.v4.1
Pavir.4KG097600.v4.1	Pavir.2KG587700.v4.1		Pavir.2KG206100.v4.1	Pavir.4KG337800.v4.1
Pavir.4KG097600.v4.1	Pavir.7NG350800.v4.1		Pavir.2KG206100.v4.1	Pavir.7KG424000.v4.1
Pavir.4KG097600.v4.1	Pavir.3KG421900.v4.1		Pavir.2KG206100.v4.1	Pavir.1KG158500.v4.1
Pavir.4KG097600.v4.1	Pavir.6KG214300.v4.1		Pavir.2KG206100.v4.1	Pavir.3KG234100.v4.1
Pavir.4KG097600.v4.1	Pavir.2KG389000.v4.1		Pavir.2KG206100.v4.1	Pavir.2KG263000.v4.1
Pavir.4KG097600.v4.1	Pavir.2NG455500.v4.1		Pavir.2KG206100.v4.1	Pavir.5NG403500.v4.1
Pavir.4KG097600.v4.1	Pavir.1KG222800.v4.1		Pavir.2KG206100.v4.1	Pavir.1NG326500.v4.1
Pavir.4KG097600.v4.1	Pavir.7KG187800.v4.1		Pavir.2KG206100.v4.1	Pavir.2NG324600.v4.1
Pavir.4KG097600.v4.1	Pavir.5KG589500.v4.1		Pavir.2KG206100.v4.1	Pavir.2NG406700.v4.1
Pavir.4KG097600.v4.1	Pavir.1NG306100.v4.1		Pavir.2KG206100.v4.1	Pavir.7KG283700.v4.1
Pavir.4KG097600.v4.1	Pavir.4NG042100.v4.1		Pavir.2KG206100.v4.1	Pavir.5KG337800.v4.1
Pavir.4KG097600.v4.1	Pavir.4NG192700.v4.1		Pavir.2KG206100.v4.1	Pavir.1NG473900.v4.1
Pavir.4KG097600.v4.1	Pavir.4KG029400.v4.1		Pavir.2KG206100.v4.1	Pavir.1NG476000.v4.1
Pavir.4KG097600.v4.1	Pavir.3NG071100.v4.1		Pavir.2KG206100.v4.1	Pavir.3KG460000.v4.1
Pavir.4KG097600.v4.1	Pavir.1KG418000.v4.1		Pavir.2KG206100.v4.1	Pavir.7NG277100.v4.1
Pavir.2NG122400.v4.1	Pavir.9KG369200.v4.1		Pavir.2KG206100.v4.1	Pavir.3NG221800.v4.1
Pavir.2NG122400.v4.1	Pavir.9KG477100.v4.1		Pavir.2KG206100.v4.1	Pavir.8KG380700.v4.1
Pavir.2NG122400.v4.1	Pavir.4NG126600.v4.1		Pavir.2KG206100.v4.1	Pavir.1NG115800.v4.1
Pavir.2NG122400.v4.1	Pavir.1KG133300.v4.1		Pavir.2KG206100.v4.1	Pavir.6NG058900.v4.1
Pavir.5NG034700.v4.1	Pavir.5KG482400.v4.1		Pavir.2KG206100.v4.1	Pavir.7KG137100.v4.1
Pavir.5NG034700.v4.1	Pavir.J554000.v4.1		Pavir.2KG206100.v4.1	Pavir.5KG055100.v4.1
Pavir.5NG034700.v4.1	Pavir.5KG148000.v4.1		Pavir.2KG206100.v4.1	Pavir.6NG112900.v4.1
Pavir.5NG034700.v4.1	Pavir.3KG062900.v4.1		Pavir.2KG206100.v4.1	Pavir.6NG324400.v4.1
Pavir.5NG034700.v4.1	Pavir.J152600.v4.1		Pavir.2KG206100.v4.1	Pavir.9NG317000.v4.1
Pavir.5NG034700.v4.1	Pavir.5NG344500.v4.1		Pavir.2KG206100.v4.1	Pavir.2NG491000.v4.1
Pavir.5NG034700.v4.1	Pavir.5NG088500.v4.1		Pavir.2KG206100.v4.1	Pavir.1NG034400.v4.1
Pavir.5NG034700.v4.1	Pavir.4KG319500.v4.1		Pavir.2KG206100.v4.1	Pavir.5NG571600.v4.1
Pavir.5NG034700.v4.1	Pavir.9KG423400.v4.1		Pavir.2KG206100.v4.1	Pavir.6KG253300.v4.1
Pavir.5NG034700.v4.1	Pavir.1NG301300.v4.1		Pavir.2KG206100.v4.1	Pavir.2NG256100.v4.1
Pavir.5NG034700.v4.1	Pavir.2NG071100.v4.1		Pavir.2KG206100.v4.1	Pavir.7KG182700.v4.1
Pavir.5NG034700.v4.1	Pavir.8NG117900.v4.1		Pavir.2KG206100.v4.1	Pavir.9NG081800.v4.1
Pavir.5NG034700.v4.1	Pavir.9NG280200.v4.1		Pavir.2KG206100.v4.1	Pavir.3NG024900.v4.1
Pavir.5NG034700.v4.1	Pavir.5NG445300.v4.1		Pavir.2KG206100.v4.1	Pavir.3KG038800.v4.1
Pavir.5NG034700.v4.1	Pavir.2NG342800.v4.1		Pavir.2KG206100.v4.1	Pavir.2NG003200.v4.1
Pavir.5NG034700.v4.1	Pavir.5KG391300.v4.1		Pavir.2KG206100.v4.1	Pavir.9KG423500.v4.1
Pavir.5NG034700.v4.1	Pavir.9KG218000.v4.1		Pavir.2KG206100.v4.1	Pavir.9NG667700.v4.1
Pavir.5NG034700.v4.1	Pavir.9NG738700.v4.1		Pavir.2KG206100.v4.1	Pavir.6NG134600.v4.1
Pavir.5NG034700.v4.1	Pavir.2KG389000.v4.1		Pavir.2KG206100.v4.1	Pavir.8NG180000.v4.1
Pavir.5NG034700.v4.1	Pavir.5KG640500.v4.1		Pavir.2KG206100.v4.1	Pavir.2KG298700.v4.1
Pavir.5NG034700.v4.1	Pavir.1NG259200.v4.1		Pavir.2KG206100.v4.1	Pavir.2NG317200.v4.1
Pavir.5NG034700.v4.1	Pavir.7NG380200.v4.1		Pavir.2KG206100.v4.1	Pavir.7KG359400.v4.1
Pavir.5NG034700.v4.1	Pavir.7KG420900.v4.1		Pavir.2KG206100.v4.1	Pavir.5KG386400.v4.1
Pavir.5NG034700.v4.1	Pavir.7KG223200.v4.1		Pavir.2KG206100.v4.1	Pavir.3KG353200.v4.1
Pavir.5NG034700.v4.1	Pavir.5NG067400.v4.1		Pavir.2KG206100.v4.1	Pavir.5NG474900.v4.1
Pavir.5NG034700.v4.1	Pavir.8KG331000.v4.1		Pavir.2KG206100.v4.1	Pavir.4KG238300.v4.1
Pavir.5NG034700.v4.1	Pavir.3NG029000.v4.1		Pavir.2KG206100.v4.1	Pavir.7NG188200.v4.1
Pavir.5NG034700.v4.1	Pavir.1KG417900.v4.1		Pavir.2KG206100.v4.1	Pavir.2NG075200.v4.1
Pavir.5NG034700.v4.1	Pavir.3KG159900.v4.1		Pavir.2KG206100.v4.1	Pavir.1KG527100.v4.1
Pavir.5NG034700.v4.1	Pavir.9KG493800.v4.1		Pavir.2KG206100.v4.1	Pavir.2NG146200.v4.1
Pavir.5NG034700.v4.1	Pavir.2KG446000.v4.1		Pavir.2KG206100.v4.1	Pavir.2KG534500.v4.1
Pavir.5NG034700.v4.1	Pavir.6KG214800.v4.1		Pavir.2KG206100.v4.1	Pavir.7KG382500.v4.1
Pavir.5NG034700.v4.1	Pavir.2KG553500.v4.1		Pavir.2KG206100.v4.1	Pavir.4KG186200.v4.1
Pavir.5NG034700.v4.1	Pavir.9KG616000.v4.1		Pavir.2KG206100.v4.1	Pavir.6NG012000.v4.1
Pavir.5NG034700.v4.1	Pavir.5KG603300.v4.1		Pavir.2KG206100.v4.1	Pavir.3KG141800.v4.1
Pavir.5NG034700.v4.1	Pavir.2NG428000.v4.1		Pavir.2KG206100.v4.1	Pavir.1KG169600.v4.1
Pavir.5NG034700.v4.1	Pavir.7NG206500.v4.1		Pavir.2KG206100.v4.1	Pavir.2NG523800.v4.1
Pavir.5NG034700.v4.1	Pavir.7NG206600.v4.1		Pavir.2KG206100.v4.1	Pavir.5KG045400.v4.1
Pavir.5NG034700.v4.1	Pavir.1KG402700.v4.1		Pavir.2KG206100.v4.1	Pavir.4KG153200.v4.1
Pavir.5NG034700.v4.1	Pavir.9KG192300.v4.1		Pavir.2KG206100.v4.1	Pavir.1KG026900.v4.1
Pavir.5NG034700.v4.1	Pavir.3KG040600.v4.1		Pavir.2KG206100.v4.1	Pavir.6KG209400.v4.1
Pavir.5NG034700.v4.1	Pavir.1NG355600.v4.1		Pavir.2KG206100.v4.1	Pavir.5NG447400.v4.1
Pavir.5NG034700.v4.1	Pavir.2KG571200.v4.1		Pavir.2KG206100.v4.1	Pavir.6KG148700.v4.1
Pavir.5NG034700.v4.1	Pavir.5NG032600.v4.1		Pavir.2KG206100.v4.1	Pavir.5KG001400.v4.1
Pavir.5NG034700.v4.1	Pavir.5KG523100.v4.1		Pavir.2KG206100.v4.1	Pavir.8KG208300.v4.1
Pavir.5NG034700.v4.1	Pavir.4KG321100.v4.1		Pavir.2KG206100.v4.1	Pavir.1NG126400.v4.1
Pavir.5NG034700.v4.1	Pavir.2NG636900.v4.1		Pavir.2KG206100.v4.1	Pavir.1KG368100.v4.1
Pavir.5NG034700.v4.1	Pavir.7NG163400.v4.1		Pavir.2KG206100.v4.1	Pavir.5KG371300.v4.1
Pavir.5NG034700.v4.1	Pavir.2NG612500.v4.1		Pavir.2KG206100.v4.1	Pavir.9NG274600.v4.1
Pavir.5KG581300.v4.1	Pavir.2KG531100.v4.1		Pavir.2KG206100.v4.1	Pavir.1KG516500.v4.1
Pavir.5KG581300.v4.1	Pavir.5NG067400.v4.1		Pavir.2KG206100.v4.1	Pavir.J616100.v4.1
Pavir.5KG581300.v4.1	Pavir.2NG428000.v4.1		Pavir.2KG206100.v4.1	Pavir.1KG501500.v4.1
Pavir.5KG581300.v4.1	Pavir.1KG402700.v4.1		Pavir.2KG206100.v4.1	Pavir.3KG456300.v4.1
Pavir.5KG581300.v4.1	Pavir.6KG279600.v4.1		Pavir.2KG206100.v4.1	Pavir.1KG035000.v4.1
Pavir.5KG581300.v4.1	Pavir.5NG344500.v4.1		Pavir.2KG206100.v4.1	Pavir.7KG075300.v4.1
Pavir.5KG581300.v4.1	Pavir.9KG299800.v4.1		Pavir.2KG206100.v4.1	Pavir.9NG637500.v4.1
Pavir.5KG581300.v4.1	Pavir.9NG840900.v4.1		Pavir.2KG206100.v4.1	Pavir.5KG613600.v4.1
Pavir.2NG248100.v4.1	Pavir.3KG446600.v4.1		Pavir.2KG206100.v4.1	Pavir.5KG610300.v4.1
Pavir.2NG248100.v4.1	Pavir.4NG276400.v4.1		Pavir.2KG206100.v4.1	Pavir.5KG417400.v4.1
Pavir.2NG248100.v4.1	Pavir.2NG442000.v4.1		Pavir.2KG206100.v4.1	Pavir.2KG536900.v4.1
Pavir.2NG248100.v4.1	Pavir.6KG407300.v4.1		Pavir.2KG206100.v4.1	Pavir.6NG131700.v4.1
Pavir.2NG248100.v4.1	Pavir.1NG377800.v4.1		Pavir.2KG206100.v4.1	Pavir.9KG010200.v4.1
Pavir.2NG248100.v4.1	Pavir.7NG446000.v4.1		Pavir.2KG206100.v4.1	Pavir.3KG300100.v4.1
Pavir.2NG248100.v4.1	Pavir.5KG072800.v4.1		Pavir.2KG206100.v4.1	Pavir.3NG078400.v4.1
Pavir.2NG248100.v4.1	Pavir.4KG064000.v4.1		Pavir.2KG206100.v4.1	Pavir.7KG172700.v4.1
Pavir.2NG248100.v4.1	Pavir.9NG399200.v4.1		Pavir.2KG206100.v4.1	Pavir.3NG218800.v4.1
Pavir.2NG248100.v4.1	Pavir.3KG002200.v4.1		Pavir.2KG206100.v4.1	Pavir.2NG446500.v4.1
Pavir.2NG248100.v4.1	Pavir.7NG380200.v4.1		Pavir.2KG206100.v4.1	Pavir.7KG174800.v4.1
Pavir.2NG248100.v4.1	Pavir.9KG430200.v4.1		Pavir.2KG206100.v4.1	Pavir.5NG281700.v4.1
Pavir.6NG235200.v4.1	Pavir.8KG064300.v4.1		Pavir.2KG206100.v4.1	Pavir.7KG339600.v4.1
Pavir.6NG235200.v4.1	Pavir.5NG075400.v4.1		Pavir.2KG206100.v4.1	Pavir.3KG058300.v4.1
Pavir.6NG235200.v4.1	Pavir.5KG758200.v4.1		Pavir.2KG206100.v4.1	Pavir.5NG110100.v4.1
Pavir.6NG235200.v4.1	Pavir.5KG414400.v4.1		Pavir.2KG206100.v4.1	Pavir.1NG235600.v4.1
Pavir.6NG235200.v4.1	Pavir.7NG277100.v4.1		Pavir.2KG206100.v4.1	Pavir.9KG128700.v4.1
Pavir.6NG235200.v4.1	Pavir.3KG203700.v4.1		Pavir.2KG206100.v4.1	Pavir.2NG346300.v4.1
Pavir.6NG235200.v4.1	Pavir.J468000.v4.1		Pavir.2KG206100.v4.1	Pavir.J119900.v4.1
Pavir.6NG235200.v4.1	Pavir.2KG435900.v4.1		Pavir.2KG206100.v4.1	Pavir.4NG124200.v4.1
Pavir.6NG235200.v4.1	Pavir.2NG296500.v4.1		Pavir.2KG206100.v4.1	Pavir.6NG334900.v4.1
Pavir.6NG235200.v4.1	Pavir.7NG048300.v4.1		Pavir.2KG206100.v4.1	Pavir.3KG216000.v4.1
Pavir.6NG235200.v4.1	Pavir.5NG571600.v4.1		Pavir.2KG206100.v4.1	Pavir.2KG279500.v4.1
Pavir.6NG235200.v4.1	Pavir.9NG760100.v4.1		Pavir.2KG206100.v4.1	Pavir.5KG641400.v4.1
Pavir.6NG235200.v4.1	Pavir.9NG358600.v4.1		Pavir.2KG206100.v4.1	Pavir.8KG243700.v4.1
Pavir.6NG235200.v4.1	Pavir.5NG498400.v4.1		Pavir.2KG206100.v4.1	Pavir.8NG298700.v4.1
Pavir.6NG235200.v4.1	Pavir.8NG220900.v4.1		Pavir.2KG206100.v4.1	Pavir.J227800.v4.1
Pavir.6NG235200.v4.1	Pavir.9KG281300.v4.1		Pavir.2KG206100.v4.1	Pavir.5NG524600.v4.1
Pavir.6NG235200.v4.1	Pavir.1NG444800.v4.1		Pavir.2KG206100.v4.1	Pavir.7KG048600.v4.1
Pavir.6NG235200.v4.1	Pavir.9KG246200.v4.1		Pavir.2KG206100.v4.1	Pavir.9NG560200.v4.1
Pavir.6NG235200.v4.1	Pavir.7KG187300.v4.1		Pavir.2KG206100.v4.1	Pavir.6NG011200.v4.1
Pavir.6NG235200.v4.1	Pavir.7KG174200.v4.1		Pavir.2KG206100.v4.1	Pavir.1KG541700.v4.1
Pavir.6NG235200.v4.1	Pavir.9NG560200.v4.1		Pavir.2KG206100.v4.1	Pavir.2NG455500.v4.1
Pavir.6NG235200.v4.1	Pavir.9NG173900.v4.1		Pavir.2KG206100.v4.1	Pavir.9NG671500.v4.1
Pavir.6NG235200.v4.1	Pavir.7KG048600.v4.1		Pavir.2KG206100.v4.1	Pavir.5KG317600.v4.1
Pavir.6NG235200.v4.1	Pavir.7KG359900.v4.1		Pavir.2KG206100.v4.1	Pavir.5KG734800.v4.1
Pavir.6NG235200.v4.1	Pavir.7NG386200.v4.1		Pavir.2KG206100.v4.1	Pavir.3KG228700.v4.1
Pavir.6NG235200.v4.1	Pavir.2KG263000.v4.1		Pavir.2KG206100.v4.1	Pavir.1NG028500.v4.1
Pavir.6NG235200.v4.1	Pavir.J119900.v4.1		Pavir.2KG206100.v4.1	Pavir.9KG607000.v4.1
Pavir.6NG235200.v4.1	Pavir.3KG460000.v4.1		Pavir.2KG206100.v4.1	Pavir.9KG286900.v4.1
Pavir.6NG235200.v4.1	Pavir.1KG085500.v4.1		Pavir.2KG206100.v4.1	Pavir.1NG255600.v4.1
Pavir.6NG235200.v4.1	Pavir.9KG423500.v4.1		Pavir.2KG206100.v4.1	Pavir.4KG037000.v4.1
Pavir.6NG235200.v4.1	Pavir.3KG141800.v4.1		Pavir.2KG206100.v4.1	Pavir.7NG108200.v4.1
Pavir.6NG235200.v4.1	Pavir.2KG093900.v4.1		Pavir.6NG347500.v4.1	Pavir.3KG234100.v4.1
Pavir.6NG235200.v4.1	Pavir.9KG395800.v4.1		Pavir.6NG347500.v4.1	Pavir.7NG266200.v4.1
Pavir.6NG235200.v4.1	Pavir.8KG076200.v4.1		Pavir.6NG347500.v4.1	Pavir.1KG077000.v4.1
Pavir.6NG235200.v4.1	Pavir.3KG055300.v4.1		Pavir.6NG347500.v4.1	Pavir.5KG199400.v4.1
Pavir.6NG235200.v4.1	Pavir.9KG032100.v4.1		Pavir.6NG347500.v4.1	Pavir.7NG277100.v4.1
Pavir.6NG235200.v4.1	Pavir.2KG468100.v4.1		Pavir.6NG347500.v4.1	Pavir.8KG380700.v4.1
Pavir.6NG235200.v4.1	Pavir.3NG218800.v4.1		Pavir.6NG347500.v4.1	Pavir.8NG319400.v4.1
Pavir.6NG235200.v4.1	Pavir.1NG182700.v4.1		Pavir.6NG347500.v4.1	Pavir.6KG068500.v4.1
Pavir.6NG235200.v4.1	Pavir.1NG142700.v4.1		Pavir.6NG347500.v4.1	Pavir.1KG176200.v4.1
Pavir.6NG235200.v4.1	Pavir.5NG524600.v4.1		Pavir.6NG347500.v4.1	Pavir.7NG337200.v4.1
Pavir.6NG235200.v4.1	Pavir.5NG601500.v4.1		Pavir.6NG347500.v4.1	Pavir.6NG112900.v4.1
Pavir.6NG235200.v4.1	Pavir.1KG387700.v4.1		Pavir.6NG347500.v4.1	Pavir.9NG317000.v4.1
Pavir.6NG235200.v4.1	Pavir.2NG515700.v4.1		Pavir.6NG347500.v4.1	Pavir.5NG571600.v4.1
Pavir.6NG235200.v4.1	Pavir.2KG450400.v4.1		Pavir.6NG347500.v4.1	Pavir.6KG253300.v4.1
Pavir.6NG235200.v4.1	Pavir.3KG265700.v4.1		Pavir.6NG347500.v4.1	Pavir.8NG220900.v4.1
Pavir.6NG235200.v4.1	Pavir.4NG107300.v4.1		Pavir.6NG347500.v4.1	Pavir.5NG498400.v4.1
Pavir.6NG235200.v4.1	Pavir.9NG731100.v4.1		Pavir.6NG347500.v4.1	Pavir.7KG174300.v4.1
Pavir.6NG235200.v4.1	Pavir.5KG681000.v4.1		Pavir.6NG347500.v4.1	Pavir.7KG174200.v4.1
Pavir.6NG235200.v4.1	Pavir.1NG132900.v4.1		Pavir.6NG347500.v4.1	Pavir.5KG111100.v4.1
Pavir.6NG235200.v4.1	Pavir.9NG671400.v4.1		Pavir.6NG347500.v4.1	Pavir.2NG632700.v4.1
Pavir.4KG346500.v4.1	Pavir.1NG259200.v4.1		Pavir.6NG347500.v4.1	Pavir.2NG346300.v4.1
Pavir.4KG346500.v4.1	Pavir.J620200.v4.1		Pavir.6NG347500.v4.1	Pavir.J119900.v4.1
Pavir.4KG346500.v4.1	Pavir.8KG331000.v4.1		Pavir.6NG347500.v4.1	Pavir.9NG274600.v4.1
Pavir.4KG346500.v4.1	Pavir.1KG417900.v4.1		Pavir.6NG347500.v4.1	Pavir.7KG382500.v4.1
Pavir.4KG346500.v4.1	Pavir.8KG131200.v4.1		Pavir.6NG347500.v4.1	Pavir.3KG141800.v4.1
Pavir.4KG346500.v4.1	Pavir.2NG115500.v4.1		Pavir.6NG347500.v4.1	Pavir.7KG034900.v4.1
Pavir.4KG346500.v4.1	Pavir.2NG115400.v4.1		Pavir.6NG347500.v4.1	Pavir.5KG045400.v4.1
Pavir.4KG346500.v4.1	Pavir.5KG148000.v4.1		Pavir.6NG347500.v4.1	Pavir.1KG026900.v4.1
Pavir.4KG346500.v4.1	Pavir.4NG109400.v4.1		Pavir.6NG347500.v4.1	Pavir.2KG093900.v4.1
Pavir.4KG346500.v4.1	Pavir.J152600.v4.1		Pavir.6NG347500.v4.1	Pavir.5KG613600.v4.1
Pavir.4KG346500.v4.1	Pavir.5NG344500.v4.1		Pavir.6NG347500.v4.1	Pavir.1KG035000.v4.1
Pavir.4KG346500.v4.1	Pavir.4KG319500.v4.1		Pavir.6NG347500.v4.1	Pavir.1NG038300.v4.1
Pavir.4KG346500.v4.1	Pavir.2KG553500.v4.1		Pavir.6NG347500.v4.1	Pavir.9NG560200.v4.1
Pavir.4KG346500.v4.1	Pavir.5NG555800.v4.1		Pavir.6NG347500.v4.1	Pavir.3KG456300.v4.1
Pavir.4KG346500.v4.1	Pavir.3KG512000.v4.1		Pavir.6NG347500.v4.1	Pavir.5NG447400.v4.1
Pavir.4KG346500.v4.1	Pavir.6NG121400.v4.1		Pavir.6NG347500.v4.1	Pavir.2KG405100.v4.1
Pavir.4KG346500.v4.1	Pavir.6NG056200.v4.1		Pavir.6NG347500.v4.1	Pavir.6NG012000.v4.1
Pavir.4KG346500.v4.1	Pavir.2KG311700.v4.1		Pavir.6NG347500.v4.1	Pavir.5NG034100.v4.1
Pavir.4KG346500.v4.1	Pavir.2NG342800.v4.1		Pavir.6NG347500.v4.1	Pavir.5NG037200.v4.1
Pavir.4KG346500.v4.1	Pavir.9KG218000.v4.1		Pavir.6NG347500.v4.1	Pavir.2KG536900.v4.1
Pavir.4KG346500.v4.1	Pavir.7KG335400.v4.1		Pavir.6NG347500.v4.1	Pavir.6NG131700.v4.1
Pavir.4KG346500.v4.1	Pavir.4KG321100.v4.1		Pavir.6NG347500.v4.1	Pavir.5NG588900.v4.1
Pavir.4KG346500.v4.1	Pavir.2NG636900.v4.1		Pavir.6NG347500.v4.1	Pavir.9KG232000.v4.1
Pavir.4KG346500.v4.1	Pavir.J073000.v4.1		Pavir.6NG347500.v4.1	Pavir.9NG298900.v4.1
Pavir.4KG346500.v4.1	Pavir.3NG086700.v4.1		Pavir.6NG347500.v4.1	Pavir.3KG308700.v4.1
Pavir.4KG346500.v4.1	Pavir.7NG338300.v4.1		Pavir.6NG347500.v4.1	Pavir.1NG281000.v4.1
Pavir.4KG346500.v4.1	Pavir.2NG428000.v4.1		Pavir.6NG347500.v4.1	Pavir.5KG192200.v4.1
Pavir.4KG346500.v4.1	Pavir.1KG402700.v4.1		Pavir.6NG347500.v4.1	Pavir.7KG160600.v4.1
Pavir.4KG346500.v4.1	Pavir.8NG153400.v4.1		Pavir.6NG347500.v4.1	Pavir.9NG821000.v4.1
Pavir.4KG346500.v4.1	Pavir.7NG400700.v4.1		Pavir.6NG347500.v4.1	Pavir.2KG214900.v4.1
Pavir.4KG346500.v4.1	Pavir.2KG571200.v4.1		Pavir.6NG347500.v4.1	Pavir.9NG731100.v4.1
Pavir.4KG346500.v4.1	Pavir.5KG523100.v4.1		Pavir.7KG168900.v4.1	Pavir.7KG032000.v4.1
Pavir.4KG346500.v4.1	Pavir.5NG564600.v4.1		Pavir.7KG168900.v4.1	Pavir.7NG279400.v4.1
Pavir.4KG346500.v4.1	Pavir.5NG100100.v4.1		Pavir.7KG168900.v4.1	Pavir.7NG436300.v4.1
Pavir.4KG346500.v4.1	Pavir.2KG527100.v4.1		Pavir.7KG168900.v4.1	Pavir.5KG017100.v4.1
Pavir.4KG346500.v4.1	Pavir.7NG206500.v4.1		Pavir.7KG168900.v4.1	Pavir.6KG148700.v4.1
Pavir.4KG346500.v4.1	Pavir.7NG206600.v4.1		Pavir.7KG168900.v4.1	Pavir.6NG185900.v4.1
Pavir.4KG346500.v4.1	Pavir.7NG125800.v4.1		Pavir.7KG168900.v4.1	Pavir.6KG107700.v4.1
Pavir.4KG346500.v4.1	Pavir.7NG163400.v4.1		Pavir.7KG168900.v4.1	Pavir.5NG008900.v4.1
Pavir.4KG346500.v4.1	Pavir.2NG612500.v4.1		Pavir.7KG168900.v4.1	Pavir.7KG346000.v4.1
Pavir.4KG346500.v4.1	Pavir.2NG273800.v4.1		Pavir.7KG168900.v4.1	Pavir.3KG512000.v4.1
Pavir.4KG346500.v4.1	Pavir.1KG466600.v4.1		Pavir.7KG168900.v4.1	Pavir.2NG153200.v4.1
Pavir.4KG346500.v4.1	Pavir.4KG338300.v4.1		Pavir.7KG168900.v4.1	Pavir.9NG459300.v4.1
Pavir.1NG080200.v4.1	Pavir.4NG272100.v4.1		Pavir.7KG168900.v4.1	Pavir.5KG746800.v4.1
Pavir.1NG080200.v4.1	Pavir.4KG355700.v4.1		Pavir.7KG168900.v4.1	Pavir.5KG253300.v4.1
Pavir.1KG534500.v4.1	Pavir.9KG369200.v4.1		Pavir.7KG168900.v4.1	Pavir.1NG134300.v4.1
Pavir.1KG534500.v4.1	Pavir.9KG477100.v4.1		Pavir.7KG168900.v4.1	Pavir.5KG109600.v4.1
Pavir.1KG534500.v4.1	Pavir.4NG272100.v4.1		Pavir.7KG168900.v4.1	Pavir.7NG300700.v4.1
Pavir.1KG534500.v4.1	Pavir.J322100.v4.1		Pavir.7KG168900.v4.1	Pavir.6KG351900.v4.1
Pavir.1KG534500.v4.1	Pavir.4NG126600.v4.1		Pavir.7KG168900.v4.1	Pavir.9KG411500.v4.1
Pavir.1KG534500.v4.1	Pavir.1KG133300.v4.1		Pavir.7KG168900.v4.1	Pavir.9NG115400.v4.1
Pavir.1KG534500.v4.1	Pavir.4KG355700.v4.1		Pavir.7KG168900.v4.1	Pavir.9NG200000.v4.1
Pavir.9NG282000.v4.1	Pavir.5KG482400.v4.1		Pavir.7KG168900.v4.1	Pavir.7NG194600.v4.1
Pavir.9NG282000.v4.1	Pavir.4KG192300.v4.1		Pavir.7KG168900.v4.1	Pavir.5KG482400.v4.1
Pavir.9NG282000.v4.1	Pavir.1KG128400.v4.1		Pavir.7KG168900.v4.1	Pavir.5KG659000.v4.1
Pavir.9NG282000.v4.1	Pavir.1NG295600.v4.1		Pavir.7KG168900.v4.1	Pavir.2KG110200.v4.1
Pavir.9NG282000.v4.1	Pavir.5KG429900.v4.1		Pavir.7KG168900.v4.1	Pavir.2NG076000.v4.1
Pavir.9NG282000.v4.1	Pavir.7NG377800.v4.1		Pavir.9NG209500.v4.1	Pavir.5KG686500.v4.1
Pavir.9NG282000.v4.1	Pavir.1KG324100.v4.1		Pavir.9NG209500.v4.1	Pavir.7NG385600.v4.1
Pavir.9NG282000.v4.1	Pavir.9NG399200.v4.1		Pavir.9NG209500.v4.1	Pavir.4KG225100.v4.1
Pavir.9NG282000.v4.1	Pavir.3KG002200.v4.1		Pavir.9NG209500.v4.1	Pavir.2NG632700.v4.1
Pavir.9NG282000.v4.1	Pavir.9NG570600.v4.1		Pavir.9NG209500.v4.1	Pavir.9KG599500.v4.1
Pavir.9NG282000.v4.1	Pavir.2NG456800.v4.1		Pavir.9NG209500.v4.1	Pavir.6NG083100.v4.1
Pavir.9NG282000.v4.1	Pavir.9KG039000.v4.1		Pavir.9NG209500.v4.1	Pavir.7NG364900.v4.1
Pavir.9NG282000.v4.1	Pavir.5NG538700.v4.1		Pavir.9NG209500.v4.1	Pavir.7KG407400.v4.1
Pavir.9NG282000.v4.1	Pavir.5KG072800.v4.1		Pavir.9NG209500.v4.1	Pavir.1NG049200.v4.1
Pavir.9NG282000.v4.1	Pavir.1NG089900.v4.1		Pavir.9NG209500.v4.1	Pavir.4KG305900.v4.1
Pavir.9NG282000.v4.1	Pavir.5KG430600.v4.1		Pavir.9NG209500.v4.1	Pavir.2NG555700.v4.1
Pavir.9NG282000.v4.1	Pavir.6KG408400.v4.1		Pavir.9NG209500.v4.1	Pavir.7KG137100.v4.1
Pavir.9NG282000.v4.1	Pavir.4NG276400.v4.1		Pavir.9NG209500.v4.1	Pavir.5KG055100.v4.1
Pavir.9NG282000.v4.1	Pavir.4KG097600.v4.1		Pavir.9NG209500.v4.1	Pavir.2KG442800.v4.1
Pavir.9NG282000.v4.1	Pavir.9NG850700.v4.1		Pavir.9NG209500.v4.1	Pavir.2NG491000.v4.1
Pavir.9NG282000.v4.1	Pavir.9KG430200.v4.1		Pavir.9NG209500.v4.1	Pavir.5NG385600.v4.1
Pavir.9NG282000.v4.1	Pavir.1KG133300.v4.1		Pavir.9NG209500.v4.1	Pavir.1NG034400.v4.1
Pavir.9NG282000.v4.1	Pavir.7NG300700.v4.1		Pavir.9NG209500.v4.1	Pavir.6KG411500.v4.1
Pavir.9NG282000.v4.1	Pavir.5KG076600.v4.1		Pavir.9NG209500.v4.1	Pavir.5KG119300.v4.1
Pavir.9NG282000.v4.1	Pavir.2KG070800.v4.1		Pavir.9NG209500.v4.1	Pavir.6KG304000.v4.1
Pavir.9NG282000.v4.1	Pavir.7NG434400.v4.1		Pavir.9NG209500.v4.1	Pavir.9NG081800.v4.1
Pavir.9NG282000.v4.1	Pavir.9KG148100.v4.1		Pavir.9NG209500.v4.1	Pavir.1KG158500.v4.1
Pavir.9NG282000.v4.1	Pavir.1NG278100.v4.1		Pavir.9NG209500.v4.1	Pavir.3KG234100.v4.1
Pavir.9NG282000.v4.1	Pavir.2KG547700.v4.1		Pavir.9NG209500.v4.1	Pavir.2NG324600.v4.1
Pavir.9NG282000.v4.1	Pavir.4KG355700.v4.1		Pavir.9NG209500.v4.1	Pavir.2NG406700.v4.1
Pavir.9NG282000.v4.1	Pavir.3NG043200.v4.1		Pavir.9NG209500.v4.1	Pavir.7KG283700.v4.1
Pavir.9NG282000.v4.1	Pavir.5NG445300.v4.1		Pavir.9NG209500.v4.1	Pavir.1KG387100.v4.1
Pavir.9NG282000.v4.1	Pavir.9KG477100.v4.1		Pavir.9NG209500.v4.1	Pavir.3NG221800.v4.1
Pavir.9NG282000.v4.1	Pavir.6KG368900.v4.1		Pavir.9NG209500.v4.1	Pavir.2KG221900.v4.1
Pavir.9NG282000.v4.1	Pavir.9KG369200.v4.1		Pavir.9NG209500.v4.1	Pavir.J616100.v4.1
Pavir.9NG282000.v4.1	Pavir.5KG720600.v4.1		Pavir.9NG209500.v4.1	Pavir.1KG501500.v4.1
Pavir.2NG184200.v4.1	Pavir.6NG185900.v4.1		Pavir.9NG209500.v4.1	Pavir.2NG146200.v4.1
Pavir.2NG184200.v4.1	Pavir.7KG182700.v4.1		Pavir.9NG209500.v4.1	Pavir.1KG368100.v4.1
Pavir.2NG184200.v4.1	Pavir.9KG276800.v4.1		Pavir.9NG209500.v4.1	Pavir.4KG153200.v4.1
Pavir.2NG184200.v4.1	Pavir.8NG117900.v4.1		Pavir.9NG209500.v4.1	Pavir.8KG208300.v4.1
Pavir.2NG184200.v4.1	Pavir.7KG296100.v4.1		Pavir.9NG209500.v4.1	Pavir.1NG126400.v4.1
Pavir.2NG184200.v4.1	Pavir.9NG560200.v4.1		Pavir.9NG209500.v4.1	Pavir.5NG474900.v4.1
Pavir.2NG184200.v4.1	Pavir.9NG222700.v4.1		Pavir.9NG209500.v4.1	Pavir.4KG238300.v4.1
Pavir.2NG184200.v4.1	Pavir.4NG109400.v4.1		Pavir.9NG209500.v4.1	Pavir.2NG075200.v4.1
Pavir.2NG184200.v4.1	Pavir.2KG446000.v4.1		Pavir.9NG209500.v4.1	Pavir.5KG371300.v4.1
Pavir.3KG535100.v4.1	Pavir.5KG482400.v4.1		Pavir.9NG209500.v4.1	Pavir.2KG534500.v4.1
Pavir.3KG535100.v4.1	Pavir.1KG128400.v4.1		Pavir.9NG209500.v4.1	Pavir.5NG045700.v4.1
Pavir.3KG535100.v4.1	Pavir.1NG295600.v4.1		Pavir.9NG209500.v4.1	Pavir.2NG064100.v4.1
Pavir.3KG535100.v4.1	Pavir.J554000.v4.1		Pavir.9NG209500.v4.1	Pavir.7NG188200.v4.1
Pavir.3KG535100.v4.1	Pavir.7NG377800.v4.1		Pavir.9NG209500.v4.1	Pavir.3KG300100.v4.1
Pavir.3KG535100.v4.1	Pavir.7KG296100.v4.1		Pavir.9NG209500.v4.1	Pavir.2KG298700.v4.1
Pavir.3KG535100.v4.1	Pavir.3KG404500.v4.1		Pavir.9NG209500.v4.1	Pavir.3KG353200.v4.1
Pavir.3KG535100.v4.1	Pavir.5KG506400.v4.1		Pavir.9NG209500.v4.1	Pavir.2KG409700.v4.1
Pavir.3KG535100.v4.1	Pavir.9NG399200.v4.1		Pavir.9NG209500.v4.1	Pavir.4KG186200.v4.1
Pavir.3KG535100.v4.1	Pavir.3KG002200.v4.1		Pavir.9NG209500.v4.1	Pavir.7KG172700.v4.1
Pavir.3KG535100.v4.1	Pavir.4NG054900.v4.1		Pavir.9NG209500.v4.1	Pavir.3NG218800.v4.1
Pavir.3KG535100.v4.1	Pavir.6KG408400.v4.1		Pavir.9NG209500.v4.1	Pavir.2NG446500.v4.1
Pavir.3KG535100.v4.1	Pavir.4NG276400.v4.1		Pavir.9NG209500.v4.1	Pavir.3NG024900.v4.1
Pavir.3KG535100.v4.1	Pavir.4NG101100.v4.1		Pavir.9NG209500.v4.1	Pavir.3KG038800.v4.1
Pavir.3KG535100.v4.1	Pavir.4KG097600.v4.1		Pavir.9NG209500.v4.1	Pavir.1NG235600.v4.1
Pavir.3KG535100.v4.1	Pavir.3NG284800.v4.1		Pavir.9NG209500.v4.1	Pavir.5NG403500.v4.1
Pavir.3KG535100.v4.1	Pavir.7KG346000.v4.1		Pavir.9NG209500.v4.1	Pavir.1NG326500.v4.1
Pavir.3KG535100.v4.1	Pavir.1NG134300.v4.1		Pavir.9NG209500.v4.1	Pavir.5KG337800.v4.1
Pavir.3KG535100.v4.1	Pavir.5NG445300.v4.1		Pavir.9NG209500.v4.1	Pavir.1NG476000.v4.1
Pavir.3KG535100.v4.1	Pavir.2NG076000.v4.1		Pavir.9NG209500.v4.1	Pavir.9KG170800.v4.1
Pavir.3KG535100.v4.1	Pavir.6NG213600.v4.1		Pavir.9NG209500.v4.1	Pavir.7KG339600.v4.1
Pavir.3KG535100.v4.1	Pavir.9NG557600.v4.1		Pavir.9NG209500.v4.1	Pavir.3KG058300.v4.1
Pavir.3KG535100.v4.1	Pavir.1NG278100.v4.1		Pavir.9NG209500.v4.1	Pavir.6NG092300.v4.1
Pavir.3KG535100.v4.1	Pavir.6KG407300.v4.1		Pavir.9NG209500.v4.1	Pavir.5KG641400.v4.1
Pavir.3KG535100.v4.1	Pavir.6KG214300.v4.1		Pavir.9NG209500.v4.1	Pavir.2NG380300.v4.1
Pavir.3KG535100.v4.1	Pavir.7KG187800.v4.1		Pavir.9NG209500.v4.1	Pavir.6NG140100.v4.1
Pavir.3KG535100.v4.1	Pavir.7NG240000.v4.1		Pavir.9NG209500.v4.1	Pavir.1KG516500.v4.1
Pavir.3KG535100.v4.1	Pavir.7NG226000.v4.1		Pavir.9NG209500.v4.1	Pavir.1KG541700.v4.1
Pavir.3KG535100.v4.1	Pavir.3NG029000.v4.1		Pavir.9NG209500.v4.1	Pavir.2NG506500.v4.1
Pavir.3KG535100.v4.1	Pavir.4KG362700.v4.1		Pavir.9NG209500.v4.1	Pavir.9NG671400.v4.1
Pavir.3KG535100.v4.1	Pavir.3NG024200.v4.1		Pavir.9NG209500.v4.1	Pavir.9NG671500.v4.1
Pavir.9NG568300.v4.1	Pavir.2KG110200.v4.1		Pavir.9NG209500.v4.1	Pavir.2KG280800.v4.1
Pavir.9NG568300.v4.1	Pavir.6NG213600.v4.1		Pavir.9NG209500.v4.1	Pavir.5KG317600.v4.1
Pavir.9NG568300.v4.1	Pavir.5KG694800.v4.1		Pavir.9NG209500.v4.1	Pavir.6NG011200.v4.1
Pavir.9NG568300.v4.1	Pavir.J554000.v4.1		Pavir.9NG209500.v4.1	Pavir.9KG607000.v4.1
Pavir.9NG568300.v4.1	Pavir.4NG054900.v4.1		Pavir.9NG209500.v4.1	Pavir.4KG037000.v4.1
Pavir.9NG568300.v4.1	Pavir.5NG075400.v4.1		Pavir.9NG209500.v4.1	Pavir.2NG117500.v4.1
Pavir.9NG568300.v4.1	Pavir.3NG189900.v4.1		Pavir.9NG209500.v4.1	Pavir.2NG023700.v4.1
Pavir.9NG568300.v4.1	Pavir.5KG680800.v4.1		Pavir.9NG209500.v4.1	Pavir.1NG028500.v4.1
Pavir.9NG568300.v4.1	Pavir.8NG044300.v4.1		Pavir.9NG209500.v4.1	Pavir.7KG194900.v4.1
Pavir.9NG568300.v4.1	Pavir.3NG028600.v4.1		Pavir.9NG209500.v4.1	Pavir.5KG012900.v4.1
Pavir.9NG568300.v4.1	Pavir.8KG053000.v4.1		Pavir.4NG271600.v4.1	Pavir.9NG047900.v4.1
Pavir.9NG568300.v4.1	Pavir.2NG380300.v4.1		Pavir.4NG271600.v4.1	Pavir.J528700.v4.1
Pavir.9NG568300.v4.1	Pavir.6KG271600.v4.1		Pavir.4NG271600.v4.1	Pavir.1NG132900.v4.1
Pavir.9NG568300.v4.1	Pavir.9NG694200.v4.1		Pavir.4NG271600.v4.1	Pavir.5NG248900.v4.1
Pavir.9NG568300.v4.1	Pavir.5KG630800.v4.1		Pavir.4NG271600.v4.1	Pavir.2KG189400.v4.1
Pavir.9NG568300.v4.1	Pavir.2KG486800.v4.1		Pavir.4NG271600.v4.1	Pavir.4KG355300.v4.1
Pavir.9NG568300.v4.1	Pavir.2NG523800.v4.1		Pavir.4NG271600.v4.1	Pavir.5NG587900.v4.1
Pavir.9NG568300.v4.1	Pavir.9KG495000.v4.1		Pavir.7KG407400.v4.1	Pavir.5KG119300.v4.1
Pavir.9NG568300.v4.1	Pavir.9NG118700.v4.1		Pavir.9NG081800.v4.1	Pavir.5KG686500.v4.1
Pavir.9NG568300.v4.1	Pavir.1NG147600.v4.1		Pavir.9NG081800.v4.1	Pavir.7NG385600.v4.1
Pavir.9NG568300.v4.1	Pavir.2KG466600.v4.1		Pavir.9NG081800.v4.1	Pavir.5KG111100.v4.1
Pavir.9NG568300.v4.1	Pavir.9NG220200.v4.1		Pavir.9NG081800.v4.1	Pavir.2NG632700.v4.1
Pavir.9NG568300.v4.1	Pavir.7NG226000.v4.1		Pavir.9NG081800.v4.1	Pavir.9NG739600.v4.1
Pavir.9NG568300.v4.1	Pavir.9KG527900.v4.1		Pavir.9NG081800.v4.1	Pavir.6KG271600.v4.1
Pavir.9NG568300.v4.1	Pavir.9NG193000.v4.1		Pavir.9NG081800.v4.1	Pavir.9NG731100.v4.1
Pavir.9NG568300.v4.1	Pavir.3NG024200.v4.1		Pavir.9NG081800.v4.1	Pavir.1KG462500.v4.1
Pavir.9NG568300.v4.1	Pavir.9KG237400.v4.1		Pavir.9NG081800.v4.1	Pavir.3KG019000.v4.1
Pavir.9NG568300.v4.1	Pavir.7KG187800.v4.1		Pavir.9NG081800.v4.1	Pavir.8KG277000.v4.1
Pavir.9NG568300.v4.1	Pavir.J215100.v4.1		Pavir.9NG081800.v4.1	Pavir.3KG175900.v4.1
Pavir.9NG568300.v4.1	Pavir.7NG321900.v4.1		Pavir.9NG081800.v4.1	Pavir.1KG463400.v4.1
Pavir.9NG568300.v4.1	Pavir.9NG148300.v4.1		Pavir.9NG081800.v4.1	Pavir.4NG248300.v4.1
Pavir.9NG568300.v4.1	Pavir.7KG328600.v4.1		Pavir.9NG081800.v4.1	Pavir.4KG337800.v4.1
Pavir.9NG568300.v4.1	Pavir.2NG392800.v4.1		Pavir.9NG081800.v4.1	Pavir.7KG424000.v4.1
Pavir.7KG349300.v4.1	Pavir.4NG264800.v4.1		Pavir.9NG081800.v4.1	Pavir.1KG158500.v4.1
Pavir.3KG125600.v4.1	Pavir.2KG557000.v4.1		Pavir.9NG081800.v4.1	Pavir.3KG234100.v4.1
Pavir.3KG125600.v4.1	Pavir.4NG272100.v4.1		Pavir.9NG081800.v4.1	Pavir.2KG263000.v4.1
Pavir.3KG125600.v4.1	Pavir.4KG355700.v4.1		Pavir.9NG081800.v4.1	Pavir.1NG326500.v4.1
Pavir.3KG125600.v4.1	Pavir.J031000.v4.1		Pavir.9NG081800.v4.1	Pavir.2NG324600.v4.1
Pavir.3KG125600.v4.1	Pavir.4KG362700.v4.1		Pavir.9NG081800.v4.1	Pavir.2NG406700.v4.1
Pavir.J493200.v4.1	Pavir.3NG172700.v4.1		Pavir.9NG081800.v4.1	Pavir.5KG337800.v4.1
Pavir.J493200.v4.1	Pavir.9KG276800.v4.1		Pavir.9NG081800.v4.1	Pavir.1NG473900.v4.1
Pavir.J493200.v4.1	Pavir.1KG331900.v4.1		Pavir.9NG081800.v4.1	Pavir.1NG476000.v4.1
Pavir.J493200.v4.1	Pavir.9KG466500.v4.1		Pavir.9NG081800.v4.1	Pavir.7NG266200.v4.1
Pavir.J493200.v4.1	Pavir.1KG035000.v4.1		Pavir.9NG081800.v4.1	Pavir.3KG460000.v4.1
Pavir.J493200.v4.1	Pavir.9NG560200.v4.1		Pavir.9NG081800.v4.1	Pavir.7NG277100.v4.1
Pavir.J493200.v4.1	Pavir.1NG142700.v4.1		Pavir.9NG081800.v4.1	Pavir.8KG380700.v4.1
Pavir.J493200.v4.1	Pavir.7KG075300.v4.1		Pavir.9NG081800.v4.1	Pavir.8NG319400.v4.1
Pavir.J493200.v4.1	Pavir.8KG064300.v4.1		Pavir.9NG081800.v4.1	Pavir.7KG137100.v4.1
Pavir.J493200.v4.1	Pavir.4KG304400.v4.1		Pavir.9NG081800.v4.1	Pavir.5KG055100.v4.1
Pavir.J493200.v4.1	Pavir.2NG429400.v4.1		Pavir.9NG081800.v4.1	Pavir.6NG112900.v4.1
Pavir.J493200.v4.1	Pavir.2NG446000.v4.1		Pavir.9NG081800.v4.1	Pavir.6NG324400.v4.1
Pavir.J493200.v4.1	Pavir.5NG571600.v4.1		Pavir.9NG081800.v4.1	Pavir.9NG317000.v4.1
Pavir.J493200.v4.1	Pavir.9KG550900.v4.1		Pavir.9NG081800.v4.1	Pavir.1NG034400.v4.1
Pavir.J493200.v4.1	Pavir.7NG178500.v4.1		Pavir.9NG081800.v4.1	Pavir.5NG571600.v4.1
Pavir.J493200.v4.1	Pavir.9NG760100.v4.1		Pavir.9NG081800.v4.1	Pavir.6KG253300.v4.1
Pavir.J493200.v4.1	Pavir.9KG246200.v4.1		Pavir.9NG081800.v4.1	Pavir.1KG230700.v4.1
Pavir.J493200.v4.1	Pavir.7KG187300.v4.1		Pavir.9NG081800.v4.1	Pavir.8NG180000.v4.1
Pavir.J493200.v4.1	Pavir.3NG024900.v4.1		Pavir.9NG081800.v4.1	Pavir.8KG208300.v4.1
Pavir.J493200.v4.1	Pavir.3KG038800.v4.1		Pavir.9NG081800.v4.1	Pavir.9KG423500.v4.1
Pavir.J493200.v4.1	Pavir.2NG023700.v4.1		Pavir.9NG081800.v4.1	Pavir.2KG298700.v4.1
Pavir.J493200.v4.1	Pavir.2NG117500.v4.1		Pavir.9NG081800.v4.1	Pavir.2NG317200.v4.1
Pavir.J493200.v4.1	Pavir.7KG172700.v4.1		Pavir.9NG081800.v4.1	Pavir.1NG126400.v4.1
Pavir.J493200.v4.1	Pavir.3NG218800.v4.1		Pavir.9NG081800.v4.1	Pavir.5NG474900.v4.1
Pavir.J493200.v4.1	Pavir.2KG376400.v4.1		Pavir.9NG081800.v4.1	Pavir.4KG238300.v4.1
Pavir.J493200.v4.1	Pavir.2KG263000.v4.1		Pavir.9NG081800.v4.1	Pavir.9NG274600.v4.1
Pavir.J493200.v4.1	Pavir.5NG403500.v4.1		Pavir.9NG081800.v4.1	Pavir.2KG534500.v4.1
Pavir.J493200.v4.1	Pavir.5NG524600.v4.1		Pavir.9NG081800.v4.1	Pavir.7KG382500.v4.1
Pavir.7NG304600.v4.1	Pavir.7NG240000.v4.1		Pavir.9NG081800.v4.1	Pavir.4KG186200.v4.1
Pavir.7NG304600.v4.1	Pavir.6NG147100.v4.1		Pavir.9NG081800.v4.1	Pavir.6NG012000.v4.1
Pavir.7NG304600.v4.1	Pavir.2NG429100.v4.1		Pavir.9NG081800.v4.1	Pavir.3KG141800.v4.1
Pavir.7NG304600.v4.1	Pavir.6KG272400.v4.1		Pavir.9NG081800.v4.1	Pavir.9NG667700.v4.1
Pavir.7NG304600.v4.1	Pavir.1KG380200.v4.1		Pavir.9NG081800.v4.1	Pavir.5KG045400.v4.1
Pavir.7NG304600.v4.1	Pavir.9NG072300.v4.1		Pavir.9NG081800.v4.1	Pavir.1KG026900.v4.1
Pavir.7NG304600.v4.1	Pavir.1KG402700.v4.1		Pavir.9NG081800.v4.1	Pavir.5NG034100.v4.1
Pavir.7NG304600.v4.1	Pavir.3KG040600.v4.1		Pavir.9NG081800.v4.1	Pavir.5NG037200.v4.1
Pavir.7NG304600.v4.1	Pavir.1NG355600.v4.1		Pavir.9NG081800.v4.1	Pavir.1NG553300.v4.1
Pavir.7NG304600.v4.1	Pavir.3NG029300.v4.1		Pavir.9NG081800.v4.1	Pavir.J616100.v4.1
Pavir.7NG304600.v4.1	Pavir.9KG192300.v4.1		Pavir.9NG081800.v4.1	Pavir.1KG501500.v4.1
Pavir.7NG304600.v4.1	Pavir.4KG064000.v4.1		Pavir.9NG081800.v4.1	Pavir.2NG146200.v4.1
Pavir.7NG304600.v4.1	Pavir.7NG380200.v4.1		Pavir.9NG081800.v4.1	Pavir.3KG456300.v4.1
Pavir.7NG304600.v4.1	Pavir.7KG420900.v4.1		Pavir.9NG081800.v4.1	Pavir.1KG035000.v4.1
Pavir.7NG304600.v4.1	Pavir.7KG223200.v4.1		Pavir.9NG081800.v4.1	Pavir.7KG075300.v4.1
Pavir.7NG304600.v4.1	Pavir.5NG067400.v4.1		Pavir.9NG081800.v4.1	Pavir.4KG153200.v4.1
Pavir.7NG304600.v4.1	Pavir.3KG433800.v4.1		Pavir.9NG081800.v4.1	Pavir.5NG447400.v4.1
Pavir.7NG304600.v4.1	Pavir.9KG218000.v4.1		Pavir.9NG081800.v4.1	Pavir.3NG063800.v4.1
Pavir.7NG304600.v4.1	Pavir.4NG039900.v4.1		Pavir.9NG081800.v4.1	Pavir.5KG613600.v4.1
Pavir.7NG304600.v4.1	Pavir.1KG296600.v4.1		Pavir.9NG081800.v4.1	Pavir.5KG610300.v4.1
Pavir.7NG304600.v4.1	Pavir.9KG616000.v4.1		Pavir.9NG081800.v4.1	Pavir.1KG357800.v4.1
Pavir.7NG304600.v4.1	Pavir.9NG824300.v4.1		Pavir.9NG081800.v4.1	Pavir.5KG417400.v4.1
Pavir.7NG304600.v4.1	Pavir.7NG446000.v4.1		Pavir.9NG081800.v4.1	Pavir.2KG536900.v4.1
Pavir.7NG304600.v4.1	Pavir.7KG376700.v4.1		Pavir.9NG081800.v4.1	Pavir.6NG131700.v4.1
Pavir.7NG304600.v4.1	Pavir.4KG064500.v4.1		Pavir.9NG081800.v4.1	Pavir.9KG010200.v4.1
Pavir.7NG304600.v4.1	Pavir.1KG363000.v4.1		Pavir.9NG081800.v4.1	Pavir.9KG232000.v4.1
Pavir.7NG304600.v4.1	Pavir.8KG308700.v4.1		Pavir.9NG081800.v4.1	Pavir.7NG188200.v4.1
Pavir.7NG304600.v4.1	Pavir.5NG221300.v4.1		Pavir.9NG081800.v4.1	Pavir.5KG157100.v4.1
Pavir.1NG078900.v4.1	Pavir.9KG369200.v4.1		Pavir.9NG081800.v4.1	Pavir.7KG172700.v4.1
Pavir.1NG078900.v4.1	Pavir.9KG477100.v4.1		Pavir.9NG081800.v4.1	Pavir.3NG218800.v4.1
Pavir.1NG078900.v4.1	Pavir.4NG272100.v4.1		Pavir.9NG081800.v4.1	Pavir.2NG446500.v4.1
Pavir.1NG078900.v4.1	Pavir.J322100.v4.1		Pavir.9NG081800.v4.1	Pavir.7KG174800.v4.1
Pavir.1NG078900.v4.1	Pavir.4NG126600.v4.1		Pavir.9NG081800.v4.1	Pavir.7KG160600.v4.1
Pavir.1NG078900.v4.1	Pavir.1KG133300.v4.1		Pavir.9NG081800.v4.1	Pavir.2NG346300.v4.1
Pavir.1NG078900.v4.1	Pavir.4KG355700.v4.1		Pavir.9NG081800.v4.1	Pavir.J119900.v4.1
Pavir.7KG168900.v4.1	Pavir.5KG482400.v4.1		Pavir.9NG081800.v4.1	Pavir.3NG024900.v4.1
Pavir.7KG168900.v4.1	Pavir.3NG172700.v4.1		Pavir.9NG081800.v4.1	Pavir.3KG038800.v4.1
Pavir.7KG168900.v4.1	Pavir.3KG446600.v4.1		Pavir.9NG081800.v4.1	Pavir.1NG235600.v4.1
Pavir.7KG168900.v4.1	Pavir.3NG023800.v4.1		Pavir.9NG081800.v4.1	Pavir.6KG320100.v4.1
Pavir.7KG168900.v4.1	Pavir.9NG116800.v4.1		Pavir.9NG081800.v4.1	Pavir.4NG124200.v4.1
Pavir.7KG168900.v4.1	Pavir.1KG339700.v4.1		Pavir.9NG081800.v4.1	Pavir.7KG339600.v4.1
Pavir.7KG168900.v4.1	Pavir.9KG023900.v4.1		Pavir.9NG081800.v4.1	Pavir.9KG128700.v4.1
Pavir.7KG168900.v4.1	Pavir.5KG506400.v4.1		Pavir.9NG081800.v4.1	Pavir.6NG334900.v4.1
Pavir.7KG168900.v4.1	Pavir.7KG182700.v4.1		Pavir.9NG081800.v4.1	Pavir.7KG041500.v4.1
Pavir.7KG168900.v4.1	Pavir.2NG361400.v4.1		Pavir.9NG081800.v4.1	Pavir.5KG725700.v4.1
Pavir.7KG168900.v4.1	Pavir.5NG507000.v4.1		Pavir.9NG081800.v4.1	Pavir.J227800.v4.1
Pavir.7KG168900.v4.1	Pavir.3KG512600.v4.1		Pavir.9NG081800.v4.1	Pavir.5NG524600.v4.1
Pavir.7KG168900.v4.1	Pavir.8NG262600.v4.1		Pavir.9NG081800.v4.1	Pavir.7KG048600.v4.1
Pavir.7KG168900.v4.1	Pavir.3NG271300.v4.1		Pavir.9NG081800.v4.1	Pavir.9NG560200.v4.1
Pavir.7KG168900.v4.1	Pavir.6NG134600.v4.1		Pavir.9NG081800.v4.1	Pavir.6NG011200.v4.1
Pavir.7KG168900.v4.1	Pavir.4NG055000.v4.1		Pavir.9NG081800.v4.1	Pavir.3KG308700.v4.1
Pavir.7KG168900.v4.1	Pavir.4KG193000.v4.1		Pavir.9NG081800.v4.1	Pavir.5KG012900.v4.1
Pavir.7KG168900.v4.1	Pavir.2KG063100.v4.1		Pavir.9NG081800.v4.1	Pavir.2KG280800.v4.1
Pavir.7KG168900.v4.1	Pavir.5NG085100.v4.1		Pavir.9NG081800.v4.1	Pavir.6KG258700.v4.1
Pavir.7KG168900.v4.1	Pavir.3NG261100.v4.1		Pavir.9NG081800.v4.1	Pavir.5KG641400.v4.1
Pavir.7KG168900.v4.1	Pavir.5KG362300.v4.1		Pavir.9NG081800.v4.1	Pavir.1KG541700.v4.1
Pavir.7KG168900.v4.1	Pavir.2KG051700.v4.1		Pavir.9NG081800.v4.1	Pavir.3KG137400.v4.1
Pavir.7KG168900.v4.1	Pavir.6KG368900.v4.1		Pavir.9NG081800.v4.1	Pavir.9NG671500.v4.1
Pavir.7KG168900.v4.1	Pavir.J400500.v4.1		Pavir.9NG081800.v4.1	Pavir.9NG298900.v4.1
Pavir.7KG168900.v4.1	Pavir.7NG213600.v4.1		Pavir.9NG081800.v4.1	Pavir.5KG317600.v4.1
Pavir.7KG168900.v4.1	Pavir.1KG002600.v4.1		Pavir.9NG081800.v4.1	Pavir.1NG028500.v4.1
Pavir.7KG168900.v4.1	Pavir.7KG370500.v4.1		Pavir.9NG081800.v4.1	Pavir.9KG607000.v4.1
Pavir.7KG168900.v4.1	Pavir.5KG386400.v4.1		Pavir.9NG081800.v4.1	Pavir.3NG120500.v4.1
Pavir.7KG168900.v4.1	Pavir.7NG416500.v4.1		Pavir.9NG081800.v4.1	Pavir.7KG194900.v4.1
Pavir.7KG168900.v4.1	Pavir.1NG417600.v4.1		Pavir.9NG081800.v4.1	Pavir.6KG279400.v4.1
Pavir.7KG168900.v4.1	Pavir.8KG241400.v4.1		Pavir.9NG081800.v4.1	Pavir.7NG108200.v4.1
Pavir.7KG168900.v4.1	Pavir.5NG205500.v4.1		Pavir.6NG116700.v4.1	Pavir.9NG775900.v4.1
Pavir.7KG168900.v4.1	Pavir.3NG150500.v4.1		Pavir.6NG116700.v4.1	Pavir.7NG364900.v4.1
Pavir.7KG168900.v4.1	Pavir.7NG279400.v4.1		Pavir.6NG116700.v4.1	Pavir.2KG265100.v4.1
Pavir.7KG168900.v4.1	Pavir.1KG507900.v4.1		Pavir.6NG116700.v4.1	Pavir.5NG622700.v4.1
Pavir.7KG168900.v4.1	Pavir.2NG451500.v4.1		Pavir.6NG116700.v4.1	Pavir.2KG354000.v4.1
Pavir.7KG168900.v4.1	Pavir.9NG698900.v4.1		Pavir.6NG116700.v4.1	Pavir.1KG356000.v4.1
Pavir.7KG168900.v4.1	Pavir.4KG199400.v4.1		Pavir.6NG116700.v4.1	Pavir.7NG416500.v4.1
Pavir.7KG168900.v4.1	Pavir.1KG034200.v4.1		Pavir.6NG116700.v4.1	Pavir.8KG241400.v4.1
Pavir.7KG168900.v4.1	Pavir.5KG694200.v4.1		Pavir.6NG116700.v4.1	Pavir.9NG795300.v4.1
Pavir.7KG168900.v4.1	Pavir.6KG148700.v4.1		Pavir.6NG116700.v4.1	Pavir.5NG299400.v4.1
Pavir.7KG168900.v4.1	Pavir.3KG277200.v4.1		Pavir.6NG116700.v4.1	Pavir.5NG385600.v4.1
Pavir.7KG168900.v4.1	Pavir.9KG352100.v4.1		Pavir.6NG116700.v4.1	Pavir.5KG676000.v4.1
Pavir.7KG168900.v4.1	Pavir.9NG036800.v4.1		Pavir.6NG116700.v4.1	Pavir.2KG199400.v4.1
Pavir.7KG168900.v4.1	Pavir.8NG232300.v4.1		Pavir.6NG116700.v4.1	Pavir.6KG341600.v4.1
Pavir.7KG168900.v4.1	Pavir.3NG002700.v4.1		Pavir.6NG116700.v4.1	Pavir.7KG267200.v4.1
Pavir.7KG168900.v4.1	Pavir.4KG057700.v4.1		Pavir.3KG195400.v4.1	Pavir.7KG032000.v4.1
Pavir.7KG168900.v4.1	Pavir.5NG510000.v4.1		Pavir.3KG195400.v4.1	Pavir.3NG024200.v4.1
Pavir.7KG168900.v4.1	Pavir.6NG185900.v4.1		Pavir.3KG195400.v4.1	Pavir.7NG436300.v4.1
Pavir.7KG168900.v4.1	Pavir.1NG081300.v4.1		Pavir.3KG195400.v4.1	Pavir.7KG377500.v4.1
Pavir.7KG168900.v4.1	Pavir.5NG403500.v4.1		Pavir.3KG195400.v4.1	Pavir.5NG058600.v4.1
Pavir.7KG168900.v4.1	Pavir.4KG408000.v4.1		Pavir.3KG195400.v4.1	Pavir.9KG651200.v4.1
Pavir.7KG168900.v4.1	Pavir.9NG782300.v4.1		Pavir.3KG195400.v4.1	Pavir.9NG459300.v4.1
Pavir.7KG168900.v4.1	Pavir.9KG401100.v4.1		Pavir.3KG195400.v4.1	Pavir.9KG316000.v4.1
Pavir.7KG168900.v4.1	Pavir.6KG233200.v4.1		Pavir.3KG195400.v4.1	Pavir.5NG620500.v4.1
Pavir.7KG168900.v4.1	Pavir.5NG283100.v4.1		Pavir.3KG195400.v4.1	Pavir.2KG571200.v4.1
Pavir.7KG168900.v4.1	Pavir.8KG017300.v4.1		Pavir.3KG195400.v4.1	Pavir.1NG215400.v4.1
Pavir.7KG168900.v4.1	Pavir.2NG076000.v4.1		Pavir.3KG195400.v4.1	Pavir.3KG311700.v4.1
Pavir.7KG168900.v4.1	Pavir.5KG515900.v4.1		Pavir.3KG195400.v4.1	Pavir.1NG259200.v4.1
Pavir.7KG168900.v4.1	Pavir.8NG107600.v4.1		Pavir.3KG195400.v4.1	Pavir.9KG312300.v4.1
Pavir.7KG168900.v4.1	Pavir.2KG587700.v4.1		Pavir.3KG195400.v4.1	Pavir.3KG512000.v4.1
Pavir.7KG168900.v4.1	Pavir.7KG221900.v4.1		Pavir.3KG195400.v4.1	Pavir.3NG113000.v4.1
Pavir.7KG168900.v4.1	Pavir.5NG448500.v4.1		Pavir.3KG195400.v4.1	Pavir.8NG044300.v4.1
Pavir.7KG168900.v4.1	Pavir.6KG214300.v4.1		Pavir.3KG195400.v4.1	Pavir.3KG284000.v4.1
Pavir.7KG168900.v4.1	Pavir.1KG110600.v4.1		Pavir.3KG195400.v4.1	Pavir.4NG109400.v4.1
Pavir.7KG168900.v4.1	Pavir.5KG422000.v4.1		Pavir.3KG195400.v4.1	Pavir.3KG279100.v4.1
Pavir.7KG168900.v4.1	Pavir.2NG329600.v4.1		Pavir.3KG195400.v4.1	Pavir.6KG036200.v4.1
Pavir.7KG168900.v4.1	Pavir.7NG183100.v4.1		Pavir.3KG195400.v4.1	Pavir.5KG373100.v4.1
Pavir.7KG168900.v4.1	Pavir.3NG296200.v4.1		Pavir.3KG195400.v4.1	Pavir.2NG413900.v4.1
Pavir.7KG168900.v4.1	Pavir.4KG089300.v4.1		Pavir.3KG195400.v4.1	Pavir.5NG500600.v4.1
Pavir.7KG168900.v4.1	Pavir.3KG216000.v4.1		Pavir.3KG195400.v4.1	Pavir.6NG056200.v4.1
Pavir.9KG527900.v4.1	Pavir.2KG110200.v4.1		Pavir.3KG195400.v4.1	Pavir.9NG663100.v4.1
Pavir.9KG527900.v4.1	Pavir.6NG213600.v4.1		Pavir.3KG195400.v4.1	Pavir.5KG410200.v4.1
Pavir.9KG527900.v4.1	Pavir.5KG694800.v4.1		Pavir.3KG195400.v4.1	Pavir.3KG363100.v4.1
Pavir.9KG527900.v4.1	Pavir.6KG233200.v4.1		Pavir.3KG195400.v4.1	Pavir.5KG640500.v4.1
Pavir.9KG527900.v4.1	Pavir.6KG271600.v4.1		Pavir.3KG195400.v4.1	Pavir.1KG498800.v4.1
Pavir.9KG527900.v4.1	Pavir.7KG145200.v4.1		Pavir.3KG195400.v4.1	Pavir.J291500.v4.1
Pavir.9KG527900.v4.1	Pavir.9NG694200.v4.1		Pavir.4KG408000.v4.1	Pavir.9NG698900.v4.1
Pavir.9KG527900.v4.1	Pavir.2KG486800.v4.1		Pavir.4KG408000.v4.1	Pavir.1KG356000.v4.1
Pavir.9KG527900.v4.1	Pavir.2NG523800.v4.1		Pavir.4KG408000.v4.1	Pavir.9NG769500.v4.1
Pavir.9KG527900.v4.1	Pavir.9KG495000.v4.1		Pavir.4KG408000.v4.1	Pavir.7NG416500.v4.1
Pavir.9KG527900.v4.1	Pavir.9NG118700.v4.1		Pavir.4KG408000.v4.1	Pavir.8KG241400.v4.1
Pavir.9KG527900.v4.1	Pavir.1NG147600.v4.1		Pavir.4KG408000.v4.1	Pavir.9NG795300.v4.1
Pavir.9KG527900.v4.1	Pavir.2KG466600.v4.1		Pavir.4KG408000.v4.1	Pavir.5NG299400.v4.1
Pavir.9KG527900.v4.1	Pavir.9NG220200.v4.1		Pavir.4KG408000.v4.1	Pavir.5KG033000.v4.1
Pavir.9KG527900.v4.1	Pavir.5KG680800.v4.1		Pavir.4KG408000.v4.1	Pavir.8NG158100.v4.1
Pavir.9KG527900.v4.1	Pavir.9NG193000.v4.1		Pavir.4KG408000.v4.1	Pavir.9NG012000.v4.1
Pavir.9KG527900.v4.1	Pavir.2NG491100.v4.1		Pavir.4KG408000.v4.1	Pavir.2KG337200.v4.1
Pavir.9KG527900.v4.1	Pavir.4NG054900.v4.1		Pavir.4KG408000.v4.1	Pavir.5KG215200.v4.1
Pavir.9KG527900.v4.1	Pavir.3NG024200.v4.1		Pavir.4KG408000.v4.1	Pavir.4NG033600.v4.1
Pavir.9KG527900.v4.1	Pavir.9KG237400.v4.1		Pavir.4KG408000.v4.1	Pavir.1NG546600.v4.1
Pavir.9KG527900.v4.1	Pavir.5NG008900.v4.1		Pavir.2NG152300.v4.1	Pavir.3KG284000.v4.1
Pavir.9KG527900.v4.1	Pavir.6KG107700.v4.1		Pavir.2NG152300.v4.1	Pavir.4NG109400.v4.1
Pavir.9KG527900.v4.1	Pavir.1NG376300.v4.1		Pavir.2NG152300.v4.1	Pavir.3KG555300.v4.1
Pavir.9KG527900.v4.1	Pavir.7NG321900.v4.1		Pavir.2NG152300.v4.1	Pavir.1NG215400.v4.1
Pavir.9KG527900.v4.1	Pavir.9NG148300.v4.1		Pavir.2NG152300.v4.1	Pavir.1KG531300.v4.1
Pavir.9KG527900.v4.1	Pavir.7KG328600.v4.1		Pavir.2NG152300.v4.1	Pavir.9NG280200.v4.1
Pavir.9KG527900.v4.1	Pavir.6NG287400.v4.1		Pavir.2NG152300.v4.1	Pavir.5NG555800.v4.1
Pavir.9KG527900.v4.1	Pavir.8NG044300.v4.1		Pavir.2NG152300.v4.1	Pavir.2NG338000.v4.1
Pavir.9KG527900.v4.1	Pavir.8KG053000.v4.1		Pavir.1KG434500.v4.1	Pavir.4NG248300.v4.1
Pavir.9KG527900.v4.1	Pavir.2NG392800.v4.1		Pavir.1KG434500.v4.1	Pavir.4KG337800.v4.1
Pavir.9KG527900.v4.1	Pavir.9NG568300.v4.1		Pavir.1KG434500.v4.1	Pavir.7KG424000.v4.1
Pavir.3KG195400.v4.1	Pavir.9NG589700.v4.1		Pavir.1KG434500.v4.1	Pavir.3KG234100.v4.1
Pavir.3KG195400.v4.1	Pavir.8KG090600.v4.1		Pavir.1KG434500.v4.1	Pavir.2KG263000.v4.1
Pavir.3KG195400.v4.1	Pavir.5KG506400.v4.1		Pavir.1KG434500.v4.1	Pavir.1NG473900.v4.1
Pavir.3KG195400.v4.1	Pavir.7KG182700.v4.1		Pavir.1KG434500.v4.1	Pavir.1NG476000.v4.1
Pavir.3KG195400.v4.1	Pavir.5NG088500.v4.1		Pavir.1KG434500.v4.1	Pavir.7NG266200.v4.1
Pavir.3KG195400.v4.1	Pavir.2NG429100.v4.1		Pavir.1KG434500.v4.1	Pavir.3KG460000.v4.1
Pavir.3KG195400.v4.1	Pavir.9NG186300.v4.1		Pavir.1KG434500.v4.1	Pavir.1KG077000.v4.1
Pavir.3KG195400.v4.1	Pavir.5KG482400.v4.1		Pavir.1KG434500.v4.1	Pavir.5KG199400.v4.1
Pavir.3KG195400.v4.1	Pavir.4KG192300.v4.1		Pavir.1KG434500.v4.1	Pavir.5KG618000.v4.1
Pavir.3KG195400.v4.1	Pavir.3KG446600.v4.1		Pavir.1KG434500.v4.1	Pavir.2NG296500.v4.1
Pavir.3KG195400.v4.1	Pavir.3NG126300.v4.1		Pavir.1KG434500.v4.1	Pavir.7NG277100.v4.1
Pavir.3KG195400.v4.1	Pavir.9NG116800.v4.1		Pavir.1KG434500.v4.1	Pavir.8KG380700.v4.1
Pavir.3KG195400.v4.1	Pavir.J554000.v4.1		Pavir.1KG434500.v4.1	Pavir.6KG068500.v4.1
Pavir.3KG195400.v4.1	Pavir.2NG442000.v4.1		Pavir.1KG434500.v4.1	Pavir.9NG081800.v4.1
Pavir.3KG195400.v4.1	Pavir.7NG377800.v4.1		Pavir.1KG434500.v4.1	Pavir.9KG423500.v4.1
Pavir.3KG195400.v4.1	Pavir.1KG339700.v4.1		Pavir.1KG434500.v4.1	Pavir.3NG106400.v4.1
Pavir.3KG195400.v4.1	Pavir.3KG404500.v4.1		Pavir.1KG434500.v4.1	Pavir.5KG630800.v4.1
Pavir.3KG195400.v4.1	Pavir.4NG109400.v4.1		Pavir.1KG434500.v4.1	Pavir.9NG173900.v4.1
Pavir.3KG195400.v4.1	Pavir.4KG213400.v4.1		Pavir.1KG434500.v4.1	Pavir.9NG667700.v4.1
Pavir.3KG195400.v4.1	Pavir.4NG054900.v4.1		Pavir.1KG434500.v4.1	Pavir.8NG180000.v4.1
Pavir.3KG195400.v4.1	Pavir.1NG301300.v4.1		Pavir.1KG434500.v4.1	Pavir.2NG317200.v4.1
Pavir.3KG195400.v4.1	Pavir.6KG272400.v4.1		Pavir.1KG434500.v4.1	Pavir.5NG006200.v4.1
Pavir.3KG195400.v4.1	Pavir.7NG353300.v4.1		Pavir.1KG434500.v4.1	Pavir.4KG238300.v4.1
Pavir.3KG195400.v4.1	Pavir.3NG189900.v4.1		Pavir.1KG434500.v4.1	Pavir.9NG274600.v4.1
Pavir.3KG195400.v4.1	Pavir.8NG262600.v4.1		Pavir.1KG434500.v4.1	Pavir.7KG382500.v4.1
Pavir.3KG195400.v4.1	Pavir.8NG117900.v4.1		Pavir.1KG434500.v4.1	Pavir.6NG012000.v4.1
Pavir.3KG195400.v4.1	Pavir.2KG446000.v4.1		Pavir.1KG434500.v4.1	Pavir.3KG055300.v4.1
Pavir.3KG195400.v4.1	Pavir.4KG064500.v4.1		Pavir.1KG434500.v4.1	Pavir.3KG141800.v4.1
Pavir.3KG195400.v4.1	Pavir.6KG148700.v4.1		Pavir.1KG434500.v4.1	Pavir.7KG034900.v4.1
Pavir.3KG195400.v4.1	Pavir.3NG111500.v4.1		Pavir.1KG434500.v4.1	Pavir.5KG045400.v4.1
Pavir.3KG195400.v4.1	Pavir.1NG392600.v4.1		Pavir.1KG434500.v4.1	Pavir.1KG026900.v4.1
Pavir.3KG195400.v4.1	Pavir.1KG300300.v4.1		Pavir.1KG434500.v4.1	Pavir.5NG034100.v4.1
Pavir.3KG195400.v4.1	Pavir.9NG015500.v4.1		Pavir.1KG434500.v4.1	Pavir.5NG037200.v4.1
Pavir.3KG195400.v4.1	Pavir.J689700.v4.1		Pavir.1KG434500.v4.1	Pavir.5KG055100.v4.1
Pavir.3KG195400.v4.1	Pavir.5KG699800.v4.1		Pavir.1KG434500.v4.1	Pavir.6NG112900.v4.1
Pavir.3KG195400.v4.1	Pavir.4NG276400.v4.1		Pavir.1KG434500.v4.1	Pavir.6NG324400.v4.1
Pavir.3KG195400.v4.1	Pavir.2KG552300.v4.1		Pavir.1KG434500.v4.1	Pavir.1NG034400.v4.1
Pavir.3KG195400.v4.1	Pavir.3KG040600.v4.1		Pavir.1KG434500.v4.1	Pavir.5NG571600.v4.1
Pavir.3KG195400.v4.1	Pavir.1KG219100.v4.1		Pavir.1KG434500.v4.1	Pavir.6KG253300.v4.1
Pavir.3KG195400.v4.1	Pavir.9NG694200.v4.1		Pavir.1KG434500.v4.1	Pavir.8NG220900.v4.1
Pavir.3KG195400.v4.1	Pavir.5NG029900.v4.1		Pavir.1KG434500.v4.1	Pavir.5NG498400.v4.1
Pavir.3KG195400.v4.1	Pavir.7NG339300.v4.1		Pavir.1KG434500.v4.1	Pavir.7KG174300.v4.1
Pavir.3KG195400.v4.1	Pavir.9KG401100.v4.1		Pavir.1KG434500.v4.1	Pavir.5NG447400.v4.1
Pavir.3KG195400.v4.1	Pavir.1NG250700.v4.1		Pavir.1KG434500.v4.1	Pavir.2NG346300.v4.1
Pavir.3KG195400.v4.1	Pavir.6NG213600.v4.1		Pavir.1KG434500.v4.1	Pavir.J119900.v4.1
Pavir.3KG195400.v4.1	Pavir.4KG090000.v4.1		Pavir.1KG434500.v4.1	Pavir.6NG103200.v4.1
Pavir.3KG195400.v4.1	Pavir.6NG185900.v4.1		Pavir.1KG434500.v4.1	Pavir.8KG025100.v4.1
Pavir.3KG195400.v4.1	Pavir.5KG361100.v4.1		Pavir.1KG434500.v4.1	Pavir.3KG038800.v4.1
Pavir.3KG195400.v4.1	Pavir.1NG377800.v4.1		Pavir.1KG434500.v4.1	Pavir.2NG003200.v4.1
Pavir.3KG195400.v4.1	Pavir.3NG029300.v4.1		Pavir.1KG434500.v4.1	Pavir.2NG035000.v4.1
Pavir.3KG195400.v4.1	Pavir.9NG738700.v4.1		Pavir.1KG434500.v4.1	Pavir.7KG048600.v4.1
Pavir.3KG195400.v4.1	Pavir.5KG374500.v4.1		Pavir.1KG434500.v4.1	Pavir.5KG613600.v4.1
Pavir.3KG195400.v4.1	Pavir.5NG314300.v4.1		Pavir.1KG434500.v4.1	Pavir.1KG035000.v4.1
Pavir.3KG195400.v4.1	Pavir.1NG361100.v4.1		Pavir.1KG434500.v4.1	Pavir.1NG038300.v4.1
Pavir.3KG195400.v4.1	Pavir.5NG008900.v4.1		Pavir.1KG434500.v4.1	Pavir.9NG560200.v4.1
Pavir.3KG195400.v4.1	Pavir.5NG245600.v4.1		Pavir.1KG434500.v4.1	Pavir.3NG239500.v4.1
Pavir.3KG195400.v4.1	Pavir.J291500.v4.1		Pavir.1KG434500.v4.1	Pavir.5KG610300.v4.1
Pavir.3KG195400.v4.1	Pavir.5KG345800.v4.1		Pavir.1KG434500.v4.1	Pavir.3KG456300.v4.1
Pavir.3KG195400.v4.1	Pavir.6NG160500.v4.1		Pavir.1KG434500.v4.1	Pavir.4KG178600.v4.1
Pavir.3KG195400.v4.1	Pavir.3NG268400.v4.1		Pavir.1KG434500.v4.1	Pavir.4NG035900.v4.1
Pavir.3KG195400.v4.1	Pavir.7NG240000.v4.1		Pavir.1KG434500.v4.1	Pavir.3KG019000.v4.1
Pavir.3KG195400.v4.1	Pavir.9NG036800.v4.1		Pavir.1KG434500.v4.1	Pavir.7KG160600.v4.1
Pavir.3KG195400.v4.1	Pavir.5NG329100.v4.1		Pavir.1KG434500.v4.1	Pavir.2KG536900.v4.1
Pavir.3KG195400.v4.1	Pavir.9KG616000.v4.1		Pavir.1KG434500.v4.1	Pavir.6NG131700.v4.1
Pavir.3KG195400.v4.1	Pavir.1KG305300.v4.1		Pavir.1KG434500.v4.1	Pavir.4KG017300.v4.1
Pavir.3KG195400.v4.1	Pavir.7KG131800.v4.1		Pavir.1KG434500.v4.1	Pavir.5KG001400.v4.1
Pavir.3KG195400.v4.1	Pavir.5NG221300.v4.1		Pavir.1KG434500.v4.1	Pavir.8KG148300.v4.1
Pavir.3KG195400.v4.1	Pavir.7NG251200.v4.1		Pavir.1KG434500.v4.1	Pavir.5KG298800.v4.1
Pavir.3KG195400.v4.1	Pavir.9NG824300.v4.1		Pavir.1KG434500.v4.1	Pavir.9NG298900.v4.1
Pavir.3KG195400.v4.1	Pavir.9KG382500.v4.1		Pavir.1KG434500.v4.1	Pavir.7KG174800.v4.1
Pavir.3KG195400.v4.1	Pavir.3KG506100.v4.1		Pavir.1KG434500.v4.1	Pavir.1NG281000.v4.1
Pavir.3KG195400.v4.1	Pavir.1NG273600.v4.1		Pavir.1KG434500.v4.1	Pavir.4NG274400.v4.1
Pavir.3KG195400.v4.1	Pavir.5KG469100.v4.1		Pavir.1KG434500.v4.1	Pavir.5KG192200.v4.1
Pavir.3KG195400.v4.1	Pavir.6KG408400.v4.1		Pavir.1KG434500.v4.1	Pavir.3KG164300.v4.1
Pavir.3KG195400.v4.1	Pavir.2NG076000.v4.1		Pavir.1KG434500.v4.1	Pavir.1NG291000.v4.1
Pavir.3KG195400.v4.1	Pavir.2KG110200.v4.1		Pavir.1KG434500.v4.1	Pavir.9NG731100.v4.1
Pavir.3KG195400.v4.1	Pavir.2NG218100.v4.1		Pavir.1KG434500.v4.1	Pavir.1KG462500.v4.1
Pavir.3KG195400.v4.1	Pavir.7KG420900.v4.1		Pavir.1KG434500.v4.1	Pavir.5NG375900.v4.1
Pavir.3KG195400.v4.1	Pavir.7KG223200.v4.1		Pavir.1KG434500.v4.1	Pavir.2KG214900.v4.1
Pavir.3KG195400.v4.1	Pavir.5KG484500.v4.1		Pavir.1KG434500.v4.1	Pavir.3NG120500.v4.1
Pavir.3KG195400.v4.1	Pavir.9KG276800.v4.1		Pavir.1KG434500.v4.1	Pavir.9NG739600.v4.1
Pavir.3KG195400.v4.1	Pavir.2NG241200.v4.1		Pavir.1KG434500.v4.1	Pavir.3NG109800.v4.1
Pavir.3KG195400.v4.1	Pavir.3NG029000.v4.1		Pavir.1KG434500.v4.1	Pavir.1NG142700.v4.1
Pavir.3KG195400.v4.1	Pavir.1NG557000.v4.1		Pavir.5KG080800.v4.1	Pavir.5KG686500.v4.1
Pavir.3KG195400.v4.1	Pavir.3NG024200.v4.1		Pavir.5KG080800.v4.1	Pavir.9KG208000.v4.1
Pavir.3KG195400.v4.1	Pavir.6KG214300.v4.1		Pavir.5KG080800.v4.1	Pavir.1NG278900.v4.1
Pavir.3KG195400.v4.1	Pavir.5KG640500.v4.1		Pavir.5KG080800.v4.1	Pavir.1KG158500.v4.1
Pavir.3KG195400.v4.1	Pavir.1KG222800.v4.1		Pavir.5KG080800.v4.1	Pavir.2NG406700.v4.1
Pavir.3KG195400.v4.1	Pavir.7KG187800.v4.1		Pavir.5KG080800.v4.1	Pavir.2KG221900.v4.1
Pavir.3KG195400.v4.1	Pavir.5KG076600.v4.1		Pavir.5KG080800.v4.1	Pavir.3NG024900.v4.1
Pavir.3KG195400.v4.1	Pavir.5KG556900.v4.1		Pavir.5KG080800.v4.1	Pavir.1NG235600.v4.1
Pavir.3KG195400.v4.1	Pavir.2KG311700.v4.1		Pavir.5KG080800.v4.1	Pavir.7KG423300.v4.1
Pavir.3KG195400.v4.1	Pavir.5KG116600.v4.1		Pavir.5KG080800.v4.1	Pavir.7KG339600.v4.1
Pavir.3KG195400.v4.1	Pavir.4NG042100.v4.1		Pavir.5KG080800.v4.1	Pavir.9NG256200.v4.1
Pavir.3KG195400.v4.1	Pavir.4KG029400.v4.1		Pavir.5KG080800.v4.1	Pavir.7NG188200.v4.1
Pavir.3KG195400.v4.1	Pavir.2KG386300.v4.1		Pavir.5KG080800.v4.1	Pavir.2NG146200.v4.1
Pavir.3KG195400.v4.1	Pavir.4KG007300.v4.1		Pavir.5KG080800.v4.1	Pavir.4KG186200.v4.1
Pavir.3KG195400.v4.1	Pavir.4KG338200.v4.1		Pavir.5KG080800.v4.1	Pavir.1KG541700.v4.1
Pavir.2KG162000.v4.1	Pavir.1KG133300.v4.1		Pavir.5KG080800.v4.1	Pavir.3KG137400.v4.1
Pavir.1KG005200.v4.1	Pavir.4NG276400.v4.1		Pavir.5KG080800.v4.1	Pavir.3KG204100.v4.1
Pavir.1KG005200.v4.1	Pavir.1NG089900.v4.1		Pavir.5KG080800.v4.1	Pavir.2KG280800.v4.1
Pavir.1KG005200.v4.1	Pavir.5KG263300.v4.1		Pavir.5KG080800.v4.1	Pavir.9KG017200.v4.1
Pavir.1KG005200.v4.1	Pavir.1KG512100.v4.1		Pavir.5KG080800.v4.1	Pavir.6NG083000.v4.1
Pavir.1KG005200.v4.1	Pavir.1NG418700.v4.1		Pavir.5KG080800.v4.1	Pavir.6KG093000.v4.1
Pavir.1KG005200.v4.1	Pavir.1KG324100.v4.1		Pavir.5KG080800.v4.1	Pavir.5KG371300.v4.1
Pavir.1KG005200.v4.1	Pavir.5KG430600.v4.1		Pavir.5KG080800.v4.1	Pavir.5NG045700.v4.1
Pavir.1KG005200.v4.1	Pavir.5KG148000.v4.1		Pavir.5KG080800.v4.1	Pavir.5NG547000.v4.1
Pavir.1KG005200.v4.1	Pavir.J152600.v4.1		Pavir.5KG080800.v4.1	Pavir.2KG292200.v4.1
Pavir.1KG005200.v4.1	Pavir.7NG400700.v4.1		Pavir.5KG080800.v4.1	Pavir.1KG440100.v4.1
Pavir.1KG005200.v4.1	Pavir.2KG571200.v4.1		Pavir.5KG080800.v4.1	Pavir.1NG435300.v4.1
Pavir.1KG005200.v4.1	Pavir.5NG239300.v4.1		Pavir.5KG080800.v4.1	Pavir.5NG016400.v4.1
Pavir.1KG005200.v4.1	Pavir.5KG659000.v4.1		Pavir.5KG080800.v4.1	Pavir.2NG491000.v4.1
Pavir.1KG005200.v4.1	Pavir.4NG090700.v4.1		Pavir.5KG080800.v4.1	Pavir.1KG230700.v4.1
Pavir.1KG005200.v4.1	Pavir.3KG308800.v4.1		Pavir.5KG080800.v4.1	Pavir.7KG028300.v4.1
Pavir.1KG005200.v4.1	Pavir.2NG456800.v4.1		Pavir.5KG080800.v4.1	Pavir.2KG534500.v4.1
Pavir.1KG005200.v4.1	Pavir.5KG589500.v4.1		Pavir.5KG080800.v4.1	Pavir.5KG317600.v4.1
Pavir.1KG005200.v4.1	Pavir.2NG495600.v4.1		Pavir.5KG080800.v4.1	Pavir.1NG115800.v4.1
Pavir.1KG005200.v4.1	Pavir.9NG508700.v4.1		Pavir.5KG080800.v4.1	Pavir.9KG170800.v4.1
Pavir.1KG005200.v4.1	Pavir.9NG200000.v4.1		Pavir.5KG080800.v4.1	Pavir.2NG485900.v4.1
Pavir.1KG005200.v4.1	Pavir.7KG377500.v4.1		Pavir.5KG080800.v4.1	Pavir.2NG446500.v4.1
Pavir.9NG627200.v4.1	Pavir.J152600.v4.1		Pavir.5KG080800.v4.1	Pavir.6KG138900.v4.1
Pavir.9NG627200.v4.1	Pavir.4KG319500.v4.1		Pavir.5KG080800.v4.1	Pavir.5KG012900.v4.1
Pavir.9NG627200.v4.1	Pavir.2KG553500.v4.1		Pavir.5KG080800.v4.1	Pavir.9KG193500.v4.1
Pavir.9NG627200.v4.1	Pavir.5NG555800.v4.1		Pavir.5KG080800.v4.1	Pavir.7KG211100.v4.1
Pavir.9NG627200.v4.1	Pavir.7NG206500.v4.1		Pavir.5KG080800.v4.1	Pavir.2NG249600.v4.1
Pavir.9NG627200.v4.1	Pavir.7NG206600.v4.1		Pavir.6KG350800.v4.1	Pavir.5KG686500.v4.1
Pavir.9NG627200.v4.1	Pavir.7NG125800.v4.1		Pavir.6KG350800.v4.1	Pavir.7NG385600.v4.1
Pavir.9NG627200.v4.1	Pavir.1KG466600.v4.1		Pavir.6KG350800.v4.1	Pavir.4KG225100.v4.1
Pavir.9NG627200.v4.1	Pavir.4KG338300.v4.1		Pavir.6KG350800.v4.1	Pavir.5KG111100.v4.1
Pavir.9NG627200.v4.1	Pavir.J534900.v4.1		Pavir.6KG350800.v4.1	Pavir.2NG632700.v4.1
Pavir.9NG627200.v4.1	Pavir.5KG731100.v4.1		Pavir.6KG350800.v4.1	Pavir.3KG175900.v4.1
Pavir.9NG627200.v4.1	Pavir.8KG131200.v4.1		Pavir.6KG350800.v4.1	Pavir.1KG463400.v4.1
Pavir.9NG627200.v4.1	Pavir.2NG115400.v4.1		Pavir.6KG350800.v4.1	Pavir.4NG248300.v4.1
Pavir.9NG081800.v4.1	Pavir.3NG172700.v4.1		Pavir.6KG350800.v4.1	Pavir.4KG337800.v4.1
Pavir.9NG081800.v4.1	Pavir.5KG386400.v4.1		Pavir.6KG350800.v4.1	Pavir.7KG424000.v4.1
Pavir.9NG081800.v4.1	Pavir.1KG331900.v4.1		Pavir.6KG350800.v4.1	Pavir.1KG158500.v4.1
Pavir.9NG081800.v4.1	Pavir.5KG417400.v4.1		Pavir.6KG350800.v4.1	Pavir.3KG234100.v4.1
Pavir.9NG081800.v4.1	Pavir.5KG055100.v4.1		Pavir.6KG350800.v4.1	Pavir.2KG263000.v4.1
Pavir.9NG081800.v4.1	Pavir.7NG188200.v4.1		Pavir.6KG350800.v4.1	Pavir.1NG326500.v4.1
Pavir.9NG081800.v4.1	Pavir.5NG507000.v4.1		Pavir.6KG350800.v4.1	Pavir.2NG324600.v4.1
Pavir.9NG081800.v4.1	Pavir.9KG466500.v4.1		Pavir.6KG350800.v4.1	Pavir.2NG406700.v4.1
Pavir.9NG081800.v4.1	Pavir.1KG035000.v4.1		Pavir.6KG350800.v4.1	Pavir.7KG283700.v4.1
Pavir.9NG081800.v4.1	Pavir.4NG067900.v4.1		Pavir.6KG350800.v4.1	Pavir.5KG337800.v4.1
Pavir.9NG081800.v4.1	Pavir.4KG017300.v4.1		Pavir.6KG350800.v4.1	Pavir.7NG277100.v4.1
Pavir.9NG081800.v4.1	Pavir.9NG560200.v4.1		Pavir.6KG350800.v4.1	Pavir.8KG380700.v4.1
Pavir.9NG081800.v4.1	Pavir.5KG045400.v4.1		Pavir.6KG350800.v4.1	Pavir.8NG319400.v4.1
Pavir.9NG081800.v4.1	Pavir.5NG474900.v4.1		Pavir.6KG350800.v4.1	Pavir.7KG137100.v4.1
Pavir.9NG081800.v4.1	Pavir.2KG581600.v4.1		Pavir.6KG350800.v4.1	Pavir.5KG055100.v4.1
Pavir.9NG081800.v4.1	Pavir.9NG251700.v4.1		Pavir.6KG350800.v4.1	Pavir.6NG112900.v4.1
Pavir.9NG081800.v4.1	Pavir.6NG131700.v4.1		Pavir.6KG350800.v4.1	Pavir.6NG324400.v4.1
Pavir.9NG081800.v4.1	Pavir.9KG423500.v4.1		Pavir.6KG350800.v4.1	Pavir.9NG317000.v4.1
Pavir.9NG081800.v4.1	Pavir.1NG142700.v4.1		Pavir.6KG350800.v4.1	Pavir.1NG034400.v4.1
Pavir.9NG081800.v4.1	Pavir.7NG386200.v4.1		Pavir.6KG350800.v4.1	Pavir.5NG571600.v4.1
Pavir.9NG081800.v4.1	Pavir.7KG075300.v4.1		Pavir.6KG350800.v4.1	Pavir.2NG256100.v4.1
Pavir.9NG081800.v4.1	Pavir.1NG011000.v4.1		Pavir.6KG350800.v4.1	Pavir.9NG081800.v4.1
Pavir.9NG081800.v4.1	Pavir.3KG456300.v4.1		Pavir.6KG350800.v4.1	Pavir.9KG423500.v4.1
Pavir.9NG081800.v4.1	Pavir.4KG186200.v4.1		Pavir.6KG350800.v4.1	Pavir.9NG667700.v4.1
Pavir.9NG081800.v4.1	Pavir.9KG132400.v4.1		Pavir.6KG350800.v4.1	Pavir.J616100.v4.1
Pavir.9NG081800.v4.1	Pavir.4KG247000.v4.1		Pavir.6KG350800.v4.1	Pavir.1KG501500.v4.1
Pavir.9NG081800.v4.1	Pavir.2KG016900.v4.1		Pavir.6KG350800.v4.1	Pavir.2NG146200.v4.1
Pavir.9NG081800.v4.1	Pavir.1NG326500.v4.1		Pavir.6KG350800.v4.1	Pavir.7KG075300.v4.1
Pavir.9NG081800.v4.1	Pavir.3NG024900.v4.1		Pavir.6KG350800.v4.1	Pavir.4KG153200.v4.1
Pavir.9NG081800.v4.1	Pavir.2KG263000.v4.1		Pavir.6KG350800.v4.1	Pavir.8KG208300.v4.1
Pavir.9NG081800.v4.1	Pavir.3KG038800.v4.1		Pavir.6KG350800.v4.1	Pavir.1NG126400.v4.1
Pavir.9NG081800.v4.1	Pavir.3NG002700.v4.1		Pavir.6KG350800.v4.1	Pavir.5NG474900.v4.1
Pavir.9NG081800.v4.1	Pavir.3KG460000.v4.1		Pavir.6KG350800.v4.1	Pavir.4KG238300.v4.1
Pavir.9NG081800.v4.1	Pavir.1NG115800.v4.1		Pavir.6KG350800.v4.1	Pavir.1KG527100.v4.1
Pavir.9NG081800.v4.1	Pavir.2NG157500.v4.1		Pavir.6KG350800.v4.1	Pavir.9NG274600.v4.1
Pavir.9NG081800.v4.1	Pavir.2NG361200.v4.1		Pavir.6KG350800.v4.1	Pavir.5KG613600.v4.1
Pavir.9NG081800.v4.1	Pavir.4KG356300.v4.1		Pavir.6KG350800.v4.1	Pavir.2KG534500.v4.1
Pavir.9NG081800.v4.1	Pavir.3KG312700.v4.1		Pavir.6KG350800.v4.1	Pavir.7KG382500.v4.1
Pavir.9NG081800.v4.1	Pavir.8KG064300.v4.1		Pavir.6KG350800.v4.1	Pavir.1KG169600.v4.1
Pavir.9NG081800.v4.1	Pavir.2NG361400.v4.1		Pavir.6KG350800.v4.1	Pavir.5KG417400.v4.1
Pavir.9NG081800.v4.1	Pavir.4KG304400.v4.1		Pavir.6KG350800.v4.1	Pavir.3KG353200.v4.1
Pavir.9NG081800.v4.1	Pavir.9KG060900.v4.1		Pavir.6KG350800.v4.1	Pavir.2KG536900.v4.1
Pavir.9NG081800.v4.1	Pavir.4KG345700.v4.1		Pavir.6KG350800.v4.1	Pavir.6NG131700.v4.1
Pavir.9NG081800.v4.1	Pavir.2NG429400.v4.1		Pavir.6KG350800.v4.1	Pavir.9KG010200.v4.1
Pavir.9NG081800.v4.1	Pavir.2NG491000.v4.1		Pavir.6KG350800.v4.1	Pavir.2KG298700.v4.1
Pavir.9NG081800.v4.1	Pavir.5NG571600.v4.1		Pavir.6KG350800.v4.1	Pavir.2NG317200.v4.1
Pavir.9NG081800.v4.1	Pavir.6NG112900.v4.1		Pavir.6KG350800.v4.1	Pavir.4KG186200.v4.1
Pavir.9NG081800.v4.1	Pavir.9KG550900.v4.1		Pavir.6KG350800.v4.1	Pavir.7NG188200.v4.1
Pavir.9NG081800.v4.1	Pavir.7NG178500.v4.1		Pavir.6KG350800.v4.1	Pavir.5KG157100.v4.1
Pavir.9NG081800.v4.1	Pavir.7KG137100.v4.1		Pavir.6KG350800.v4.1	Pavir.7KG172700.v4.1
Pavir.9NG081800.v4.1	Pavir.9NG760100.v4.1		Pavir.6KG350800.v4.1	Pavir.3NG218800.v4.1
Pavir.9NG081800.v4.1	Pavir.9KG246200.v4.1		Pavir.6KG350800.v4.1	Pavir.2NG446500.v4.1
Pavir.9NG081800.v4.1	Pavir.7KG187300.v4.1		Pavir.6KG350800.v4.1	Pavir.7KG174800.v4.1
Pavir.9NG081800.v4.1	Pavir.4KG226500.v4.1		Pavir.6KG350800.v4.1	Pavir.2NG346300.v4.1
Pavir.9NG081800.v4.1	Pavir.5KG772800.v4.1		Pavir.6KG350800.v4.1	Pavir.3NG024900.v4.1
Pavir.9NG081800.v4.1	Pavir.8NG232300.v4.1		Pavir.6KG350800.v4.1	Pavir.3KG038800.v4.1
Pavir.9NG081800.v4.1	Pavir.7NG277100.v4.1		Pavir.6KG350800.v4.1	Pavir.1NG235600.v4.1
Pavir.9NG081800.v4.1	Pavir.4NG111300.v4.1		Pavir.6KG350800.v4.1	Pavir.7KG339600.v4.1
Pavir.9NG081800.v4.1	Pavir.J468000.v4.1		Pavir.6KG350800.v4.1	Pavir.3KG058300.v4.1
Pavir.9NG081800.v4.1	Pavir.J248200.v4.1		Pavir.6KG350800.v4.1	Pavir.6NG334900.v4.1
Pavir.9NG081800.v4.1	Pavir.9KG441000.v4.1		Pavir.6KG350800.v4.1	Pavir.5KG725700.v4.1
Pavir.9NG081800.v4.1	Pavir.5KG192200.v4.1		Pavir.6KG350800.v4.1	Pavir.5KG641400.v4.1
Pavir.9NG081800.v4.1	Pavir.2NG023700.v4.1		Pavir.6KG350800.v4.1	Pavir.J227800.v4.1
Pavir.9NG081800.v4.1	Pavir.1KG462500.v4.1		Pavir.6KG350800.v4.1	Pavir.5NG524600.v4.1
Pavir.9NG081800.v4.1	Pavir.2NG117500.v4.1		Pavir.6KG350800.v4.1	Pavir.7KG048600.v4.1
Pavir.9NG081800.v4.1	Pavir.9NG731100.v4.1		Pavir.6KG350800.v4.1	Pavir.6NG011200.v4.1
Pavir.9NG081800.v4.1	Pavir.1NG438700.v4.1		Pavir.6KG350800.v4.1	Pavir.1KG541700.v4.1
Pavir.9NG081800.v4.1	Pavir.5KG693800.v4.1		Pavir.6KG350800.v4.1	Pavir.2NG455500.v4.1
Pavir.9NG081800.v4.1	Pavir.7KG172700.v4.1		Pavir.6KG350800.v4.1	Pavir.9NG671500.v4.1
Pavir.9NG081800.v4.1	Pavir.5KG686500.v4.1		Pavir.6KG350800.v4.1	Pavir.5KG317600.v4.1
Pavir.9NG081800.v4.1	Pavir.2KG376400.v4.1		Pavir.6KG350800.v4.1	Pavir.7KG194900.v4.1
Pavir.9NG081800.v4.1	Pavir.7KG339600.v4.1		Pavir.6KG350800.v4.1	Pavir.9NG026600.v4.1
Pavir.9NG081800.v4.1	Pavir.2NG632700.v4.1		Pavir.2NG464900.v4.1	Pavir.1KG368100.v4.1
Pavir.9NG081800.v4.1	Pavir.3NG218800.v4.1		Pavir.2NG464900.v4.1	Pavir.1KG356000.v4.1
Pavir.9NG081800.v4.1	Pavir.5NG524600.v4.1		Pavir.2NG464900.v4.1	Pavir.9NG769500.v4.1
Pavir.9NG081800.v4.1	Pavir.5KG111100.v4.1		Pavir.2NG464900.v4.1	Pavir.7NG416500.v4.1
Pavir.9NG081800.v4.1	Pavir.7KG359900.v4.1		Pavir.2NG464900.v4.1	Pavir.8KG241400.v4.1
Pavir.9NG081800.v4.1	Pavir.3KG216000.v4.1		Pavir.2NG464900.v4.1	Pavir.5NG299400.v4.1
Pavir.1KG348400.v4.1	Pavir.5KG603300.v4.1		Pavir.2NG464900.v4.1	Pavir.7KG267200.v4.1
Pavir.1KG348400.v4.1	Pavir.4KG252100.v4.1		Pavir.2NG464900.v4.1	Pavir.9NG321900.v4.1
Pavir.1KG348400.v4.1	Pavir.1KG417900.v4.1		Pavir.2NG464900.v4.1	Pavir.5NG627200.v4.1
Pavir.1KG348400.v4.1	Pavir.2NG115500.v4.1		Pavir.2NG464900.v4.1	Pavir.5NG416100.v4.1
Pavir.1KG348400.v4.1	Pavir.2NG636900.v4.1		Pavir.2NG464900.v4.1	Pavir.9NG012000.v4.1
Pavir.1KG348400.v4.1	Pavir.7NG338300.v4.1		Pavir.2NG464900.v4.1	Pavir.2KG265100.v4.1
Pavir.1KG348400.v4.1	Pavir.5NG322400.v4.1		Pavir.2NG464900.v4.1	Pavir.6NG120500.v4.1
Pavir.1KG348400.v4.1	Pavir.5KG659000.v4.1		Pavir.2NG464900.v4.1	Pavir.5NG622700.v4.1
Pavir.1KG348400.v4.1	Pavir.9NG296400.v4.1		Pavir.2NG464900.v4.1	Pavir.2KG353000.v4.1
Pavir.1KG348400.v4.1	Pavir.2NG286700.v4.1		Pavir.2NG464900.v4.1	Pavir.9NG795300.v4.1
Pavir.2NG429100.v4.1	Pavir.9NG589700.v4.1		Pavir.2NG464900.v4.1	Pavir.5NG385600.v4.1
Pavir.2NG429100.v4.1	Pavir.8KG167200.v4.1		Pavir.2NG464900.v4.1	Pavir.5KG676000.v4.1
Pavir.2NG429100.v4.1	Pavir.8KG090600.v4.1		Pavir.2NG464900.v4.1	Pavir.2KG199400.v4.1
Pavir.2NG429100.v4.1	Pavir.5KG593400.v4.1		Pavir.2NG464900.v4.1	Pavir.7NG166900.v4.1
Pavir.2NG429100.v4.1	Pavir.9NG186300.v4.1		Pavir.2NG464900.v4.1	Pavir.3KG217500.v4.1
Pavir.2NG429100.v4.1	Pavir.1KG553500.v4.1		Pavir.2NG464900.v4.1	Pavir.3KG214200.v4.1
Pavir.2NG429100.v4.1	Pavir.1KG380200.v4.1		Pavir.2NG464900.v4.1	Pavir.8KG100000.v4.1
Pavir.2NG429100.v4.1	Pavir.4NG248700.v4.1		Pavir.2NG464900.v4.1	Pavir.6NG116700.v4.1
Pavir.2NG429100.v4.1	Pavir.9NG242900.v4.1		Pavir.2NG464900.v4.1	Pavir.4KG408000.v4.1
Pavir.2NG429100.v4.1	Pavir.3KG389500.v4.1		Pavir.2NG464900.v4.1	Pavir.2NG054800.v4.1
Pavir.2NG429100.v4.1	Pavir.4KG192300.v4.1		Pavir.2NG464900.v4.1	Pavir.2NG451500.v4.1
Pavir.2NG429100.v4.1	Pavir.1KG339700.v4.1		Pavir.2NG464900.v4.1	Pavir.7NG223900.v4.1
Pavir.2NG429100.v4.1	Pavir.3KG404500.v4.1		Pavir.2NG464900.v4.1	Pavir.5KG715200.v4.1
Pavir.2NG429100.v4.1	Pavir.4KG064500.v4.1		Pavir.2KG048300.v4.1	Pavir.6NG134600.v4.1
Pavir.2NG429100.v4.1	Pavir.6KG272400.v4.1		Pavir.2KG048300.v4.1	Pavir.8NG180000.v4.1
Pavir.2NG429100.v4.1	Pavir.7NG353300.v4.1		Pavir.2KG048300.v4.1	Pavir.7KG359400.v4.1
Pavir.2NG429100.v4.1	Pavir.7NG267100.v4.1		Pavir.2KG048300.v4.1	Pavir.4KG238300.v4.1
Pavir.2NG429100.v4.1	Pavir.5NG414900.v4.1		Pavir.2KG048300.v4.1	Pavir.2KG045100.v4.1
Pavir.2NG429100.v4.1	Pavir.1KG070600.v4.1		Pavir.2KG048300.v4.1	Pavir.2KG045000.v4.1
Pavir.2NG429100.v4.1	Pavir.4NG023800.v4.1		Pavir.2KG048300.v4.1	Pavir.6KG148700.v4.1
Pavir.2NG429100.v4.1	Pavir.3KG132900.v4.1		Pavir.2KG048300.v4.1	Pavir.5KG001400.v4.1
Pavir.2NG429100.v4.1	Pavir.4KG090000.v4.1		Pavir.2KG048300.v4.1	Pavir.3NG021400.v4.1
Pavir.2NG429100.v4.1	Pavir.5KG361100.v4.1		Pavir.2KG048300.v4.1	Pavir.3NG109800.v4.1
Pavir.2NG429100.v4.1	Pavir.1NG377800.v4.1		Pavir.2KG048300.v4.1	Pavir.6NG185900.v4.1
Pavir.2NG429100.v4.1	Pavir.3NG029300.v4.1		Pavir.2KG048300.v4.1	Pavir.2KG263000.v4.1
Pavir.2NG429100.v4.1	Pavir.5KG374500.v4.1		Pavir.2KG048300.v4.1	Pavir.4NG124200.v4.1
Pavir.2NG429100.v4.1	Pavir.5NG314300.v4.1		Pavir.2KG048300.v4.1	Pavir.8KG268900.v4.1
Pavir.2NG429100.v4.1	Pavir.4KG352300.v4.1		Pavir.5NG632900.v4.1	Pavir.5KG765600.v4.1
Pavir.2NG429100.v4.1	Pavir.4NG019700.v4.1		Pavir.6KG032000.v4.1	Pavir.4NG271600.v4.1
Pavir.2NG429100.v4.1	Pavir.2NG073600.v4.1		Pavir.6KG032000.v4.1	Pavir.2KG189400.v4.1
Pavir.2NG429100.v4.1	Pavir.1NG449900.v4.1		Pavir.6KG032000.v4.1	Pavir.4KG355300.v4.1
Pavir.2NG429100.v4.1	Pavir.6NG160500.v4.1		Pavir.9KG599500.v4.1	Pavir.7NG385600.v4.1
Pavir.2NG429100.v4.1	Pavir.1NG499600.v4.1		Pavir.9KG599500.v4.1	Pavir.1NG049200.v4.1
Pavir.2NG429100.v4.1	Pavir.3NG268400.v4.1		Pavir.9KG599500.v4.1	Pavir.4KG305900.v4.1
Pavir.2NG429100.v4.1	Pavir.7NG240000.v4.1		Pavir.9KG599500.v4.1	Pavir.9NG739600.v4.1
Pavir.2NG429100.v4.1	Pavir.9NG036800.v4.1		Pavir.9KG599500.v4.1	Pavir.2NG555700.v4.1
Pavir.2NG429100.v4.1	Pavir.5NG329100.v4.1		Pavir.9KG599500.v4.1	Pavir.8KG208300.v4.1
Pavir.2NG429100.v4.1	Pavir.3NG150500.v4.1		Pavir.9KG599500.v4.1	Pavir.2NG075200.v4.1
Pavir.2NG429100.v4.1	Pavir.1KG305300.v4.1		Pavir.9KG599500.v4.1	Pavir.6NG170300.v4.1
Pavir.2NG429100.v4.1	Pavir.7NG278600.v4.1		Pavir.9KG599500.v4.1	Pavir.5KG055100.v4.1
Pavir.2NG429100.v4.1	Pavir.8KG107200.v4.1		Pavir.9KG599500.v4.1	Pavir.2KG442800.v4.1
Pavir.2NG429100.v4.1	Pavir.7KG131800.v4.1		Pavir.9KG599500.v4.1	Pavir.2NG491000.v4.1
Pavir.2NG429100.v4.1	Pavir.5NG221300.v4.1		Pavir.9KG599500.v4.1	Pavir.7KG145200.v4.1
Pavir.2NG429100.v4.1	Pavir.9NG824300.v4.1		Pavir.9KG599500.v4.1	Pavir.1NG459500.v4.1
Pavir.2NG429100.v4.1	Pavir.4NG310000.v4.1		Pavir.9KG599500.v4.1	Pavir.J165300.v4.1
Pavir.2NG429100.v4.1	Pavir.5KG059700.v4.1		Pavir.9KG599500.v4.1	Pavir.1NG004700.v4.1
Pavir.2NG429100.v4.1	Pavir.9KG002800.v4.1		Pavir.9KG599500.v4.1	Pavir.1KG501500.v4.1
Pavir.2NG429100.v4.1	Pavir.3KG506100.v4.1		Pavir.9KG599500.v4.1	Pavir.5NG075400.v4.1
Pavir.2NG429100.v4.1	Pavir.1NG273600.v4.1		Pavir.9KG599500.v4.1	Pavir.7KG172700.v4.1
Pavir.2NG429100.v4.1	Pavir.5KG469100.v4.1		Pavir.9KG599500.v4.1	Pavir.3NG218800.v4.1
Pavir.2NG429100.v4.1	Pavir.1NG486300.v4.1		Pavir.9KG599500.v4.1	Pavir.7KG185800.v4.1
Pavir.2NG429100.v4.1	Pavir.1KG296600.v4.1		Pavir.9KG599500.v4.1	Pavir.1NG326500.v4.1
Pavir.2NG429100.v4.1	Pavir.6NG093100.v4.1		Pavir.9KG599500.v4.1	Pavir.2KG016900.v4.1
Pavir.2NG429100.v4.1	Pavir.5KG673000.v4.1		Pavir.9KG599500.v4.1	Pavir.1NG476000.v4.1
Pavir.2NG429100.v4.1	Pavir.9NG053500.v4.1		Pavir.9KG599500.v4.1	Pavir.8NG298700.v4.1
Pavir.2NG429100.v4.1	Pavir.7NG339400.v4.1		Pavir.9KG599500.v4.1	Pavir.1KG541700.v4.1
Pavir.2NG429100.v4.1	Pavir.7KG159800.v4.1		Pavir.9KG599500.v4.1	Pavir.2NG506500.v4.1
Pavir.2NG429100.v4.1	Pavir.1KG502800.v4.1		Pavir.9KG599500.v4.1	Pavir.5KG641400.v4.1
Pavir.2NG429100.v4.1	Pavir.3NG126300.v4.1		Pavir.9KG599500.v4.1	Pavir.2NG380300.v4.1
Pavir.2NG429100.v4.1	Pavir.2NG442000.v4.1		Pavir.9KG599500.v4.1	Pavir.2NG203400.v4.1
Pavir.2NG429100.v4.1	Pavir.1NG250700.v4.1		Pavir.9KG599500.v4.1	Pavir.2KG409700.v4.1
Pavir.2NG429100.v4.1	Pavir.2KG552300.v4.1		Pavir.9KG599500.v4.1	Pavir.J629500.v4.1
Pavir.2NG429100.v4.1	Pavir.5KG661200.v4.1		Pavir.9KG599500.v4.1	Pavir.9NG084200.v4.1
Pavir.2NG429100.v4.1	Pavir.7NG389200.v4.1		Pavir.9KG599500.v4.1	Pavir.1KG368100.v4.1
Pavir.2NG429100.v4.1	Pavir.3KG562300.v4.1		Pavir.9KG599500.v4.1	Pavir.7NG203100.v4.1
Pavir.2NG429100.v4.1	Pavir.9NG557600.v4.1		Pavir.9KG599500.v4.1	Pavir.6NG140100.v4.1
Pavir.2NG429100.v4.1	Pavir.1NG557000.v4.1		Pavir.9KG599500.v4.1	Pavir.9NG671400.v4.1
Pavir.2NG429100.v4.1	Pavir.7KG238400.v4.1		Pavir.9KG599500.v4.1	Pavir.1KG362700.v4.1
Pavir.2NG429100.v4.1	Pavir.6NG071100.v4.1		Pavir.9KG599500.v4.1	Pavir.2KG434400.v4.1
Pavir.2NG429100.v4.1	Pavir.3NG260600.v4.1		Pavir.9KG599500.v4.1	Pavir.2NG506700.v4.1
Pavir.2NG429100.v4.1	Pavir.4NG039900.v4.1		Pavir.9KG599500.v4.1	Pavir.2KG414200.v4.1
Pavir.2NG429100.v4.1	Pavir.9KG473700.v4.1		Pavir.9KG599500.v4.1	Pavir.2NG510900.v4.1
Pavir.2NG429100.v4.1	Pavir.5KG116600.v4.1		Pavir.9KG599500.v4.1	Pavir.9KG607000.v4.1
Pavir.2NG429100.v4.1	Pavir.9NG711900.v4.1		Pavir.9KG599500.v4.1	Pavir.1KG076400.v4.1
Pavir.2NG429100.v4.1	Pavir.2NG430500.v4.1		Pavir.9KG599500.v4.1	Pavir.2NG117500.v4.1
Pavir.2NG429100.v4.1	Pavir.4NG042100.v4.1		Pavir.9KG599500.v4.1	Pavir.4KG304400.v4.1
Pavir.2NG429100.v4.1	Pavir.2KG386300.v4.1		Pavir.9KG599500.v4.1	Pavir.9KG060900.v4.1
Pavir.2NG429100.v4.1	Pavir.9KG359500.v4.1		Pavir.9KG599500.v4.1	Pavir.9KG550900.v4.1
Pavir.2NG429100.v4.1	Pavir.1KG219100.v4.1		Pavir.9KG599500.v4.1	Pavir.8NG334400.v4.1
Pavir.2NG429100.v4.1	Pavir.2KG103600.v4.1		Pavir.1KG076400.v4.1	Pavir.1KG501500.v4.1
Pavir.2NG429100.v4.1	Pavir.2NG294600.v4.1		Pavir.1KG076400.v4.1	Pavir.7NG364900.v4.1
Pavir.2NG429100.v4.1	Pavir.3KG088700.v4.1		Pavir.1KG076400.v4.1	Pavir.1KG368100.v4.1
Pavir.2NG429100.v4.1	Pavir.5KG345800.v4.1		Pavir.1KG076400.v4.1	Pavir.7NG203100.v4.1
Pavir.2NG429100.v4.1	Pavir.9KG479900.v4.1		Pavir.1KG076400.v4.1	Pavir.2NG064100.v4.1
Pavir.2NG429100.v4.1	Pavir.1KG300300.v4.1		Pavir.1KG076400.v4.1	Pavir.9NG775900.v4.1
Pavir.2NG429100.v4.1	Pavir.9NG015500.v4.1		Pavir.1KG076400.v4.1	Pavir.9KG599500.v4.1
Pavir.2NG429100.v4.1	Pavir.5NG165700.v4.1		Pavir.1KG076400.v4.1	Pavir.6NG083100.v4.1
Pavir.2NG429100.v4.1	Pavir.5KG556900.v4.1		Pavir.1KG076400.v4.1	Pavir.6NG116700.v4.1
Pavir.2NG429100.v4.1	Pavir.1KG363000.v4.1		Pavir.1KG076400.v4.1	Pavir.2KG442800.v4.1
Pavir.2NG429100.v4.1	Pavir.1KG544600.v4.1		Pavir.1KG076400.v4.1	Pavir.2NG491000.v4.1
Pavir.2NG429100.v4.1	Pavir.4KG007300.v4.1		Pavir.1KG076400.v4.1	Pavir.7NG263600.v4.1
Pavir.2NG429100.v4.1	Pavir.7NG222100.v4.1		Pavir.1KG076400.v4.1	Pavir.5KG676000.v4.1
Pavir.2NG429100.v4.1	Pavir.8KG308700.v4.1		Pavir.1KG076400.v4.1	Pavir.1NG441700.v4.1
Pavir.2NG429100.v4.1	Pavir.5NG200100.v4.1		Pavir.1KG076400.v4.1	Pavir.1KG362700.v4.1
Pavir.2NG429100.v4.1	Pavir.9KG417300.v4.1		Pavir.1KG076400.v4.1	Pavir.2NG506700.v4.1
Pavir.2NG429100.v4.1	Pavir.9NG600600.v4.1		Pavir.1KG076400.v4.1	Pavir.2NG380300.v4.1
Pavir.2NG429100.v4.1	Pavir.5KG484500.v4.1		Pavir.1KG076400.v4.1	Pavir.2NG203400.v4.1
Pavir.2NG429100.v4.1	Pavir.1KG413300.v4.1		Pavir.1KG076400.v4.1	Pavir.J629500.v4.1
Pavir.2NG429100.v4.1	Pavir.3KG433800.v4.1		Pavir.1KG076400.v4.1	Pavir.9NG084200.v4.1
Pavir.2NG429100.v4.1	Pavir.7KG346400.v4.1		Pavir.1KG076400.v4.1	Pavir.2NG523800.v4.1
Pavir.2NG429100.v4.1	Pavir.4KG338200.v4.1		Pavir.1KG076400.v4.1	Pavir.9KG607000.v4.1
Pavir.7NG406700.v4.1	Pavir.2NG442000.v4.1		Pavir.1KG076400.v4.1	Pavir.5NG622700.v4.1
Pavir.7NG406700.v4.1	Pavir.1KG133300.v4.1		Pavir.1KG076400.v4.1	Pavir.2KG062200.v4.1
Pavir.4NG123000.v4.1	Pavir.7NG300700.v4.1		Pavir.1KG076400.v4.1	Pavir.1NG049200.v4.1
Pavir.4NG123000.v4.1	Pavir.7NG163400.v4.1		Pavir.1KG076400.v4.1	Pavir.3KG214200.v4.1
Pavir.4NG123000.v4.1	Pavir.6KG351900.v4.1		Pavir.1KG076400.v4.1	Pavir.2NG117500.v4.1
Pavir.4NG123000.v4.1	Pavir.5KG429900.v4.1		Pavir.J493200.v4.1	Pavir.5KG686500.v4.1
Pavir.4NG123000.v4.1	Pavir.1NG089900.v4.1		Pavir.J493200.v4.1	Pavir.2NG632700.v4.1
Pavir.4NG123000.v4.1	Pavir.5KG148000.v4.1		Pavir.J493200.v4.1	Pavir.9NG017700.v4.1
Pavir.4NG123000.v4.1	Pavir.4NG109400.v4.1		Pavir.J493200.v4.1	Pavir.7KG424000.v4.1
Pavir.4NG123000.v4.1	Pavir.J152600.v4.1		Pavir.J493200.v4.1	Pavir.1KG158500.v4.1
Pavir.4NG123000.v4.1	Pavir.5NG344500.v4.1		Pavir.J493200.v4.1	Pavir.3KG234100.v4.1
Pavir.4NG123000.v4.1	Pavir.4KG319500.v4.1		Pavir.J493200.v4.1	Pavir.2KG263000.v4.1
Pavir.4NG123000.v4.1	Pavir.9NG570600.v4.1		Pavir.J493200.v4.1	Pavir.5NG403500.v4.1
Pavir.4NG123000.v4.1	Pavir.2NG456800.v4.1		Pavir.J493200.v4.1	Pavir.1NG326500.v4.1
Pavir.4NG123000.v4.1	Pavir.5KG263300.v4.1		Pavir.J493200.v4.1	Pavir.2NG406700.v4.1
Pavir.4NG123000.v4.1	Pavir.3KG512000.v4.1		Pavir.J493200.v4.1	Pavir.7KG283700.v4.1
Pavir.4NG123000.v4.1	Pavir.9KG299800.v4.1		Pavir.J493200.v4.1	Pavir.3NG221800.v4.1
Pavir.4NG123000.v4.1	Pavir.5NG445300.v4.1		Pavir.J493200.v4.1	Pavir.7KG137100.v4.1
Pavir.4NG123000.v4.1	Pavir.5KG430600.v4.1		Pavir.J493200.v4.1	Pavir.5KG055100.v4.1
Pavir.4NG123000.v4.1	Pavir.2KG311700.v4.1		Pavir.J493200.v4.1	Pavir.6NG112900.v4.1
Pavir.4NG123000.v4.1	Pavir.2NG342800.v4.1		Pavir.J493200.v4.1	Pavir.6NG324400.v4.1
Pavir.4NG123000.v4.1	Pavir.7KG377500.v4.1		Pavir.J493200.v4.1	Pavir.9NG317000.v4.1
Pavir.4NG123000.v4.1	Pavir.9NG508700.v4.1		Pavir.J493200.v4.1	Pavir.7NG263600.v4.1
Pavir.4NG123000.v4.1	Pavir.1KG324100.v4.1		Pavir.J493200.v4.1	Pavir.5NG571600.v4.1
Pavir.4NG123000.v4.1	Pavir.5NG032600.v4.1		Pavir.J493200.v4.1	Pavir.7KG182700.v4.1
Pavir.4NG123000.v4.1	Pavir.5KG291600.v4.1		Pavir.J493200.v4.1	Pavir.9NG081800.v4.1
Pavir.4NG123000.v4.1	Pavir.5KG589500.v4.1		Pavir.J493200.v4.1	Pavir.3NG024900.v4.1
Pavir.4NG123000.v4.1	Pavir.9NG072300.v4.1		Pavir.J493200.v4.1	Pavir.3KG038800.v4.1
Pavir.4NG123000.v4.1	Pavir.4KG335400.v4.1		Pavir.J493200.v4.1	Pavir.6KG271600.v4.1
Pavir.4NG123000.v4.1	Pavir.1KG402700.v4.1		Pavir.J493200.v4.1	Pavir.9KG423500.v4.1
Pavir.4NG123000.v4.1	Pavir.7NG400700.v4.1		Pavir.J493200.v4.1	Pavir.9NG667700.v4.1
Pavir.4NG123000.v4.1	Pavir.5NG239300.v4.1		Pavir.J493200.v4.1	Pavir.9KG527900.v4.1
Pavir.4NG123000.v4.1	Pavir.1NG259200.v4.1		Pavir.J493200.v4.1	Pavir.9NG568300.v4.1
Pavir.4NG123000.v4.1	Pavir.5NG067400.v4.1		Pavir.J493200.v4.1	Pavir.6KG148700.v4.1
Pavir.4NG123000.v4.1	Pavir.1KG005200.v4.1		Pavir.J493200.v4.1	Pavir.5KG001400.v4.1
Pavir.4NG123000.v4.1	Pavir.J620200.v4.1		Pavir.J493200.v4.1	Pavir.J616100.v4.1
Pavir.4NG123000.v4.1	Pavir.8KG331000.v4.1		Pavir.J493200.v4.1	Pavir.1KG368100.v4.1
Pavir.4NG123000.v4.1	Pavir.7KG032000.v4.1		Pavir.J493200.v4.1	Pavir.7KG075300.v4.1
Pavir.4NG123000.v4.1	Pavir.8KG133400.v4.1		Pavir.J493200.v4.1	Pavir.6KG209400.v4.1
Pavir.4NG123000.v4.1	Pavir.6KG214800.v4.1		Pavir.J493200.v4.1	Pavir.8KG208300.v4.1
Pavir.4NG123000.v4.1	Pavir.2KG553500.v4.1		Pavir.J493200.v4.1	Pavir.5KG386400.v4.1
Pavir.4NG123000.v4.1	Pavir.4KG321100.v4.1		Pavir.J493200.v4.1	Pavir.1NG126400.v4.1
Pavir.4NG123000.v4.1	Pavir.7NG350800.v4.1		Pavir.J493200.v4.1	Pavir.5NG474900.v4.1
Pavir.4NG123000.v4.1	Pavir.7NG206500.v4.1		Pavir.J493200.v4.1	Pavir.4KG238300.v4.1
Pavir.4NG123000.v4.1	Pavir.7NG125800.v4.1		Pavir.J493200.v4.1	Pavir.2NG075200.v4.1
Pavir.4NG123000.v4.1	Pavir.1KG466600.v4.1		Pavir.J493200.v4.1	Pavir.2KG534500.v4.1
Pavir.9NG280100.v4.1	Pavir.5KG482400.v4.1		Pavir.J493200.v4.1	Pavir.2KG298700.v4.1
Pavir.9NG280100.v4.1	Pavir.1KG128400.v4.1		Pavir.J493200.v4.1	Pavir.7NG188200.v4.1
Pavir.9NG280100.v4.1	Pavir.1NG295600.v4.1		Pavir.J493200.v4.1	Pavir.3KG353200.v4.1
Pavir.9NG280100.v4.1	Pavir.5KG429900.v4.1		Pavir.J493200.v4.1	Pavir.2KG409700.v4.1
Pavir.9NG280100.v4.1	Pavir.5KG589200.v4.1		Pavir.J493200.v4.1	Pavir.2NG523800.v4.1
Pavir.9NG280100.v4.1	Pavir.9KG374100.v4.1		Pavir.J493200.v4.1	Pavir.7KG172700.v4.1
Pavir.9NG280100.v4.1	Pavir.9KG085200.v4.1		Pavir.J493200.v4.1	Pavir.2NG446500.v4.1
Pavir.9NG280100.v4.1	Pavir.9NG520900.v4.1		Pavir.J493200.v4.1	Pavir.5NG281700.v4.1
Pavir.9NG280100.v4.1	Pavir.9NG399200.v4.1		Pavir.J493200.v4.1	Pavir.5NG110100.v4.1
Pavir.9NG280100.v4.1	Pavir.6KG408400.v4.1		Pavir.J493200.v4.1	Pavir.5KG641400.v4.1
Pavir.9NG280100.v4.1	Pavir.9KG039000.v4.1		Pavir.J493200.v4.1	Pavir.2NG380300.v4.1
Pavir.9NG280100.v4.1	Pavir.5NG627700.v4.1		Pavir.J493200.v4.1	Pavir.6NG042300.v4.1
Pavir.9NG280100.v4.1	Pavir.5KG072800.v4.1		Pavir.J493200.v4.1	Pavir.6NG011200.v4.1
Pavir.9NG280100.v4.1	Pavir.2KG070800.v4.1		Pavir.J493200.v4.1	Pavir.3KG228700.v4.1
Pavir.9NG280100.v4.1	Pavir.5NG538700.v4.1		Pavir.J493200.v4.1	Pavir.1NG028500.v4.1
Pavir.9NG280100.v4.1	Pavir.6KG407300.v4.1		Pavir.J493200.v4.1	Pavir.9KG607000.v4.1
Pavir.9NG280100.v4.1	Pavir.7NG434400.v4.1		Pavir.J493200.v4.1	Pavir.1KG462500.v4.1
Pavir.9NG280100.v4.1	Pavir.5KG626400.v4.1		Pavir.J493200.v4.1	Pavir.3NG120500.v4.1
Pavir.9NG280100.v4.1	Pavir.6NG112400.v4.1		Pavir.J493200.v4.1	Pavir.9NG671500.v4.1
Pavir.9NG280100.v4.1	Pavir.1NG279600.v4.1		Pavir.J493200.v4.1	Pavir.9KG286900.v4.1
Pavir.9NG280100.v4.1	Pavir.4NG336700.v4.1		Pavir.J493200.v4.1	Pavir.9KG352100.v4.1
Pavir.9NG280100.v4.1	Pavir.1NG449900.v4.1		Pavir.5KG111100.v4.1	Pavir.5KG686500.v4.1
Pavir.9NG280100.v4.1	Pavir.9NG850700.v4.1		Pavir.5KG111100.v4.1	Pavir.7NG385600.v4.1
Pavir.9NG280100.v4.1	Pavir.1NG278100.v4.1		Pavir.5KG111100.v4.1	Pavir.2NG632700.v4.1
Pavir.9NG280100.v4.1	Pavir.2KG557000.v4.1		Pavir.5KG111100.v4.1	Pavir.4NG248300.v4.1
Pavir.9NG280100.v4.1	Pavir.2KG547700.v4.1		Pavir.5KG111100.v4.1	Pavir.4KG337800.v4.1
Pavir.9NG280100.v4.1	Pavir.4NG272100.v4.1		Pavir.5KG111100.v4.1	Pavir.7KG424000.v4.1
Pavir.9NG280100.v4.1	Pavir.4NG126600.v4.1		Pavir.5KG111100.v4.1	Pavir.1KG158500.v4.1
Pavir.9NG280100.v4.1	Pavir.4KG355700.v4.1		Pavir.5KG111100.v4.1	Pavir.3KG234100.v4.1
Pavir.9NG280100.v4.1	Pavir.3NG043200.v4.1		Pavir.5KG111100.v4.1	Pavir.2KG263000.v4.1
Pavir.9NG280100.v4.1	Pavir.1KG133300.v4.1		Pavir.5KG111100.v4.1	Pavir.1NG326500.v4.1
Pavir.9NG280100.v4.1	Pavir.3KG295200.v4.1		Pavir.5KG111100.v4.1	Pavir.2NG406700.v4.1
Pavir.9NG280100.v4.1	Pavir.2NG629600.v4.1		Pavir.5KG111100.v4.1	Pavir.8KG380700.v4.1
Pavir.9NG280100.v4.1	Pavir.9KG477100.v4.1		Pavir.5KG111100.v4.1	Pavir.8NG319400.v4.1
Pavir.9NG280100.v4.1	Pavir.6KG368900.v4.1		Pavir.5KG111100.v4.1	Pavir.8NG180000.v4.1
Pavir.9NG280100.v4.1	Pavir.J031000.v4.1		Pavir.5KG111100.v4.1	Pavir.8KG208300.v4.1
Pavir.9NG280100.v4.1	Pavir.1NG504200.v4.1		Pavir.5KG111100.v4.1	Pavir.2NG317200.v4.1
Pavir.9NG280100.v4.1	Pavir.7KG260100.v4.1		Pavir.5KG111100.v4.1	Pavir.1NG126400.v4.1
Pavir.9NG280100.v4.1	Pavir.3KG357900.v4.1		Pavir.5KG111100.v4.1	Pavir.4KG238300.v4.1
Pavir.9NG280100.v4.1	Pavir.9KG369200.v4.1		Pavir.5KG111100.v4.1	Pavir.9NG274600.v4.1
Pavir.9NG280100.v4.1	Pavir.5KG720600.v4.1		Pavir.5KG111100.v4.1	Pavir.2KG534500.v4.1
Pavir.6KG333000.v4.1	Pavir.5KG581300.v4.1		Pavir.5KG111100.v4.1	Pavir.7KG382500.v4.1
Pavir.6KG333000.v4.1	Pavir.7NG380200.v4.1		Pavir.5KG111100.v4.1	Pavir.4KG186200.v4.1
Pavir.6KG333000.v4.1	Pavir.4KG064000.v4.1		Pavir.5KG111100.v4.1	Pavir.3KG141800.v4.1
Pavir.6KG333000.v4.1	Pavir.9KG418800.v4.1		Pavir.5KG111100.v4.1	Pavir.1KG169600.v4.1
Pavir.6KG333000.v4.1	Pavir.6NG147100.v4.1		Pavir.5KG111100.v4.1	Pavir.5KG045400.v4.1
Pavir.6KG333000.v4.1	Pavir.1NG355600.v4.1		Pavir.5KG111100.v4.1	Pavir.1KG026900.v4.1
Pavir.2KG206100.v4.1	Pavir.3NG172700.v4.1		Pavir.5KG111100.v4.1	Pavir.5NG547000.v4.1
Pavir.2KG206100.v4.1	Pavir.7KG370500.v4.1		Pavir.5KG111100.v4.1	Pavir.J616100.v4.1
Pavir.2KG206100.v4.1	Pavir.5KG386400.v4.1		Pavir.5KG111100.v4.1	Pavir.1KG501500.v4.1
Pavir.2KG206100.v4.1	Pavir.3NG239500.v4.1		Pavir.5KG111100.v4.1	Pavir.9NG317000.v4.1
Pavir.2KG206100.v4.1	Pavir.1KG331900.v4.1		Pavir.5KG111100.v4.1	Pavir.6NG324400.v4.1
Pavir.2KG206100.v4.1	Pavir.7NG203100.v4.1		Pavir.5KG111100.v4.1	Pavir.5KG613600.v4.1
Pavir.2KG206100.v4.1	Pavir.5NG481800.v4.1		Pavir.5KG111100.v4.1	Pavir.5KG055100.v4.1
Pavir.2KG206100.v4.1	Pavir.5KG417400.v4.1		Pavir.5KG111100.v4.1	Pavir.6NG112900.v4.1
Pavir.2KG206100.v4.1	Pavir.5KG055100.v4.1		Pavir.5KG111100.v4.1	Pavir.1NG034400.v4.1
Pavir.2KG206100.v4.1	Pavir.7NG188200.v4.1		Pavir.5KG111100.v4.1	Pavir.5NG571600.v4.1
Pavir.2KG206100.v4.1	Pavir.5NG507000.v4.1		Pavir.5KG111100.v4.1	Pavir.3NG078400.v4.1
Pavir.2KG206100.v4.1	Pavir.9KG466500.v4.1		Pavir.5KG111100.v4.1	Pavir.9NG172100.v4.1
Pavir.2KG206100.v4.1	Pavir.1KG035000.v4.1		Pavir.5KG111100.v4.1	Pavir.7KG172700.v4.1
Pavir.2KG206100.v4.1	Pavir.1KG356000.v4.1		Pavir.5KG111100.v4.1	Pavir.7KG174800.v4.1
Pavir.2KG206100.v4.1	Pavir.4NG067900.v4.1		Pavir.5KG111100.v4.1	Pavir.2NG346300.v4.1
Pavir.2KG206100.v4.1	Pavir.4KG017300.v4.1		Pavir.5KG111100.v4.1	Pavir.3NG024900.v4.1
Pavir.2KG206100.v4.1	Pavir.9NG560200.v4.1		Pavir.5KG111100.v4.1	Pavir.3KG038800.v4.1
Pavir.2KG206100.v4.1	Pavir.1KG527100.v4.1		Pavir.5KG111100.v4.1	Pavir.6KG320100.v4.1
Pavir.2KG206100.v4.1	Pavir.5KG045400.v4.1		Pavir.5KG111100.v4.1	Pavir.7KG339600.v4.1
Pavir.2KG206100.v4.1	Pavir.5NG474900.v4.1		Pavir.5KG111100.v4.1	Pavir.9KG128700.v4.1
Pavir.2KG206100.v4.1	Pavir.1KG026900.v4.1		Pavir.5KG111100.v4.1	Pavir.7KG048600.v4.1
Pavir.2KG206100.v4.1	Pavir.2KG581600.v4.1		Pavir.5KG111100.v4.1	Pavir.5KG317600.v4.1
Pavir.2KG206100.v4.1	Pavir.9NG251700.v4.1		Pavir.5KG111100.v4.1	Pavir.5KG734800.v4.1
Pavir.2KG206100.v4.1	Pavir.1NG417600.v4.1		Pavir.5KG111100.v4.1	Pavir.2KG536900.v4.1
Pavir.2KG206100.v4.1	Pavir.6NG131700.v4.1		Pavir.5KG111100.v4.1	Pavir.6NG131700.v4.1
Pavir.2KG206100.v4.1	Pavir.9KG423500.v4.1		Pavir.5KG111100.v4.1	Pavir.1NG255600.v4.1
Pavir.2KG206100.v4.1	Pavir.1NG142700.v4.1		Pavir.J505800.v4.1	Pavir.3NG208100.v4.1
Pavir.2KG206100.v4.1	Pavir.3KG141800.v4.1		Pavir.5NG281700.v4.1	Pavir.6NG134600.v4.1
Pavir.2KG206100.v4.1	Pavir.7NG386200.v4.1		Pavir.5NG281700.v4.1	Pavir.9KG423500.v4.1
Pavir.2KG206100.v4.1	Pavir.7KG075300.v4.1		Pavir.5NG281700.v4.1	Pavir.5KG386400.v4.1
Pavir.2KG206100.v4.1	Pavir.3KG456300.v4.1		Pavir.5NG281700.v4.1	Pavir.4KG238300.v4.1
Pavir.2KG206100.v4.1	Pavir.4KG247000.v4.1		Pavir.5KG460200.v4.1	Pavir.7KG424000.v4.1
Pavir.2KG206100.v4.1	Pavir.2NG620000.v4.1		Pavir.5KG460200.v4.1	Pavir.3KG234100.v4.1
Pavir.2KG206100.v4.1	Pavir.8KG314300.v4.1		Pavir.5KG460200.v4.1	Pavir.6NG185900.v4.1
Pavir.2KG206100.v4.1	Pavir.1NG172300.v4.1		Pavir.5KG460200.v4.1	Pavir.2KG263000.v4.1
Pavir.2KG206100.v4.1	Pavir.5KG371200.v4.1		Pavir.5KG460200.v4.1	Pavir.2NG406700.v4.1
Pavir.2KG206100.v4.1	Pavir.6NG334900.v4.1		Pavir.5KG460200.v4.1	Pavir.3KG460000.v4.1
Pavir.2KG206100.v4.1	Pavir.2KG016900.v4.1		Pavir.5KG460200.v4.1	Pavir.2NG296500.v4.1
Pavir.2KG206100.v4.1	Pavir.1NG326500.v4.1		Pavir.5KG460200.v4.1	Pavir.7NG277100.v4.1
Pavir.2KG206100.v4.1	Pavir.3NG024900.v4.1		Pavir.5KG460200.v4.1	Pavir.7KG182700.v4.1
Pavir.2KG206100.v4.1	Pavir.2KG263000.v4.1		Pavir.5KG460200.v4.1	Pavir.9NG081800.v4.1
Pavir.2KG206100.v4.1	Pavir.3KG038800.v4.1		Pavir.5KG460200.v4.1	Pavir.3NG024900.v4.1
Pavir.2KG206100.v4.1	Pavir.3KG460000.v4.1		Pavir.5KG460200.v4.1	Pavir.3KG038800.v4.1
Pavir.2KG206100.v4.1	Pavir.2NG361200.v4.1		Pavir.5KG460200.v4.1	Pavir.9KG423500.v4.1
Pavir.2KG206100.v4.1	Pavir.4KG356300.v4.1		Pavir.5KG460200.v4.1	Pavir.6NG134600.v4.1
Pavir.2KG206100.v4.1	Pavir.3KG312700.v4.1		Pavir.5KG460200.v4.1	Pavir.8NG180000.v4.1
Pavir.2KG206100.v4.1	Pavir.1KG516500.v4.1		Pavir.5KG460200.v4.1	Pavir.2NG317200.v4.1
Pavir.2KG206100.v4.1	Pavir.8KG064300.v4.1		Pavir.5KG460200.v4.1	Pavir.4KG238300.v4.1
Pavir.2KG206100.v4.1	Pavir.4KG304400.v4.1		Pavir.5KG460200.v4.1	Pavir.6NG012000.v4.1
Pavir.2KG206100.v4.1	Pavir.9KG060900.v4.1		Pavir.5KG460200.v4.1	Pavir.3KG141800.v4.1
Pavir.2KG206100.v4.1	Pavir.2NG361400.v4.1		Pavir.5KG460200.v4.1	Pavir.5NG447400.v4.1
Pavir.2KG206100.v4.1	Pavir.2NG491000.v4.1		Pavir.5KG460200.v4.1	Pavir.6KG148700.v4.1
Pavir.2KG206100.v4.1	Pavir.5NG571600.v4.1		Pavir.5KG460200.v4.1	Pavir.5KG001400.v4.1
Pavir.2KG206100.v4.1	Pavir.6NG112900.v4.1		Pavir.5KG460200.v4.1	Pavir.5NG006200.v4.1
Pavir.2KG206100.v4.1	Pavir.9KG550900.v4.1		Pavir.5KG460200.v4.1	Pavir.1NG126400.v4.1
Pavir.2KG206100.v4.1	Pavir.7NG178500.v4.1		Pavir.5KG460200.v4.1	Pavir.J616100.v4.1
Pavir.2KG206100.v4.1	Pavir.7KG137100.v4.1		Pavir.5KG460200.v4.1	Pavir.9NG317000.v4.1
Pavir.2KG206100.v4.1	Pavir.9NG760100.v4.1		Pavir.5KG460200.v4.1	Pavir.1KG035000.v4.1
Pavir.2KG206100.v4.1	Pavir.7KG187300.v4.1		Pavir.5KG460200.v4.1	Pavir.7KG075300.v4.1
Pavir.2KG206100.v4.1	Pavir.4KG226500.v4.1		Pavir.5KG460200.v4.1	Pavir.5KG417400.v4.1
Pavir.2KG206100.v4.1	Pavir.5KG772800.v4.1		Pavir.5KG460200.v4.1	Pavir.2KG536900.v4.1
Pavir.2KG206100.v4.1	Pavir.3KG093600.v4.1		Pavir.5KG460200.v4.1	Pavir.6NG131700.v4.1
Pavir.2KG206100.v4.1	Pavir.9NG268800.v4.1		Pavir.5KG460200.v4.1	Pavir.2NG346300.v4.1
Pavir.2KG206100.v4.1	Pavir.7NG277100.v4.1		Pavir.5KG460200.v4.1	Pavir.J119900.v4.1
Pavir.2KG206100.v4.1	Pavir.4NG111300.v4.1		Pavir.5KG460200.v4.1	Pavir.6NG112900.v4.1
Pavir.2KG206100.v4.1	Pavir.J468000.v4.1		Pavir.5KG460200.v4.1	Pavir.6NG324400.v4.1
Pavir.2KG206100.v4.1	Pavir.J248200.v4.1		Pavir.5KG460200.v4.1	Pavir.5NG571600.v4.1
Pavir.2KG206100.v4.1	Pavir.8NG021900.v4.1		Pavir.5KG460200.v4.1	Pavir.6KG253300.v4.1
Pavir.2KG206100.v4.1	Pavir.1NG402000.v4.1		Pavir.5KG460200.v4.1	Pavir.5NG281700.v4.1
Pavir.2KG206100.v4.1	Pavir.5KG693800.v4.1		Pavir.5KG460200.v4.1	Pavir.5KG613600.v4.1
Pavir.2KG206100.v4.1	Pavir.5KG686500.v4.1		Pavir.5KG460200.v4.1	Pavir.4NG124200.v4.1
Pavir.2KG206100.v4.1	Pavir.2NG632700.v4.1		Pavir.5KG460200.v4.1	Pavir.7KG048600.v4.1
Pavir.2KG206100.v4.1	Pavir.5KG681000.v4.1		Pavir.5KG460200.v4.1	Pavir.9NG560200.v4.1
Pavir.2KG206100.v4.1	Pavir.2NG023700.v4.1		Pavir.6NG235200.v4.1	Pavir.9NG081800.v4.1
Pavir.2KG206100.v4.1	Pavir.1KG462500.v4.1		Pavir.6NG235200.v4.1	Pavir.5KG710600.v4.1
Pavir.2KG206100.v4.1	Pavir.2NG117500.v4.1		Pavir.6NG235200.v4.1	Pavir.9NG173900.v4.1
Pavir.2KG206100.v4.1	Pavir.1NG438700.v4.1		Pavir.6NG235200.v4.1	Pavir.6NG112900.v4.1
Pavir.2KG206100.v4.1	Pavir.9KG026600.v4.1		Pavir.6NG235200.v4.1	Pavir.5NG571600.v4.1
Pavir.2KG206100.v4.1	Pavir.9NG111800.v4.1		Pavir.6NG235200.v4.1	Pavir.6KG253300.v4.1
Pavir.2KG206100.v4.1	Pavir.7KG172700.v4.1		Pavir.6NG235200.v4.1	Pavir.8NG220900.v4.1
Pavir.2KG206100.v4.1	Pavir.2KG376400.v4.1		Pavir.6NG235200.v4.1	Pavir.5NG498400.v4.1
Pavir.2KG206100.v4.1	Pavir.7KG339600.v4.1		Pavir.6NG235200.v4.1	Pavir.9KG478300.v4.1
Pavir.2KG206100.v4.1	Pavir.3NG218800.v4.1		Pavir.6NG235200.v4.1	Pavir.7KG174300.v4.1
Pavir.2KG206100.v4.1	Pavir.5NG524600.v4.1		Pavir.6NG235200.v4.1	Pavir.2NG317200.v4.1
Pavir.2KG206100.v4.1	Pavir.9KG638200.v4.1		Pavir.6NG235200.v4.1	Pavir.2KG045100.v4.1
Pavir.2KG206100.v4.1	Pavir.7KG359900.v4.1		Pavir.6NG235200.v4.1	Pavir.6NG012000.v4.1
Pavir.2KG206100.v4.1	Pavir.6KG402000.v4.1		Pavir.6NG235200.v4.1	Pavir.9KG395800.v4.1
Pavir.2KG206100.v4.1	Pavir.6KG318300.v4.1		Pavir.6NG235200.v4.1	Pavir.3KG141800.v4.1
Pavir.2NG152300.v4.1	Pavir.5KG148000.v4.1		Pavir.6NG235200.v4.1	Pavir.7KG034900.v4.1
Pavir.2NG152300.v4.1	Pavir.3KG062900.v4.1		Pavir.6NG235200.v4.1	Pavir.5NG447400.v4.1
Pavir.2NG152300.v4.1	Pavir.4KG319500.v4.1		Pavir.6NG235200.v4.1	Pavir.5NG034100.v4.1
Pavir.2NG152300.v4.1	Pavir.2KG553500.v4.1		Pavir.6NG235200.v4.1	Pavir.5NG037200.v4.1
Pavir.2NG152300.v4.1	Pavir.5NG555800.v4.1		Pavir.6NG235200.v4.1	Pavir.2KG468100.v4.1
Pavir.2NG152300.v4.1	Pavir.6NG121400.v4.1		Pavir.6NG235200.v4.1	Pavir.2KG263000.v4.1
Pavir.2NG152300.v4.1	Pavir.3KG040600.v4.1		Pavir.6NG235200.v4.1	Pavir.2NG346300.v4.1
Pavir.2NG152300.v4.1	Pavir.8NG153400.v4.1		Pavir.6NG235200.v4.1	Pavir.J119900.v4.1
Pavir.2NG152300.v4.1	Pavir.7NG206500.v4.1		Pavir.6NG235200.v4.1	Pavir.3KG460000.v4.1
Pavir.2NG152300.v4.1	Pavir.7NG206600.v4.1		Pavir.6NG235200.v4.1	Pavir.6NG103200.v4.1
Pavir.2NG152300.v4.1	Pavir.2NG342800.v4.1		Pavir.6NG235200.v4.1	Pavir.9KG256300.v4.1
Pavir.2NG152300.v4.1	Pavir.7KG335400.v4.1		Pavir.6NG235200.v4.1	Pavir.8KG025100.v4.1
Pavir.2NG152300.v4.1	Pavir.7NG163400.v4.1		Pavir.6NG235200.v4.1	Pavir.5NG006200.v4.1
Pavir.2NG152300.v4.1	Pavir.9KG423400.v4.1		Pavir.6NG235200.v4.1	Pavir.9NG274600.v4.1
Pavir.2NG152300.v4.1	Pavir.2NG612500.v4.1		Pavir.6NG235200.v4.1	Pavir.3KG055300.v4.1
Pavir.2NG152300.v4.1	Pavir.2NG636900.v4.1		Pavir.6NG235200.v4.1	Pavir.5KG613600.v4.1
Pavir.2NG152300.v4.1	Pavir.3NG086700.v4.1		Pavir.6NG235200.v4.1	Pavir.1KG035000.v4.1
Pavir.2NG152300.v4.1	Pavir.5KG523100.v4.1		Pavir.6NG235200.v4.1	Pavir.1NG038300.v4.1
Pavir.2NG152300.v4.1	Pavir.5NG100100.v4.1		Pavir.6NG235200.v4.1	Pavir.9NG560200.v4.1
Pavir.2NG152300.v4.1	Pavir.2NG273800.v4.1		Pavir.6NG235200.v4.1	Pavir.8KG076200.v4.1
Pavir.2NG152300.v4.1	Pavir.1KG466600.v4.1		Pavir.6NG235200.v4.1	Pavir.3NG239500.v4.1
Pavir.2NG152300.v4.1	Pavir.9KG493800.v4.1		Pavir.6NG235200.v4.1	Pavir.7NG266200.v4.1
Pavir.2NG152300.v4.1	Pavir.2NG115500.v4.1		Pavir.6NG235200.v4.1	Pavir.5KG199400.v4.1
Pavir.2NG152300.v4.1	Pavir.4KG338300.v4.1		Pavir.6NG235200.v4.1	Pavir.5KG618000.v4.1
Pavir.3KG210300.v4.1	Pavir.6NG185900.v4.1		Pavir.6NG235200.v4.1	Pavir.2NG296500.v4.1
Pavir.3KG210300.v4.1	Pavir.8NG298700.v4.1		Pavir.6NG235200.v4.1	Pavir.7NG277100.v4.1
Pavir.3KG210300.v4.1	Pavir.8KG243700.v4.1		Pavir.6NG235200.v4.1	Pavir.8KG380700.v4.1
Pavir.3KG210300.v4.1	Pavir.4KG357800.v4.1		Pavir.6NG235200.v4.1	Pavir.2KG536900.v4.1
Pavir.3KG210300.v4.1	Pavir.6NG118700.v4.1		Pavir.6NG235200.v4.1	Pavir.6NG131700.v4.1
Pavir.3KG210300.v4.1	Pavir.7NG416500.v4.1		Pavir.6NG235200.v4.1	Pavir.8KG156500.v4.1
Pavir.3KG210300.v4.1	Pavir.1KG020300.v4.1		Pavir.6NG235200.v4.1	Pavir.5NG588900.v4.1
Pavir.3KG210300.v4.1	Pavir.3KG512600.v4.1		Pavir.6NG235200.v4.1	Pavir.9NG298900.v4.1
Pavir.3KG210300.v4.1	Pavir.7KG221900.v4.1		Pavir.6NG235200.v4.1	Pavir.7KG160600.v4.1
Pavir.3KG210300.v4.1	Pavir.3KG417600.v4.1		Pavir.6NG235200.v4.1	Pavir.5KG758200.v4.1
Pavir.3KG210300.v4.1	Pavir.6KG271600.v4.1		Pavir.6NG235200.v4.1	Pavir.5NG375900.v4.1
Pavir.3KG210300.v4.1	Pavir.7KG145200.v4.1		Pavir.6NG235200.v4.1	Pavir.2KG214900.v4.1
Pavir.3KG210300.v4.1	Pavir.8KG268900.v4.1		Pavir.6NG235200.v4.1	Pavir.4KG178600.v4.1
Pavir.3KG210300.v4.1	Pavir.8KG137600.v4.1		Pavir.6NG235200.v4.1	Pavir.8KG148300.v4.1
Pavir.3KG210300.v4.1	Pavir.2NG429400.v4.1		Pavir.6NG235200.v4.1	Pavir.5KG298800.v4.1
Pavir.3KG210300.v4.1	Pavir.9NG252700.v4.1		Pavir.6NG235200.v4.1	Pavir.2NG515700.v4.1
Pavir.3KG210300.v4.1	Pavir.9KG550900.v4.1		Pavir.9KG074600.v4.1	Pavir.9NG280200.v4.1
Pavir.3KG210300.v4.1	Pavir.9KG133700.v4.1		Pavir.9KG074600.v4.1	Pavir.5NG555800.v4.1
Pavir.3KG210300.v4.1	Pavir.3KG217500.v4.1		Pavir.9KG074600.v4.1	Pavir.6NG369700.v4.1
Pavir.3KG210300.v4.1	Pavir.2KG540400.v4.1		Pavir.9KG074600.v4.1	Pavir.2NG337500.v4.1
Pavir.3KG210300.v4.1	Pavir.9KG148400.v4.1		Pavir.9KG074600.v4.1	Pavir.2NG342800.v4.1
Pavir.3KG210300.v4.1	Pavir.1KG478800.v4.1		Pavir.9KG074600.v4.1	Pavir.7NG259000.v4.1
Pavir.3KG210300.v4.1	Pavir.5KG137500.v4.1		Pavir.9KG074600.v4.1	Pavir.5KG481900.v4.1
Pavir.3KG210300.v4.1	Pavir.1NG459500.v4.1		Pavir.9KG074600.v4.1	Pavir.9NG601400.v4.1
Pavir.3KG210300.v4.1	Pavir.5KG676000.v4.1		Pavir.9KG074600.v4.1	Pavir.2NG579900.v4.1
Pavir.3KG210300.v4.1	Pavir.8NG232300.v4.1		Pavir.9KG074600.v4.1	Pavir.4NG120100.v4.1
Pavir.3KG210300.v4.1	Pavir.9KG352100.v4.1		Pavir.9KG074600.v4.1	Pavir.9KG295700.v4.1
Pavir.3KG210300.v4.1	Pavir.9NG082500.v4.1		Pavir.2NG646200.v4.1	Pavir.4KG225100.v4.1
Pavir.3KG210300.v4.1	Pavir.2KG486800.v4.1		Pavir.2NG646200.v4.1	Pavir.9NG775900.v4.1
Pavir.3KG210300.v4.1	Pavir.7NG223900.v4.1		Pavir.2NG646200.v4.1	Pavir.9KG564100.v4.1
Pavir.3KG210300.v4.1	Pavir.1KG387800.v4.1		Pavir.2NG646200.v4.1	Pavir.7NG364900.v4.1
Pavir.3KG210300.v4.1	Pavir.1KG491200.v4.1		Pavir.2NG646200.v4.1	Pavir.8KG208300.v4.1
Pavir.3KG210300.v4.1	Pavir.7KG319200.v4.1		Pavir.2NG646200.v4.1	Pavir.5KG386400.v4.1
Pavir.5KG677300.v4.1	Pavir.9NG589700.v4.1		Pavir.2NG646200.v4.1	Pavir.5NG474900.v4.1
Pavir.5KG677300.v4.1	Pavir.8KG167200.v4.1		Pavir.2NG646200.v4.1	Pavir.1KG527100.v4.1
Pavir.5KG677300.v4.1	Pavir.8KG090600.v4.1		Pavir.2NG646200.v4.1	Pavir.5KG371300.v4.1
Pavir.5KG677300.v4.1	Pavir.5KG506400.v4.1		Pavir.2NG646200.v4.1	Pavir.1KG501500.v4.1
Pavir.5KG677300.v4.1	Pavir.5KG072800.v4.1		Pavir.2NG646200.v4.1	Pavir.2KG442800.v4.1
Pavir.5KG677300.v4.1	Pavir.2NG429100.v4.1		Pavir.2NG646200.v4.1	Pavir.2NG491000.v4.1
Pavir.5KG677300.v4.1	Pavir.5KG593400.v4.1		Pavir.9KG406200.v4.1	Pavir.5NG006200.v4.1
Pavir.5KG677300.v4.1	Pavir.9NG186300.v4.1		Pavir.9KG406200.v4.1	Pavir.5KG428800.v4.1
Pavir.5KG677300.v4.1	Pavir.1KG380200.v4.1		Pavir.9KG406200.v4.1	Pavir.5NG409100.v4.1
Pavir.5KG677300.v4.1	Pavir.4NG248700.v4.1		Pavir.5KG053500.v4.1	Pavir.5NG344500.v4.1
Pavir.5KG677300.v4.1	Pavir.3KG389500.v4.1		Pavir.5KG053500.v4.1	Pavir.5KG263300.v4.1
Pavir.5KG677300.v4.1	Pavir.4KG192300.v4.1		Pavir.5KG053500.v4.1	Pavir.9KG299800.v4.1
Pavir.5KG677300.v4.1	Pavir.5NG538700.v4.1		Pavir.5KG053500.v4.1	Pavir.7NG206500.v4.1
Pavir.5KG677300.v4.1	Pavir.8NG280400.v4.1		Pavir.5KG053500.v4.1	Pavir.7NG125800.v4.1
Pavir.5KG677300.v4.1	Pavir.4NG101100.v4.1		Pavir.5KG053500.v4.1	Pavir.6NG160500.v4.1
Pavir.5KG677300.v4.1	Pavir.5NG627700.v4.1		Pavir.5KG053500.v4.1	Pavir.6KG067100.v4.1
Pavir.5KG677300.v4.1	Pavir.1KG339700.v4.1		Pavir.5KG053500.v4.1	Pavir.9NG750800.v4.1
Pavir.5KG677300.v4.1	Pavir.3KG404500.v4.1		Pavir.5NG124200.v4.1	Pavir.5NG474900.v4.1
Pavir.5KG677300.v4.1	Pavir.5KG515900.v4.1		Pavir.5NG124200.v4.1	Pavir.5NG045700.v4.1
Pavir.5KG677300.v4.1	Pavir.4KG064500.v4.1		Pavir.5NG124200.v4.1	Pavir.5KG500500.v4.1
Pavir.5KG677300.v4.1	Pavir.6KG272400.v4.1		Pavir.9NG173900.v4.1	Pavir.8NG180000.v4.1
Pavir.5KG677300.v4.1	Pavir.7NG267100.v4.1		Pavir.9NG173900.v4.1	Pavir.5NG006200.v4.1
Pavir.5KG677300.v4.1	Pavir.5NG414900.v4.1		Pavir.9NG173900.v4.1	Pavir.6NG012000.v4.1
Pavir.5KG677300.v4.1	Pavir.1KG070600.v4.1		Pavir.9NG173900.v4.1	Pavir.9KG395800.v4.1
Pavir.5KG677300.v4.1	Pavir.4NG023800.v4.1		Pavir.9NG173900.v4.1	Pavir.3KG055300.v4.1
Pavir.5KG677300.v4.1	Pavir.3KG132900.v4.1		Pavir.9NG173900.v4.1	Pavir.3KG141800.v4.1
Pavir.5KG677300.v4.1	Pavir.4KG090000.v4.1		Pavir.9NG173900.v4.1	Pavir.7KG034900.v4.1
Pavir.5KG677300.v4.1	Pavir.7NG167100.v4.1		Pavir.9NG173900.v4.1	Pavir.5NG037200.v4.1
Pavir.5KG677300.v4.1	Pavir.5KG361100.v4.1		Pavir.9NG173900.v4.1	Pavir.7NG435300.v4.1
Pavir.5KG677300.v4.1	Pavir.1NG377800.v4.1		Pavir.9NG173900.v4.1	Pavir.2NG346300.v4.1
Pavir.5KG677300.v4.1	Pavir.3KG357900.v4.1		Pavir.9NG173900.v4.1	Pavir.J119900.v4.1
Pavir.5KG677300.v4.1	Pavir.9KG085200.v4.1		Pavir.9NG173900.v4.1	Pavir.3KG460000.v4.1
Pavir.5KG677300.v4.1	Pavir.3NG029300.v4.1		Pavir.9NG173900.v4.1	Pavir.8KG025100.v4.1
Pavir.5KG677300.v4.1	Pavir.5KG374500.v4.1		Pavir.9NG173900.v4.1	Pavir.5NG571600.v4.1
Pavir.5KG677300.v4.1	Pavir.5NG314300.v4.1		Pavir.9NG173900.v4.1	Pavir.6KG253300.v4.1
Pavir.5KG677300.v4.1	Pavir.2NG073600.v4.1		Pavir.9NG173900.v4.1	Pavir.8NG220900.v4.1
Pavir.5KG677300.v4.1	Pavir.9KG216400.v4.1		Pavir.9NG173900.v4.1	Pavir.5NG498400.v4.1
Pavir.5KG677300.v4.1	Pavir.2NG340400.v4.1		Pavir.9NG173900.v4.1	Pavir.7NG266200.v4.1
Pavir.5KG677300.v4.1	Pavir.1NG449900.v4.1		Pavir.9NG173900.v4.1	Pavir.5KG199400.v4.1
Pavir.5KG677300.v4.1	Pavir.6KG407300.v4.1		Pavir.9NG173900.v4.1	Pavir.9KG256300.v4.1
Pavir.5KG677300.v4.1	Pavir.6NG160500.v4.1		Pavir.9NG173900.v4.1	Pavir.5KG618000.v4.1
Pavir.5KG677300.v4.1	Pavir.4NG337300.v4.1		Pavir.9NG173900.v4.1	Pavir.2NG296500.v4.1
Pavir.5KG677300.v4.1	Pavir.1NG499600.v4.1		Pavir.9NG173900.v4.1	Pavir.1KG035000.v4.1
Pavir.5KG677300.v4.1	Pavir.5KG626400.v4.1		Pavir.9NG173900.v4.1	Pavir.1NG038300.v4.1
Pavir.5KG677300.v4.1	Pavir.3NG150500.v4.1		Pavir.9NG173900.v4.1	Pavir.9NG560200.v4.1
Pavir.5KG677300.v4.1	Pavir.1KG305300.v4.1		Pavir.9NG173900.v4.1	Pavir.3NG239500.v4.1
Pavir.5KG677300.v4.1	Pavir.7NG278600.v4.1		Pavir.9NG173900.v4.1	Pavir.2KG536900.v4.1
Pavir.5KG677300.v4.1	Pavir.8KG107200.v4.1		Pavir.9NG173900.v4.1	Pavir.6NG131700.v4.1
Pavir.5KG677300.v4.1	Pavir.5NG221300.v4.1		Pavir.9NG173900.v4.1	Pavir.5KG001400.v4.1
Pavir.5KG677300.v4.1	Pavir.9NG824300.v4.1		Pavir.9NG173900.v4.1	Pavir.8KG148300.v4.1
Pavir.5KG677300.v4.1	Pavir.4NG310000.v4.1		Pavir.9NG173900.v4.1	Pavir.5KG298800.v4.1
Pavir.5KG677300.v4.1	Pavir.5KG059700.v4.1		Pavir.9NG173900.v4.1	Pavir.9NG298900.v4.1
Pavir.5KG677300.v4.1	Pavir.1NG273600.v4.1		Pavir.9NG173900.v4.1	Pavir.6NG103200.v4.1
Pavir.5KG677300.v4.1	Pavir.5KG469100.v4.1		Pavir.9NG173900.v4.1	Pavir.9KG261700.v4.1
Pavir.5KG677300.v4.1	Pavir.1NG486300.v4.1		Pavir.9NG173900.v4.1	Pavir.7KG174800.v4.1
Pavir.5KG677300.v4.1	Pavir.6NG093100.v4.1		Pavir.9NG173900.v4.1	Pavir.7KG160600.v4.1
Pavir.5KG677300.v4.1	Pavir.9NG053500.v4.1		Pavir.9NG173900.v4.1	Pavir.1NG281000.v4.1
Pavir.5KG677300.v4.1	Pavir.7KG159800.v4.1		Pavir.9NG173900.v4.1	Pavir.4NG274400.v4.1
Pavir.5KG677300.v4.1	Pavir.5KG731300.v4.1		Pavir.9NG173900.v4.1	Pavir.5KG192200.v4.1
Pavir.5KG677300.v4.1	Pavir.2NG442000.v4.1		Pavir.9NG173900.v4.1	Pavir.3NG106400.v4.1
Pavir.5KG677300.v4.1	Pavir.1NG250700.v4.1		Pavir.9NG173900.v4.1	Pavir.5KG710600.v4.1
Pavir.5KG677300.v4.1	Pavir.2KG552300.v4.1		Pavir.9NG173900.v4.1	Pavir.5KG630800.v4.1
Pavir.5KG677300.v4.1	Pavir.7NG213600.v4.1		Pavir.9NG173900.v4.1	Pavir.5NG375900.v4.1
Pavir.5KG677300.v4.1	Pavir.5KG661200.v4.1		Pavir.9NG173900.v4.1	Pavir.2KG214900.v4.1
Pavir.5KG677300.v4.1	Pavir.7NG389200.v4.1		Pavir.9NG173900.v4.1	Pavir.4KG178600.v4.1
Pavir.5KG677300.v4.1	Pavir.3NG268400.v4.1		Pavir.9KG564100.v4.1	Pavir.5KG371300.v4.1
Pavir.5KG677300.v4.1	Pavir.7NG240000.v4.1		Pavir.9KG564100.v4.1	Pavir.9NG769500.v4.1
Pavir.5KG677300.v4.1	Pavir.1NG504200.v4.1		Pavir.9NG188400.v4.1	Pavir.2KG311700.v4.1
Pavir.5KG677300.v4.1	Pavir.9NG036800.v4.1		Pavir.9NG188400.v4.1	Pavir.2NG342800.v4.1
Pavir.5KG677300.v4.1	Pavir.5NG329100.v4.1		Pavir.9NG188400.v4.1	Pavir.3KG421900.v4.1
Pavir.5KG677300.v4.1	Pavir.9NG520900.v4.1		Pavir.9NG188400.v4.1	Pavir.4KG321100.v4.1
Pavir.5KG677300.v4.1	Pavir.9KG002800.v4.1		Pavir.9NG188400.v4.1	Pavir.5NG555800.v4.1
Pavir.5KG677300.v4.1	Pavir.1KG296600.v4.1		Pavir.9NG188400.v4.1	Pavir.6NG369700.v4.1
Pavir.5KG677300.v4.1	Pavir.3NG126300.v4.1		Pavir.9NG188400.v4.1	Pavir.2NG337500.v4.1
Pavir.5KG677300.v4.1	Pavir.9KG023900.v4.1		Pavir.9NG188400.v4.1	Pavir.2KG553600.v4.1
Pavir.5KG677300.v4.1	Pavir.1NG134300.v4.1		Pavir.6NG280000.v4.1	Pavir.1KG451900.v4.1
Pavir.5KG677300.v4.1	Pavir.1NG136900.v4.1		Pavir.6NG280000.v4.1	Pavir.3NG063600.v4.1
Pavir.5KG677300.v4.1	Pavir.3NG260600.v4.1		Pavir.6NG280000.v4.1	Pavir.4NG102300.v4.1
Pavir.5KG677300.v4.1	Pavir.4NG039900.v4.1		Pavir.9NG461600.v4.1	Pavir.5KG686500.v4.1
Pavir.5KG677300.v4.1	Pavir.9KG473700.v4.1		Pavir.9NG461600.v4.1	Pavir.7NG385600.v4.1
Pavir.5KG677300.v4.1	Pavir.5KG116600.v4.1		Pavir.9NG461600.v4.1	Pavir.9NG775900.v4.1
Pavir.5KG677300.v4.1	Pavir.9NG711900.v4.1		Pavir.9NG461600.v4.1	Pavir.9KG599500.v4.1
Pavir.5KG677300.v4.1	Pavir.9NG557600.v4.1		Pavir.9NG461600.v4.1	Pavir.6NG083100.v4.1
Pavir.5KG677300.v4.1	Pavir.1NG557000.v4.1		Pavir.9NG461600.v4.1	Pavir.7NG364900.v4.1
Pavir.5KG677300.v4.1	Pavir.9KG374100.v4.1		Pavir.9NG461600.v4.1	Pavir.7KG407400.v4.1
Pavir.5KG677300.v4.1	Pavir.5NG508300.v4.1		Pavir.9NG461600.v4.1	Pavir.1NG049200.v4.1
Pavir.5KG677300.v4.1	Pavir.2NG294600.v4.1		Pavir.9NG461600.v4.1	Pavir.4KG305900.v4.1
Pavir.5KG677300.v4.1	Pavir.3KG295200.v4.1		Pavir.9NG461600.v4.1	Pavir.3KG214200.v4.1
Pavir.5KG677300.v4.1	Pavir.4KG007300.v4.1		Pavir.9NG461600.v4.1	Pavir.6KG271600.v4.1
Pavir.5KG677300.v4.1	Pavir.5KG076600.v4.1		Pavir.9NG461600.v4.1	Pavir.2NG555700.v4.1
Pavir.5KG677300.v4.1	Pavir.5NG165700.v4.1		Pavir.9NG461600.v4.1	Pavir.3KG404200.v4.1
Pavir.5KG677300.v4.1	Pavir.5KG556900.v4.1		Pavir.9NG461600.v4.1	Pavir.7KG137100.v4.1
Pavir.5KG677300.v4.1	Pavir.7KG238400.v4.1		Pavir.9NG461600.v4.1	Pavir.2KG442800.v4.1
Pavir.5KG677300.v4.1	Pavir.3KG268900.v4.1		Pavir.9NG461600.v4.1	Pavir.2NG491000.v4.1
Pavir.5KG677300.v4.1	Pavir.3KG088700.v4.1		Pavir.9NG461600.v4.1	Pavir.7NG263600.v4.1
Pavir.5KG677300.v4.1	Pavir.4NG042100.v4.1		Pavir.9NG461600.v4.1	Pavir.1NG459500.v4.1
Pavir.5KG677300.v4.1	Pavir.2KG386300.v4.1		Pavir.9NG461600.v4.1	Pavir.J165300.v4.1
Pavir.5KG677300.v4.1	Pavir.9KG479900.v4.1		Pavir.9NG461600.v4.1	Pavir.9NG760100.v4.1
Pavir.5KG677300.v4.1	Pavir.J481600.v4.1		Pavir.9NG461600.v4.1	Pavir.1NG004700.v4.1
Pavir.5KG677300.v4.1	Pavir.1KG363000.v4.1		Pavir.9NG461600.v4.1	Pavir.5KG676000.v4.1
Pavir.5KG677300.v4.1	Pavir.1KG544600.v4.1		Pavir.9NG461600.v4.1	Pavir.6KG411500.v4.1
Pavir.5KG677300.v4.1	Pavir.7NG222100.v4.1		Pavir.9NG461600.v4.1	Pavir.5KG119300.v4.1
Pavir.5KG677300.v4.1	Pavir.8KG308700.v4.1		Pavir.9NG461600.v4.1	Pavir.6KG304000.v4.1
Pavir.5KG677300.v4.1	Pavir.5NG200100.v4.1		Pavir.9NG461600.v4.1	Pavir.1NG441700.v4.1
Pavir.5KG677300.v4.1	Pavir.9NG600600.v4.1		Pavir.9NG461600.v4.1	Pavir.7NG178500.v4.1
Pavir.5KG677300.v4.1	Pavir.1KG413300.v4.1		Pavir.9NG461600.v4.1	Pavir.2KG070800.v4.1
Pavir.5KG677300.v4.1	Pavir.3KG433800.v4.1		Pavir.9NG461600.v4.1	Pavir.9KG148400.v4.1
Pavir.5KG677300.v4.1	Pavir.7KG346400.v4.1		Pavir.9NG461600.v4.1	Pavir.7KG187300.v4.1
Pavir.5KG677300.v4.1	Pavir.4KG338200.v4.1		Pavir.9NG461600.v4.1	Pavir.8KG208300.v4.1
Pavir.7KG343600.v4.1	Pavir.4KG192300.v4.1		Pavir.9NG461600.v4.1	Pavir.5NG474900.v4.1
Pavir.7KG343600.v4.1	Pavir.7NG446000.v4.1		Pavir.9NG461600.v4.1	Pavir.2NG075200.v4.1
Pavir.7KG343600.v4.1	Pavir.9KG477100.v4.1		Pavir.9NG461600.v4.1	Pavir.2NG064100.v4.1
Pavir.7KG343600.v4.1	Pavir.1KG133300.v4.1		Pavir.9NG461600.v4.1	Pavir.1KG501500.v4.1
Pavir.4KG064000.v4.1	Pavir.9NG072300.v4.1		Pavir.9NG461600.v4.1	Pavir.5NG075400.v4.1
Pavir.4KG064000.v4.1	Pavir.1KG402700.v4.1		Pavir.9NG461600.v4.1	Pavir.4KG153200.v4.1
Pavir.4KG064000.v4.1	Pavir.6NG147100.v4.1		Pavir.9NG461600.v4.1	Pavir.7KG172700.v4.1
Pavir.4KG064000.v4.1	Pavir.3KG040600.v4.1		Pavir.9NG461600.v4.1	Pavir.3NG218800.v4.1
Pavir.4KG064000.v4.1	Pavir.1NG355600.v4.1		Pavir.9NG461600.v4.1	Pavir.9NG220200.v4.1
Pavir.4KG064000.v4.1	Pavir.7NG380200.v4.1		Pavir.9NG461600.v4.1	Pavir.7KG185800.v4.1
Pavir.4KG064000.v4.1	Pavir.7KG420900.v4.1		Pavir.9NG461600.v4.1	Pavir.2NG446500.v4.1
Pavir.4KG064000.v4.1	Pavir.5NG067400.v4.1		Pavir.9NG461600.v4.1	Pavir.5NG403500.v4.1
Pavir.4KG064000.v4.1	Pavir.9KG192300.v4.1		Pavir.9NG461600.v4.1	Pavir.1NG326500.v4.1
Pavir.4KG064000.v4.1	Pavir.7NG446000.v4.1		Pavir.9NG461600.v4.1	Pavir.5KG337800.v4.1
Pavir.4KG288700.v4.1	Pavir.9KG441000.v4.1		Pavir.9NG461600.v4.1	Pavir.2KG016900.v4.1
Pavir.4KG288700.v4.1	Pavir.5NG233600.v4.1		Pavir.9NG461600.v4.1	Pavir.1NG476000.v4.1
Pavir.5NG539500.v4.1	Pavir.7NG446000.v4.1		Pavir.9NG461600.v4.1	Pavir.3KG353200.v4.1
Pavir.5NG539500.v4.1	Pavir.9KG430500.v4.1		Pavir.9NG461600.v4.1	Pavir.7NG188200.v4.1
Pavir.9NG116800.v4.1	Pavir.5KG627200.v4.1		Pavir.9NG461600.v4.1	Pavir.5KG641400.v4.1
Pavir.9NG116800.v4.1	Pavir.3NG172700.v4.1		Pavir.9NG461600.v4.1	Pavir.2KG265100.v4.1
Pavir.9NG116800.v4.1	Pavir.3NG126300.v4.1		Pavir.9NG461600.v4.1	Pavir.2NG380300.v4.1
Pavir.9NG116800.v4.1	Pavir.9KG039000.v4.1		Pavir.9NG461600.v4.1	Pavir.2NG203400.v4.1
Pavir.9NG116800.v4.1	Pavir.J410000.v4.1		Pavir.9NG461600.v4.1	Pavir.6NG092300.v4.1
Pavir.9NG116800.v4.1	Pavir.5KG429900.v4.1		Pavir.9NG461600.v4.1	Pavir.7KG145200.v4.1
Pavir.9NG116800.v4.1	Pavir.5NG538700.v4.1		Pavir.9NG461600.v4.1	Pavir.2KG409700.v4.1
Pavir.9NG116800.v4.1	Pavir.2NG442000.v4.1		Pavir.9NG461600.v4.1	Pavir.2KG414200.v4.1
Pavir.9NG116800.v4.1	Pavir.7NG377800.v4.1		Pavir.9NG461600.v4.1	Pavir.2NG510900.v4.1
Pavir.9NG116800.v4.1	Pavir.9KG148100.v4.1		Pavir.9NG461600.v4.1	Pavir.J629500.v4.1
Pavir.9NG116800.v4.1	Pavir.3KG404500.v4.1		Pavir.9NG461600.v4.1	Pavir.3KG403900.v4.1
Pavir.9NG116800.v4.1	Pavir.7KG182700.v4.1		Pavir.9NG461600.v4.1	Pavir.9NG084200.v4.1
Pavir.9NG116800.v4.1	Pavir.5NG507000.v4.1		Pavir.9NG461600.v4.1	Pavir.2NG523800.v4.1
Pavir.9NG116800.v4.1	Pavir.4NG109400.v4.1		Pavir.9NG461600.v4.1	Pavir.5NG622700.v4.1
Pavir.9NG116800.v4.1	Pavir.8NG117900.v4.1		Pavir.9NG461600.v4.1	Pavir.2KG488400.v4.1
Pavir.9NG116800.v4.1	Pavir.2KG446000.v4.1		Pavir.9NG461600.v4.1	Pavir.5KG619000.v4.1
Pavir.9NG116800.v4.1	Pavir.5NG322400.v4.1		Pavir.9NG461600.v4.1	Pavir.5NG581000.v4.1
Pavir.9NG116800.v4.1	Pavir.5KG515900.v4.1		Pavir.9NG461600.v4.1	Pavir.4NG244100.v4.1
Pavir.9NG116800.v4.1	Pavir.1NG273600.v4.1		Pavir.9NG461600.v4.1	Pavir.3NG221800.v4.1
Pavir.9NG116800.v4.1	Pavir.9NG760100.v4.1		Pavir.9NG461600.v4.1	Pavir.2NG324600.v4.1
Pavir.9NG116800.v4.1	Pavir.7KG075300.v4.1		Pavir.9NG461600.v4.1	Pavir.2NG406700.v4.1
Pavir.9NG116800.v4.1	Pavir.5KG482400.v4.1		Pavir.9NG461600.v4.1	Pavir.7KG283700.v4.1
Pavir.9NG116800.v4.1	Pavir.3KG446600.v4.1		Pavir.9NG461600.v4.1	Pavir.1KG387100.v4.1
Pavir.9NG116800.v4.1	Pavir.8NG280400.v4.1		Pavir.9NG461600.v4.1	Pavir.1KG368100.v4.1
Pavir.9NG116800.v4.1	Pavir.7KG296100.v4.1		Pavir.9NG461600.v4.1	Pavir.6NG140100.v4.1
Pavir.9NG116800.v4.1	Pavir.5KG506400.v4.1		Pavir.9NG461600.v4.1	Pavir.2KG434400.v4.1
Pavir.9NG116800.v4.1	Pavir.4KG213400.v4.1		Pavir.9NG461600.v4.1	Pavir.2NG506700.v4.1
Pavir.9NG116800.v4.1	Pavir.3NG189900.v4.1		Pavir.9NG461600.v4.1	Pavir.9NG705800.v4.1
Pavir.9NG116800.v4.1	Pavir.5KG362300.v4.1		Pavir.9NG461600.v4.1	Pavir.3KG058300.v4.1
Pavir.9NG116800.v4.1	Pavir.5KG699800.v4.1		Pavir.9NG461600.v4.1	Pavir.7NG203100.v4.1
Pavir.9NG116800.v4.1	Pavir.9KG276800.v4.1		Pavir.9NG461600.v4.1	Pavir.9NG671400.v4.1
Pavir.9NG116800.v4.1	Pavir.6KG368900.v4.1		Pavir.9NG461600.v4.1	Pavir.9NG671500.v4.1
Pavir.9NG116800.v4.1	Pavir.4NG101100.v4.1		Pavir.9NG461600.v4.1	Pavir.4KG334300.v4.1
Pavir.9NG116800.v4.1	Pavir.2NG241200.v4.1		Pavir.9NG461600.v4.1	Pavir.1KG362700.v4.1
Pavir.9NG116800.v4.1	Pavir.7NG213600.v4.1		Pavir.9NG461600.v4.1	Pavir.3NG070700.v4.1
Pavir.9NG116800.v4.1	Pavir.7KG370500.v4.1		Pavir.9NG461600.v4.1	Pavir.6NG011200.v4.1
Pavir.9NG116800.v4.1	Pavir.1KG331900.v4.1		Pavir.9NG461600.v4.1	Pavir.9KG607000.v4.1
Pavir.9NG116800.v4.1	Pavir.5KG430600.v4.1		Pavir.9NG461600.v4.1	Pavir.1KG076400.v4.1
Pavir.9NG116800.v4.1	Pavir.5KG603300.v4.1		Pavir.9NG461600.v4.1	Pavir.7KG221900.v4.1
Pavir.9NG116800.v4.1	Pavir.1NG417600.v4.1		Pavir.9NG461600.v4.1	Pavir.2NG117500.v4.1
Pavir.9NG116800.v4.1	Pavir.3NG029000.v4.1		Pavir.9NG461600.v4.1	Pavir.2NG023700.v4.1
Pavir.9NG116800.v4.1	Pavir.1KG417900.v4.1		Pavir.9NG461600.v4.1	Pavir.1NG028500.v4.1
Pavir.9NG116800.v4.1	Pavir.9NG431400.v4.1		Pavir.9NG461600.v4.1	Pavir.4KG304400.v4.1
Pavir.9NG116800.v4.1	Pavir.9KG010200.v4.1		Pavir.9NG461600.v4.1	Pavir.9KG060900.v4.1
Pavir.9NG116800.v4.1	Pavir.3NG024200.v4.1		Pavir.9NG461600.v4.1	Pavir.9KG550900.v4.1
Pavir.9NG116800.v4.1	Pavir.1KG507900.v4.1		Pavir.9NG461600.v4.1	Pavir.8NG334400.v4.1
Pavir.9NG116800.v4.1	Pavir.4KG252100.v4.1		Pavir.9NG461600.v4.1	Pavir.1NG537800.v4.1
Pavir.9NG116800.v4.1	Pavir.8NG283100.v4.1		Pavir.9NG461600.v4.1	Pavir.9NG757400.v4.1
Pavir.9NG116800.v4.1	Pavir.7NG300700.v4.1		Pavir.9KG104000.v4.1	Pavir.9NG081800.v4.1
Pavir.9NG116800.v4.1	Pavir.5KG076600.v4.1		Pavir.9KG104000.v4.1	Pavir.9NG173900.v4.1
Pavir.9NG116800.v4.1	Pavir.6KG148700.v4.1		Pavir.9KG104000.v4.1	Pavir.6NG112900.v4.1
Pavir.9NG116800.v4.1	Pavir.3NG111500.v4.1		Pavir.9KG104000.v4.1	Pavir.6KG253300.v4.1
Pavir.9NG116800.v4.1	Pavir.9NG650300.v4.1		Pavir.9KG104000.v4.1	Pavir.8NG220900.v4.1
Pavir.9NG116800.v4.1	Pavir.5KG173300.v4.1		Pavir.9KG104000.v4.1	Pavir.5NG498400.v4.1
Pavir.9NG116800.v4.1	Pavir.9KG548000.v4.1		Pavir.9KG104000.v4.1	Pavir.7KG174300.v4.1
Pavir.9NG116800.v4.1	Pavir.7NG240000.v4.1		Pavir.9KG104000.v4.1	Pavir.1KG413800.v4.1
Pavir.9NG116800.v4.1	Pavir.3NG002700.v4.1		Pavir.9KG104000.v4.1	Pavir.5NG006200.v4.1
Pavir.9NG116800.v4.1	Pavir.9KG382500.v4.1		Pavir.9KG104000.v4.1	Pavir.9NG274600.v4.1
Pavir.9NG116800.v4.1	Pavir.1NG250700.v4.1		Pavir.9KG104000.v4.1	Pavir.3KG141800.v4.1
Pavir.9NG116800.v4.1	Pavir.7KG221900.v4.1		Pavir.9KG104000.v4.1	Pavir.5KG045400.v4.1
Pavir.9NG116800.v4.1	Pavir.7KG346000.v4.1		Pavir.9KG104000.v4.1	Pavir.2NG346300.v4.1
Pavir.9NG116800.v4.1	Pavir.6NG185900.v4.1		Pavir.9KG104000.v4.1	Pavir.J119900.v4.1
Pavir.9NG116800.v4.1	Pavir.2KG016900.v4.1		Pavir.9KG104000.v4.1	Pavir.5KG613600.v4.1
Pavir.9NG116800.v4.1	Pavir.3NG029300.v4.1		Pavir.9KG104000.v4.1	Pavir.1KG035000.v4.1
Pavir.9NG116800.v4.1	Pavir.5NG403500.v4.1		Pavir.9KG104000.v4.1	Pavir.1NG038300.v4.1
Pavir.9NG116800.v4.1	Pavir.7NG326700.v4.1		Pavir.9KG104000.v4.1	Pavir.6NG012000.v4.1
Pavir.9NG116800.v4.1	Pavir.9KG595400.v4.1		Pavir.9KG104000.v4.1	Pavir.5NG447400.v4.1
Pavir.9NG116800.v4.1	Pavir.1NG377800.v4.1		Pavir.9KG104000.v4.1	Pavir.2KG536900.v4.1
Pavir.9NG116800.v4.1	Pavir.J291500.v4.1		Pavir.9KG104000.v4.1	Pavir.6NG131700.v4.1
Pavir.9NG116800.v4.1	Pavir.7KG168900.v4.1		Pavir.9KG104000.v4.1	Pavir.9NG298900.v4.1
Pavir.9NG116800.v4.1	Pavir.6NG083100.v4.1		Pavir.9KG104000.v4.1	Pavir.5NG034100.v4.1
Pavir.9NG116800.v4.1	Pavir.2NG218100.v4.1		Pavir.9KG104000.v4.1	Pavir.5NG037200.v4.1
Pavir.9NG116800.v4.1	Pavir.1NG134300.v4.1		Pavir.9KG104000.v4.1	Pavir.1KG077000.v4.1
Pavir.9NG116800.v4.1	Pavir.6KG408400.v4.1		Pavir.9KG104000.v4.1	Pavir.5KG618000.v4.1
Pavir.9NG116800.v4.1	Pavir.6NG160500.v4.1		Pavir.9KG104000.v4.1	Pavir.2NG296500.v4.1
Pavir.9NG116800.v4.1	Pavir.2KG587700.v4.1		Pavir.9KG104000.v4.1	Pavir.7NG277100.v4.1
Pavir.9NG116800.v4.1	Pavir.6KG214300.v4.1		Pavir.9KG104000.v4.1	Pavir.8KG380700.v4.1
Pavir.9NG116800.v4.1	Pavir.5KG640500.v4.1		Pavir.9KG104000.v4.1	Pavir.1KG176200.v4.1
Pavir.9NG116800.v4.1	Pavir.2NG455500.v4.1		Pavir.9KG104000.v4.1	Pavir.5KG443000.v4.1
Pavir.9NG116800.v4.1	Pavir.1KG222800.v4.1		Pavir.9KG104000.v4.1	Pavir.4KG178600.v4.1
Pavir.9NG116800.v4.1	Pavir.J215100.v4.1		Pavir.7NG276500.v4.1	Pavir.7NG122700.v4.1
Pavir.9NG116800.v4.1	Pavir.4NG042100.v4.1		Pavir.4NG301500.v4.1	Pavir.5KG686500.v4.1
Pavir.9NG116800.v4.1	Pavir.2KG386300.v4.1		Pavir.4NG301500.v4.1	Pavir.7NG385600.v4.1
Pavir.6KG307800.v4.1	Pavir.2KG531100.v4.1		Pavir.4NG301500.v4.1	Pavir.5KG111100.v4.1
Pavir.6KG307800.v4.1	Pavir.1NG259200.v4.1		Pavir.4NG301500.v4.1	Pavir.2NG632700.v4.1
Pavir.6KG307800.v4.1	Pavir.4KG335400.v4.1		Pavir.4NG301500.v4.1	Pavir.6KG271600.v4.1
Pavir.6KG307800.v4.1	Pavir.2KG571200.v4.1		Pavir.4NG301500.v4.1	Pavir.9NG731100.v4.1
Pavir.6KG307800.v4.1	Pavir.J322100.v4.1		Pavir.4NG301500.v4.1	Pavir.1KG462500.v4.1
Pavir.6KG307800.v4.1	Pavir.8KG331000.v4.1		Pavir.4NG301500.v4.1	Pavir.3KG019000.v4.1
Pavir.6KG307800.v4.1	Pavir.4KG362700.v4.1		Pavir.4NG301500.v4.1	Pavir.8KG277000.v4.1
Pavir.1NG259200.v4.1	Pavir.4KG097600.v4.1		Pavir.4NG301500.v4.1	Pavir.3KG404200.v4.1
Pavir.1NG259200.v4.1	Pavir.J152600.v4.1		Pavir.4NG301500.v4.1	Pavir.3KG175900.v4.1
Pavir.1NG259200.v4.1	Pavir.7KG223200.v4.1		Pavir.4NG301500.v4.1	Pavir.1KG463400.v4.1
Pavir.1NG259200.v4.1	Pavir.1KG005200.v4.1		Pavir.4NG301500.v4.1	Pavir.4NG248300.v4.1
Pavir.1NG259200.v4.1	Pavir.5KG291600.v4.1		Pavir.4NG301500.v4.1	Pavir.4KG337800.v4.1
Pavir.1NG259200.v4.1	Pavir.J291500.v4.1		Pavir.4NG301500.v4.1	Pavir.7KG424000.v4.1
Pavir.1NG259200.v4.1	Pavir.7NG300700.v4.1		Pavir.4NG301500.v4.1	Pavir.1KG158500.v4.1
Pavir.1NG259200.v4.1	Pavir.7NG163400.v4.1		Pavir.4NG301500.v4.1	Pavir.3KG234100.v4.1
Pavir.1NG259200.v4.1	Pavir.5KG429900.v4.1		Pavir.4NG301500.v4.1	Pavir.2KG263000.v4.1
Pavir.1NG259200.v4.1	Pavir.J554000.v4.1		Pavir.4NG301500.v4.1	Pavir.5NG403500.v4.1
Pavir.1NG259200.v4.1	Pavir.7NG377800.v4.1		Pavir.4NG301500.v4.1	Pavir.1NG326500.v4.1
Pavir.1NG259200.v4.1	Pavir.1NG089900.v4.1		Pavir.4NG301500.v4.1	Pavir.2NG324600.v4.1
Pavir.1NG259200.v4.1	Pavir.5KG148000.v4.1		Pavir.4NG301500.v4.1	Pavir.2NG406700.v4.1
Pavir.1NG259200.v4.1	Pavir.4NG109400.v4.1		Pavir.4NG301500.v4.1	Pavir.7KG283700.v4.1
Pavir.1NG259200.v4.1	Pavir.8NG117900.v4.1		Pavir.4NG301500.v4.1	Pavir.5KG337800.v4.1
Pavir.1NG259200.v4.1	Pavir.4KG319500.v4.1		Pavir.4NG301500.v4.1	Pavir.1NG473900.v4.1
Pavir.1NG259200.v4.1	Pavir.2NG456800.v4.1		Pavir.4NG301500.v4.1	Pavir.1NG476000.v4.1
Pavir.1NG259200.v4.1	Pavir.3KG512000.v4.1		Pavir.4NG301500.v4.1	Pavir.7NG266200.v4.1
Pavir.1NG259200.v4.1	Pavir.1KG324100.v4.1		Pavir.4NG301500.v4.1	Pavir.3KG460000.v4.1
Pavir.1NG259200.v4.1	Pavir.5KG430600.v4.1		Pavir.4NG301500.v4.1	Pavir.7NG277100.v4.1
Pavir.1NG259200.v4.1	Pavir.8KG139200.v4.1		Pavir.4NG301500.v4.1	Pavir.8KG380700.v4.1
Pavir.1NG259200.v4.1	Pavir.9KG148100.v4.1		Pavir.4NG301500.v4.1	Pavir.8NG319400.v4.1
Pavir.1NG259200.v4.1	Pavir.2NG413900.v4.1		Pavir.4NG301500.v4.1	Pavir.7KG137100.v4.1
Pavir.1NG259200.v4.1	Pavir.6KG368900.v4.1		Pavir.4NG301500.v4.1	Pavir.5KG055100.v4.1
Pavir.1NG259200.v4.1	Pavir.8KG331000.v4.1		Pavir.4NG301500.v4.1	Pavir.6NG112900.v4.1
Pavir.1NG259200.v4.1	Pavir.3NG029000.v4.1		Pavir.4NG301500.v4.1	Pavir.6NG324400.v4.1
Pavir.1NG259200.v4.1	Pavir.1KG417900.v4.1		Pavir.4NG301500.v4.1	Pavir.9NG317000.v4.1
Pavir.1NG259200.v4.1	Pavir.2KG389000.v4.1		Pavir.4NG301500.v4.1	Pavir.2NG491000.v4.1
Pavir.1NG259200.v4.1	Pavir.2NG455500.v4.1		Pavir.4NG301500.v4.1	Pavir.1NG034400.v4.1
Pavir.1NG259200.v4.1	Pavir.5KG659000.v4.1		Pavir.4NG301500.v4.1	Pavir.5NG571600.v4.1
Pavir.1NG259200.v4.1	Pavir.5KG589500.v4.1		Pavir.4NG301500.v4.1	Pavir.6KG253300.v4.1
Pavir.1NG259200.v4.1	Pavir.9KG382500.v4.1		Pavir.4NG301500.v4.1	Pavir.1KG230700.v4.1
Pavir.1NG259200.v4.1	Pavir.5KG523100.v4.1		Pavir.4NG301500.v4.1	Pavir.5NG276400.v4.1
Pavir.1NG259200.v4.1	Pavir.7NG326700.v4.1		Pavir.4NG301500.v4.1	Pavir.8NG117900.v4.1
Pavir.1NG259200.v4.1	Pavir.2KG311700.v4.1		Pavir.4NG301500.v4.1	Pavir.8NG251600.v4.1
Pavir.1NG259200.v4.1	Pavir.2NG342800.v4.1		Pavir.4NG301500.v4.1	Pavir.7NG431400.v4.1
Pavir.1NG259200.v4.1	Pavir.7KG335400.v4.1		Pavir.4NG301500.v4.1	Pavir.9NG081800.v4.1
Pavir.1NG259200.v4.1	Pavir.4KG335400.v4.1		Pavir.4NG301500.v4.1	Pavir.9KG423500.v4.1
Pavir.1NG259200.v4.1	Pavir.5KG603300.v4.1		Pavir.4NG301500.v4.1	Pavir.9NG667700.v4.1
Pavir.1NG259200.v4.1	Pavir.2NG428000.v4.1		Pavir.4NG301500.v4.1	Pavir.8NG180000.v4.1
Pavir.1NG259200.v4.1	Pavir.7NG400700.v4.1		Pavir.4NG301500.v4.1	Pavir.8KG208300.v4.1
Pavir.1NG259200.v4.1	Pavir.2KG571200.v4.1		Pavir.4NG301500.v4.1	Pavir.2KG298700.v4.1
Pavir.1NG259200.v4.1	Pavir.5NG239300.v4.1		Pavir.4NG301500.v4.1	Pavir.2NG317200.v4.1
Pavir.1NG259200.v4.1	Pavir.5NG564600.v4.1		Pavir.4NG301500.v4.1	Pavir.3KG353200.v4.1
Pavir.1NG259200.v4.1	Pavir.9NG663100.v4.1		Pavir.4NG301500.v4.1	Pavir.1NG126400.v4.1
Pavir.1NG259200.v4.1	Pavir.4KG321100.v4.1		Pavir.4NG301500.v4.1	Pavir.5NG474900.v4.1
Pavir.1NG259200.v4.1	Pavir.2NG636900.v4.1		Pavir.4NG301500.v4.1	Pavir.4KG238300.v4.1
Pavir.1NG259200.v4.1	Pavir.3NG086700.v4.1		Pavir.4NG301500.v4.1	Pavir.6NG140100.v4.1
Pavir.1NG259200.v4.1	Pavir.7KG377500.v4.1		Pavir.4NG301500.v4.1	Pavir.9NG274600.v4.1
Pavir.1NG259200.v4.1	Pavir.4KG029400.v4.1		Pavir.4NG301500.v4.1	Pavir.2KG534500.v4.1
Pavir.9KG100100.v4.1	Pavir.9NG589700.v4.1		Pavir.4NG301500.v4.1	Pavir.7KG382500.v4.1
Pavir.9KG100100.v4.1	Pavir.7KG182700.v4.1		Pavir.4NG301500.v4.1	Pavir.4KG186200.v4.1
Pavir.9KG100100.v4.1	Pavir.5NG088500.v4.1		Pavir.4NG301500.v4.1	Pavir.6NG012000.v4.1
Pavir.9KG100100.v4.1	Pavir.5KG691100.v4.1		Pavir.4NG301500.v4.1	Pavir.3KG141800.v4.1
Pavir.9KG100100.v4.1	Pavir.4KG097600.v4.1		Pavir.4NG301500.v4.1	Pavir.1KG169600.v4.1
Pavir.9KG100100.v4.1	Pavir.9NG116800.v4.1		Pavir.4NG301500.v4.1	Pavir.5KG045400.v4.1
Pavir.9KG100100.v4.1	Pavir.2NG218100.v4.1		Pavir.4NG301500.v4.1	Pavir.1KG026900.v4.1
Pavir.9KG100100.v4.1	Pavir.1NG259200.v4.1		Pavir.4NG301500.v4.1	Pavir.5NG034100.v4.1
Pavir.9KG100100.v4.1	Pavir.7NG380200.v4.1		Pavir.4NG301500.v4.1	Pavir.1NG553300.v4.1
[truncated: 3,214 more rows]
