# Supplementary material for: Elucidation and analyses of the regulatory networks of upland and lowland ecotypes of switchgrass in response to drought and salt stresses
Source: PLoS One. 2018 Sep 24;13(9):e0204426. doi: 10.1371/journal.pone.0204426 (PMC6152977; doi:10.1371/journal.pone.0204426)
Supplement: S6 File — (XLSX) [file pone.0204426.s015.xlsx]

## Sheet: Legend
Markov chains	Each ecotype under each stress type
Chain	each chain from the start to end represents a collection of co-regulated genes, co-regulated by a common set of TFs.
TF_family	The TF family for the TFs with split score below 0.001
TFs	The TFs with split score below 0.001
Genes	The co-regulated genes for each chain
GO function categories	The GO functions of co-regulated genes with p-value below 0.01
Note: The GO functions are further splitted into "response", "biosynthesis", "catabolic", "transport", regulation", "development", "localization", "homestasis" and "energy" based on their role in response to stress.

## Sheet: Markov chains
Chain	TF_family	TFs	Genes	GO function categories
				response	biosyntheis	catabolic	transport	regulation	development	localization	homeostasis	energy
(1)	Nin-like(2); bHLH(1); SBP(1); GRAS(1); ARF(1); HD-ZIP(1); C2H2(1)	Pavir.J062800.v4.1; Pavir.9NG757500.v4.1; Pavir.J683200.v4.1; Pavir.7NG194600.v4.1; Pavir.9KG254400.v4.1; Pavir.6NG358100.v4.1; Pavir.6KG093100.v4.1; Pavir.9NG173900.v4.1	PAVIR.9NG600300.V4.1; PAVIR.1NG403200.V4.1; PAVIR.9NG006500.V4.1; PAVIR.4KG202100.V4.1; PAVIR.7NG329300.V4.1; PAVIR.8NG283100.V4.1; PAVIR.1KG507900.V4.1; PAVIR.7KG187800.V4.1; PAVIR.2NG570200.V4.1; PAVIR.6KG064900.V4.1; PAVIR.5KG005600.V4.1; PAVIR.5KG111100.V4.1; PAVIR.2KG581600.V4.1; PAVIR.9KG339000.V4.1; PAVIR.J683200.V4.1; PAVIR.4KG247000.V4.1; PAVIR.1NG438700.V4.1; PAVIR.5KG772800.V4.1; PAVIR…	cellular response to oxidative stress;	L-methionine salvage from methylthioadenosine; phytyl diphosphate biosynthetic process;	geranylgeranyl diphosphate metabolic process;			leaf pavement cell development;	peroxisome localization;
(2)	bZIP(9); NAC(4); MYB_related(4); bHLH(3); ARF(3); ERF(3); GRAS(2); NF-YB(2); GeBP(2); TALE(2); HD-ZIP(2); C3H(2); MIKC_MADS(1)	Pavir.3KG311700.v4.1; Pavir.1NG259200.v4.1; Pavir.5KG053500.v4.1; Pavir.5NG034700.v4.1; Pavir.4NG123000.v4.1; Pavir.4KG346500.v4.1; Pavir.8NG278100.v4.1; Pavir.8KG291800.v4.1; Pavir.4KG097600.v4.1; Pavir.1KG005200.v4.1; Pavir.J620200.v4.1; Pavir.2NG646200.v4.1; Pavir.2NG582200.v4.1; Pavir.4NG075700.v4.1; Pavir.2NG152300.v4.1; Pavir.9KG100100.v4.1; Pavir.3KG535100.v4.1; Pavir.5KG006600.v4.1; Pavir…	PAVIR.9KG404000.V4.1; PAVIR.5KG627200.V4.1; PAVIR.6NG212400.V4.1; PAVIR.3KG132200.V4.1; PAVIR.9NG589700.V4.1; PAVIR.5KG482400.V4.1; PAVIR.1NG504000.V4.1; PAVIR.4KG192300.V4.1; PAVIR.9NG061500.V4.1; PAVIR.J257500.V4.1; PAVIR.1KG128400.V4.1; PAVIR.3NG172700.V4.1; PAVIR.4KG097600.V4.1; PAVIR.2NG015600.V4.1; PAVIR.7NG300700.V4.1; PAVIR.9KG085100.V4.1; PAVIR.3KG446600.V4.1; PAVIR.5KG362300.V4.1; PAVIR…	response to abscisic acid; response to alcoho; response to lipid; response to flooding; response to wounding; response to water deprivation; response to caffeine; response to estradiol; hyperosmotic salinity response; response to cold; cellular response to decreased oxygen; response to gravity; response to mannitol; cellular response to red light; cellular response to blue light; response to cadm…	chlorophyll biosynthetic process; proline biosynthetic process; acetyl-CoA biosynthetic process from pyruvate;	fructose catabolic process;	mitochondrial pyruvate transmembrane transport; triose phosphate transport; anion transmembrane transport;	negative regulation of photomorphogenesis; regulation of stomatal movement; chloroplast accumulation movement; chloroplast avoidance movement		chloroplast accumulation movement; chloroplast avoidance movement; regulation of stomatal movement;
(2-1)	bZIP(4); NAC(3); MYB_related(2); bHLH(1); WRKY(1); NF-YB(1); GeBP(1); ARF(1); ERF(1); MIKC_MADS(1); HD-ZIP(1)	Pavir.5KG053500.v4.1; Pavir.9KG100100.v4.1; Pavir.4NG123000.v4.1; Pavir.J443800.v4.1; Pavir.2NG582200.v4.1; Pavir.9NG282000.v4.1; Pavir.1NG259200.v4.1; Pavir.9NG280100.v4.1; Pavir.4KG097600.v4.1; Pavir.3KG311700.v4.1; Pavir.5NG034700.v4.1; Pavir.8NG278100.v4.1; Pavir.5KG667800.v4.1; Pavir.1NG078900.v4.1; Pavir.1KG348400.v4.1; Pavir.4NG075700.v4.1; Pavir.4KG346500.v4.1	PAVIR.9KG404000.V4.1; PAVIR.5KG627200.V4.1; PAVIR.6NG212400.V4.1; PAVIR.3KG132200.V4.1; PAVIR.9NG589700.V4.1; PAVIR.5KG482400.V4.1; PAVIR.1NG504000.V4.1; PAVIR.4KG192300.V4.1; PAVIR.9NG061500.V4.1; PAVIR.1KG128400.V4.1; PAVIR.4KG097600.V4.1; PAVIR.9KG085100.V4.1; PAVIR.4NG109400.V4.1; PAVIR.2KG070800.V4.1; PAVIR.5KG699800.V4.1; PAVIR.1NG279600.V4.1; PAVIR.4KG090000.V4.1; PAVIR.1NG278100.V4.1; PAV…	response to wounding;	S-adenosylmethionine biosynthetic process; acetyl-CoA biosynthetic process from pyruvate; proline biosynthetic process; choline biosynthetic process; pyrimidine nucleotide biosynthetic process; trehalose biosynthetic process; regulation of jasmonic acid biosynthetic process;	L-lysine catabolic process; ethanolamine metabolic process;	calcium ion transmembrane transport;
(2-2)	bZIP(9); NAC(8); MYB_related(6); bHLH(5); ERF(4); GRAS(2); HD-ZIP(2); C3H(2); RAV(1); Trihelix(1); GATA(1); WRKY(1); GeBP(1); ARF(1); MIKC_MADS(1); C2H2(1)	Pavir.8KG291800.v4.1; Pavir.4KG346500.v4.1; Pavir.5NG034700.v4.1; Pavir.2NG152300.v4.1; Pavir.5NG322500.v4.1; Pavir.3KG311700.v4.1; Pavir.1NG259200.v4.1; Pavir.2NG429100.v4.1; Pavir.5KG677300.v4.1; Pavir.9KG091800.v4.1; Pavir.1KG005200.v4.1; Pavir.5KG667800.v4.1; Pavir.5KG053500.v4.1; Pavir.9NG600600.v4.1; Pavir.7KG223200.v4.1; Pavir.5KG484500.v4.1; Pavir.4NG123000.v4.1; Pavir.9NG627200.v4.1; Pav…	PAVIR.J257500.V4.1; PAVIR.2NG015600.V4.1; PAVIR.7NG300700.V4.1; PAVIR.7NG123800.V4.1; PAVIR.5NG165700.V4.1; PAVIR.8NG117900.V4.1; PAVIR.1KG520900.V4.1; PAVIR.6NG299400.V4.1; PAVIR.2NG340400.V4.1; PAVIR.6KG062000.V4.1; PAVIR.7NG239900.V4.1; PAVIR.8NG253700.V4.1; PAVIR.5KG731300.V4.1; PAVIR.5NG094700.V4.1; PAVIR.8KG167200.V4.1; PAVIR.2NG323000.V4.1; PAVIR.6KG133100.V4.1; PAVIR.8NG181800.V4.1; PAVIR…	response to flooding; response to abscisic acid; response to alcohol; hyperosmotic salinity response; response to water deprivation; response to caffeine; response to estradiol; cellular response to hypoxia; gravitropism; response to sucrose; response to jasmonic acid; response to very low fluence red light; response to leucine; response to histidine; response to phenylalanine;	proline biosynthetic process;	oxalate catabolic process; raffinose catabolic process; glutamate metabolic process;			seed coat development;
(2-2-1)	NAC(4); MYB_related(2); RAV(1); GATA(1); DBB(1); HD-ZIP(1)	Pavir.5KG667800.v4.1; Pavir.2NG429100.v4.1; Pavir.9NG600600.v4.1; Pavir.5KG677300.v4.1; Pavir.9KG091800.v4.1; Pavir.3KG195400.v4.1; Pavir.4KG073100.v4.1; Pavir.5KG484500.v4.1; Pavir.1KG413300.v4.1; Pavir.2KG376400.v4.1	PAVIR.7NG123800.V4.1; PAVIR.5NG165700.V4.1; PAVIR.8NG117900.V4.1; PAVIR.1KG520900.V4.1; PAVIR.2NG340400.V4.1; PAVIR.7NG239900.V4.1; PAVIR.8KG167200.V4.1; PAVIR.7KG339000.V4.1; PAVIR.3KG195400.V4.1; PAVIR.J517800.V4.1; PAVIR.8KG090600.V4.1; PAVIR.1NG132700.V4.1; PAVIR.1KG162400.V4.1; PAVIR.3NG126300.V4.1; PAVIR.2NG429100.V4.1; PAVIR.9KG401100.V4.1; PAVIR.4KG090300.V4.1; PAVIR.6NG271300.V4.1; PAVIR…	response to flooding; response to osmotic stress; response to caffeine; response to estradiol; positive regulation of cellular response to hypoxia; response to water deprivation; response to salt stress; response to abscisic acid; response to alcohol; response to sucrose; response to lipid; response to cadmium ion; response to cold; response to hydrogen peroxide; negative regulation of plant-type…	coumarin biosynthetic process;	proline catabolic process to glutamate; raffinose catabolic process; arginine catabolic process to glutamate;	sulfate transmembrane transport; regulation of potassium ion transport;
(2-2-2)	bZIP(2); bHLH(1); NAC(1); GeBP(1); ARF(1)	Pavir.J443800.v4.1; Pavir.9NG282000.v4.1; Pavir.2KG484800.v4.1; Pavir.4NG123000.v4.1; Pavir.4KG097600.v4.1; Pavir.1NG259200.v4.1	PAVIR.J257500.V4.1; PAVIR.2NG015600.V4.1; PAVIR.7NG300700.V4.1; PAVIR.6KG062000.V4.1; PAVIR.8NG253700.V4.1; PAVIR.5NG094700.V4.1; PAVIR.2NG323000.V4.1; PAVIR.6KG133100.V4.1; PAVIR.8NG181800.V4.1; PAVIR.8KG139200.V4.1; PAVIR.5NG431700.V4.1; PAVIR.2KG203900.V4.1; PAVIR.5NG589400.V4.1; PAVIR.6KG408400.V4.1; PAVIR.8NG024200.V4.1; PAVIR.5NG377300.V4.1; PAVIR.5NG440500.V4.1; PAVIR.1NG089900.V4.1; PAVIR…	response to abscisic acid; response to alcohol; response to leucine; response to histidine; response to phenylalanine; response to lipid; hyperosmotic salinity response; gravitropism; response to continuous far red light stimulus by the high-irradiance response system; cellular response to anoxia; photomorphogenesis;		uridine catabolic process; tyrosine catabolic process; homogentisate catabolic process;		regulation of stomatal movement
(2-2-3)	bZIP(4); NF-YB(2); bHLH(1); ERF(1); C3H(1)	Pavir.6KG307800.v4.1; Pavir.1NG475300.v4.1; Pavir.2KG531100.v4.1; Pavir.5KG581300.v4.1; Pavir.5NG067400.v4.1; Pavir.3KG311700.v4.1; Pavir.2NG582200.v4.1; Pavir.8KG291800.v4.1; Pavir.3KG125600.v4.1	PAVIR.6NG299400.V4.1; PAVIR.5KG731300.V4.1; PAVIR.4KG362700.V4.1; PAVIR.7KG209000.V4.1; PAVIR.9NG568700.V4.1; PAVIR.5KG197300.V4.1; PAVIR.5KG754800.V4.1; PAVIR.2KG497100.V4.1; PAVIR.J117800.V4.1; PAVIR.7KG053700.V4.1; PAVIR.2KG575300.V4.1; PAVIR.3NG071100.V4.1; PAVIR.4KG073000.V4.1; PAVIR.2KG531100.V4.1; PAVIR.6KG176600.V4.1; PAVIR.7NG335100.V4.1; PAVIR.4KG321100.V4.1; PAVIR.2NG496000.V4.1; PAVIR…			oxalate catabolic process;	vacuolar proton-transporting V-type ATPase complex assembly;
(2-3)	ARF(5); bHLH(4); GRAS(4); MYB_related(4); Nin-like(3); bZIP(2); NF-YC(2); ERF(2); G2-like(2); TALE(2); HD-ZIP(2); SBP(1); GeBP(1); LBD(1); Dof(1); ZF-HD(1); DBB(1); C2H2(1); C3H(1); LSD(1); MYB(1)	Pavir.9NG355600.v4.1; Pavir.2NG646200.v4.1; Pavir.4KG408000.v4.1; Pavir.4NG315800.v4.1; Pavir.5KG006600.v4.1; Pavir.9KG254400.v4.1; Pavir.9NG081800.v4.1; Pavir.9NG470700.v4.1; Pavir.4NG301500.v4.1; Pavir.2KG206100.v4.1; Pavir.2NG632700.v4.1; Pavir.5KG111100.v4.1; Pavir.3KG063600.v4.1; Pavir.J683200.v4.1; Pavir.3KG570000.v4.1; Pavir.6NG235200.v4.1; Pavir.1NG402000.v4.1; Pavir.9KG339000.v4.1; Pavir…	PAVIR.3NG172700.V4.1; PAVIR.3KG446600.V4.1; PAVIR.5KG362300.V4.1; PAVIR.6NG185900.V4.1; PAVIR.9NG694200.V4.1; PAVIR.5KG386400.V4.1; PAVIR.5KG160400.V4.1; PAVIR.2KG516600.V4.1; PAVIR.4KG408600.V4.1; PAVIR.7KG168900.V4.1; PAVIR.1KG223600.V4.1; PAVIR.3NG023800.V4.1; PAVIR.2NG076100.V4.1; PAVIR.9NG782300.V4.1; PAVIR.5KG422000.V4.1; PAVIR.1NG251800.V4.1; PAVIR.5NG242500.V4.1; PAVIR.5NG511400.V4.1; PAV…	photomorphogenesis; response to wounding; phototropism; response to mycotoxin; response to magnetism;	chlorophyll biosynthetic process; gluconeogenesis; photosystem II repair; (+)-lariciresinol biosynthetic process;	fructose catabolic process; hexose catabolic process; cyanide catabolic process; lignan catabolic process;	plasma membrane pyruvate transport; mitochondrial pyruvate transmembrane transport; triose phosphate transport;	regulation of photomorphogenesis; regulation of stomatal movement; positive regulation of innate immune response; negative regulation of lateral root development; regulation of anion channel activity; regulation of reactive oxygen species metabolic process; regulation of membrane lipid distribution; regulation of photosynthesis;	root hair cell differentiation; root hair cell development; fruit ripening, climacteric;	chloroplast avoidance movement;		nonphotochemical quenching;
(2-3-1)	bHLH(1)	Pavir.8NG278100.v4.1	PAVIR.3KG446600.V4.1; PAVIR.5KG160400.V4.1; PAVIR.4KG408600.V4.1; PAVIR.1KG223600.V4.1; PAVIR.2NG076100.V4.1; PAVIR.9NG782300.V4.1; PAVIR.5KG422000.V4.1; PAVIR.5NG511400.V4.1; PAVIR.7KG263000.V4.1; PAVIR.1KG110600.V4.1; PAVIR.9KG141200.V4.1; PAVIR.8NG262600.V4.1; PAVIR.J554000.V4.1; PAVIR.8NG060400.V4.1; PAVIR.5KG186500.V4.1; PAVIR.9NG519600.V4.1; PAVIR.1NG361100.V4.1; PAVIR.1NG417600.V4.1; PAVIR…	blue light signaling pathway; positive regulation of innate immune response; ed, far-red light phototransduction; response to mycotoxin; response to magnetism; response to UV; defense response, incompatible interaction;	(+)-lariciresinol biosynthetic process; (-)-secoisolariciresinol biosynthetic process;	lignan catabolic process; ether catabolic process; fructose catabolic process; hexose catabolic process; (+)-pinoresinol catabolic process; (+)-lariciresinol catabolic process;	auxin transport; nitrate assimilation; phosphate ion transport;	negative regulation of photomorphogenesis; regulation of circadian rhythm; programmed cell death; positive regulation of defense response; regulation of membrane lipid distribution; regulation of circadian rhythm;	leaf senescence;	chloroplast relocation;
(2-3-2)	GRAS(3); G2-like(2); TALE(2); MYB_related(2); bHLH(1); bZIP(1); GeBP(1); LBD(1); Dof(1); ZF-HD(1); ERF(1); DBB(1); HD-ZIP(1); C3H(1)	Pavir.9NG470700.v4.1; Pavir.5KG111100.v4.1; Pavir.3KG063600.v4.1; Pavir.4NG315800.v4.1; Pavir.9KG339000.v4.1; Pavir.1NG039900.v4.1; Pavir.9KG254400.v4.1; Pavir.3KG570000.v4.1; Pavir.9NG081800.v4.1; Pavir.2NG632700.v4.1; Pavir.9NG355600.v4.1; Pavir.4NG301500.v4.1; Pavir.2KG376400.v4.1; Pavir.2KG206100.v4.1; Pavir.7KG283500.v4.1; Pavir.9NG209500.v4.1; Pavir.2NG646200.v4.1; Pavir.1NG402000.v4.1; Pav…	PAVIR.3NG172700.V4.1; PAVIR.5KG362300.V4.1; PAVIR.6NG185900.V4.1; PAVIR.9NG694200.V4.1; PAVIR.5KG386400.V4.1; PAVIR.2KG516600.V4.1; PAVIR.7KG168900.V4.1; PAVIR.3NG023800.V4.1; PAVIR.1NG251800.V4.1; PAVIR.5NG242500.V4.1; PAVIR.2NG076000.V4.1; PAVIR.9NG116800.V4.1; PAVIR.5NG403500.V4.1; PAVIR.2KG110200.V4.1; PAVIR.6NG083100.V4.1; PAVIR.9KG276800.V4.1; PAVIR.9NG191800.V4.1; PAVIR.5KG416500.V4.1; PAV…	response to red or far red light; response to blue light;	chlorophyll biosynthetic process; photosystem II repair; NADPH regeneration; photosynthesis, light harvesting in photosystem II; gluconeogenesis;	cyanide catabolic process;	plasma membrane pyruvate transport;	negative regulation of anion channel activity by blue light; regulation of photosynthesis;	root hair elongation; seed germination; fruit ripening, climacteric; stem cell development; seed germination;			nonphotochemical quenching
(3)	NAC(5); ERF(3); MYB_related(3); GATA(2); WRKY(2); RAV(1); Trihelix(1); bHLH(1); NF-YA(1); G2-like(1); HD-ZIP(1); C2H2(1)	Pavir.2NG429100.v4.1; Pavir.1KG413300.v4.1; Pavir.9NG600600.v4.1; Pavir.6KG314100.v4.1; Pavir.2NG390000.v4.1; Pavir.9KG091800.v4.1; Pavir.5KG677300.v4.1; Pavir.7KG346400.v4.1; Pavir.5KG484500.v4.1; Pavir.J467400.v4.1; Pavir.9NG799200.v4.1; Pavir.7NG324100.v4.1; Pavir.4KG073100.v4.1; Pavir.3KG433800.v4.1; Pavir.9NG043500.v4.1; Pavir.7KG268200.v4.1; Pavir.5KG667800.v4.1; Pavir.J223500.v4.1; Pavir.3…	PAVIR.7KG370500.V4.1; PAVIR.2KG328500.V4.1; PAVIR.4NG054900.V4.1; PAVIR.7NG309600.V4.1; PAVIR.6KG148700.V4.1; PAVIR.3KG187400.V4.1; PAVIR.2KG278700.V4.1; PAVIR.3KG512600.V4.1; PAVIR.3NG239500.V4.1; PAVIR.9KG039000.V4.1; PAVIR.1KG173100.V4.1; PAVIR.3NG043200.V4.1; PAVIR.2KG051700.V4.1; PAVIR.1KG184100.V4.1; PAVIR.2NG448300.V4.1; PAVIR.9NG557600.V4.1; PAVIR.1KG189400.V4.1; PAVIR.6KG271600.V4.1; PAV…
(3-1)	NAC(7); bZIP(4); ERF(3); MYB_related(3); Trihelix(2); bHLH(2); GATA(2); WRKY(2); HD-ZIP(2); RAV(1); SBP(1); GRAS(1); NF-YA(1); G2-like(1); C2H2(1)	Pavir.2NG429100.v4.1; Pavir.5KG667800.v4.1; Pavir.9KG091800.v4.1; Pavir.5KG677300.v4.1; Pavir.9NG600600.v4.1; Pavir.1KG413300.v4.1; Pavir.6KG314100.v4.1; Pavir.5KG484500.v4.1; Pavir.2NG390000.v4.1; Pavir.7KG346400.v4.1; Pavir.3KG195400.v4.1; Pavir.J223500.v4.1; Pavir.4KG073100.v4.1; Pavir.9NG043500.v4.1; Pavir.5KG658900.v4.1; Pavir.7KG223200.v4.1; Pavir.7KG420900.v4.1; Pavir.9NG799200.v4.1; Pavir…	PAVIR.9KG039000.V4.1; PAVIR.1KG173100.V4.1; PAVIR.3NG043200.V4.1; PAVIR.2KG051700.V4.1; PAVIR.1KG184100.V4.1; PAVIR.2NG448300.V4.1; PAVIR.9NG557600.V4.1; PAVIR.1KG189400.V4.1; PAVIR.6NG160500.V4.1; PAVIR.5KG178600.V4.1; PAVIR.5NG584000.V4.1; PAVIR.1KG418000.V4.1; PAVIR.2KG386300.V4.1; PAVIR.3KG356500.V4.1; PAVIR.2NG442000.V4.1; PAVIR.2NG092600.V4.1; PAVIR.8NG280400.V4.1; PAVIR.7NG434400.V4.1; PAV…	response to oxidative stress;	Lewis a epitope biosynthetic process; mannitol biosynthetic process; lipid biosynthetic process;	chlororespiration; PSII associated light-harvesting complex II catabolic process;		regulation of actin filament polymerization;		glyoxysome organization;	cellular iron ion homeostasis; cellular sodium ion homeostasis; cellular chloride ion homeostasis;
(3-1-1)	NAC(4); HD-ZIP(1); MYB_related(1)	Pavir.5KG667800.v4.1; Pavir.9NG600600.v4.1; Pavir.5KG677300.v4.1; Pavir.2NG429100.v4.1; Pavir.9KG091800.v4.1; Pavir.3KG195400.v4.1	PAVIR.9KG039000.V4.1; PAVIR.1KG173100.V4.1; PAVIR.3NG043200.V4.1; PAVIR.2KG051700.V4.1; PAVIR.1KG184100.V4.1; PAVIR.2NG448300.V4.1; PAVIR.9NG557600.V4.1; PAVIR.1KG189400.V4.1; PAVIR.6NG160500.V4.1; PAVIR.5KG178600.V4.1; PAVIR.5NG584000.V4.1; PAVIR.1KG418000.V4.1; PAVIR.2KG386300.V4.1; PAVIR.3KG356500.V4.1; PAVIR.2NG442000.V4.1; PAVIR.2NG092600.V4.1; PAVIR.8NG280400.V4.1; PAVIR.9NG415800.V4.1; PAV…	response to oxidative stress;	lipid biosynthetic process; mannitol biosynthetic process; Lewis a epitope biosynthetic process; raffinose family oligosaccharide biosynthetic process Biological Process;	uracil catabolic process;		regulation of actin filament polymerization;			cellular iron ion homeostasis; cellular sodium ion homeostasis; cellular chloride ion homeostasis;
(3-1-2)	WRKY(3); NAC(1)	Pavir.9NG280100.v4.1; Pavir.7NG324100.v4.1; Pavir.3KG246100.v4.1; Pavir.1KG087300.v4.1	PAVIR.7NG434400.V4.1; PAVIR.2KG557000.V4.1; PAVIR.1NG504200.V4.1; PAVIR.3KG357900.V4.1; PAVIR.2KG498700.V4.1; PAVIR.1KG358000.V4.1; PAVIR.J689700.V4.1; PAVIR.4NG192700.V4.1; PAVIR.5NG221300.V4.1; PAVIR.1KG043200.V4.1; PAVIR.7NG158800.V4.1; PAVIR.4NG186000.V4.1; PAVIR.9KG239400.V4.1; PAVIR.4NG126600.V4.1; PAVIR.4KG355700.V4.1; PAVIR.2KG401300.V4.1; PAVIR.7NG324300.V4.1; PAVIR.7KG346400.V4.1; PAVIR…	regulation of defense response to virus;
(3-2)	bHLH(4); GRAS(4); ARF(4); Nin-like(3); MYB_related(3); NF-YC(2); G2-like(2); GeBP(1); LBD(1); Dof(1); ZF-HD(1); ERF(1); HD-ZIP(1); C3H(1); LSD(1); MYB(1)	Pavir.4NG315800.v4.1; Pavir.6NG235200.v4.1; Pavir.2KG206100.v4.1; Pavir.3KG063600.v4.1; Pavir.9NG081800.v4.1; Pavir.3KG211000.v4.1; Pavir.3KG210300.v4.1; Pavir.9NG355600.v4.1; Pavir.1KG434500.v4.1; Pavir.4NG301500.v4.1; Pavir.1KG387700.v4.1; Pavir.7KG223400.v4.1; Pavir.9NG173900.v4.1; Pavir.9NG568300.v4.1; Pavir.9KG527900.v4.1; Pavir.J328400.v4.1; Pavir.4KG408000.v4.1; Pavir.2NG646200.v4.1; Pavir…	PAVIR.7KG370500.V4.1; PAVIR.2KG328500.V4.1; PAVIR.4NG054900.V4.1; PAVIR.7NG309600.V4.1; PAVIR.6KG148700.V4.1; PAVIR.3KG187400.V4.1; PAVIR.2KG278700.V4.1; PAVIR.3KG512600.V4.1; PAVIR.3NG239500.V4.1; PAVIR.6KG271600.V4.1; PAVIR.7NG203100.V4.1; PAVIR.4NG315800.V4.1; PAVIR.5KG203300.V4.1; PAVIR.9NG012000.V4.1; PAVIR.9KG352100.V4.1; PAVIR.3KG211000.V4.1; PAVIR.8KG064300.V4.1; PAVIR.5NG032900.V4.1; PAV…	response to cold; response to far red light; response to blue light;	galactose biosynthetic process; cysteine biosynthetic process from serine; chlorophyll biosynthetic process;		oxaloacetate transport; alpha-ketoglutarate transport; malate transmembrane transport;	negative regulation of starch metabolic process; regulation of long-day photoperiodism, flowering; regulation of cyclin-dependent protein serine/threonine kinase activity;	cotyledon development;
Chain	TF_family	TFs	Genes	GO function categories
				response	biosyntheis	catabolic	transport	regulation	development	localization	energy	homeostasis
1	NAC(11); bZIP(8); bHLH(6); WRKY(4); MYB_related(4); ERF(3); TALE(2); HD-ZIP(2); C3H(2); Trihelix(1); GATA(1); GRAS(1); NF-YB(1); GeBP(1); ARF(1); G2-like(1); MIKC_MADS(1); C2H2(1)	Pavir.J443800.v4.1; Pavir.9NG280100.v4.1; Pavir.5KG658900.v4.1; Pavir.9NG282000.v4.1; Pavir.5KG699600.v4.1; Pavir.9NG043500.v4.1; Pavir.9KG091800.v4.1; Pavir.3KG246100.v4.1; Pavir.1KG087300.v4.1; Pavir.2NG525400.v4.1; Pavir.4KG097600.v4.1; Pavir.5KG677300.v4.1; Pavir.5KG667800.v4.1; Pavir.1KG534500.v4.1; Pavir.2KG563300.v4.1; Pavir.3KG193100.v4.1; Pavir.1NG078900.v4.1; Pavir.1NG259200.v4.1; Pavir…	PAVIR.9KG404000.V4.1; PAVIR.5KG627200.V4.1; PAVIR.6NG212400.V4.1; PAVIR.9NG589700.V4.1; PAVIR.5KG482400.V4.1; PAVIR.1NG504000.V4.1; PAVIR.4KG192300.V4.1; PAVIR.9NG061500.V4.1; PAVIR.J257500.V4.1; PAVIR.1KG128400.V4.1; PAVIR.4KG097600.V4.1; PAVIR.9KG085100.V4.1; PAVIR.4NG109400.V4.1; PAVIR.2KG070800.V4.1; PAVIR.7NG123800.V4.1; PAVIR.5KG699800.V4.1; PAVIR.1NG279600.V4.1; PAVIR.5NG165700.V4.1; PAVIR…	response to flooding; response to abscisic acid; response to water deprivation; response to alcohol; response to lipid; response to caffeine; response to estradiol; positive regulation of cellular response to hypoxia; response to wounding; response to sucrose; hyperosmotic salinity response;	proline biosynthetic process; acetyl-CoA biosynthetic process from pyruate; organophosphate biosynthetic process; mannitol biosynthetic process; choline biosynthetic process; Lewis a epitope biosynthetic process;	proline catabolic process to glutamate; arginine catabolic process to glutamate; L-lysine catabolic process;	calcium ion transmembrane transport; sulfate transmembrane transport;	regulation of jasmonic acid biosynthetic process;	fruit ripening;
1-1	NAC(4); MYB_related(3); ERF(2); TALE(2); HD-ZIP(2); RAV(1); Trihelix(1); GATA(1); bZIP(1)	Pavir.5KG667800.v4.1; Pavir.2NG429100.v4.1; Pavir.3KG195400.v4.1; Pavir.9NG600600.v4.1; Pavir.5KG677300.v4.1; Pavir.4KG073100.v4.1; Pavir.1KG413300.v4.1; Pavir.9KG100100.v4.1; Pavir.9KG091800.v4.1; Pavir.7KG223200.v4.1; Pavir.5KG484500.v4.1; Pavir.6KG314100.v4.1; Pavir.2NG390000.v4.1; Pavir.J223500.v4.1; Pavir.2NG218100.v4.1; Pavir.9NG116800.v4.1; Pavir.7KG420900.v4.1	PAVIR.9KG404000.V4.1; PAVIR.5KG627200.V4.1; PAVIR.6NG212400.V4.1; PAVIR.9NG589700.V4.1; PAVIR.5KG482400.V4.1; PAVIR.1NG504000.V4.1; PAVIR.4KG192300.V4.1; PAVIR.9NG061500.V4.1; PAVIR.J257500.V4.1; PAVIR.4KG097600.V4.1; PAVIR.4NG109400.V4.1; PAVIR.7NG123800.V4.1; PAVIR.5KG699800.V4.1; PAVIR.5NG165700.V4.1; PAVIR.4KG090000.V4.1; PAVIR.8NG117900.V4.1; PAVIR.2KG389000.V4.1; PAVIR.1KG520900.V4.1; PAVIR…	response to flooding; response to abscisic acid; response to water deprivation; response to alcohol; response to lipid; response to caffeine; response to estradiol; positive regulation of cellular response to hypoxia; response to sucrose; hyperosmotic salinity response; response to hydrogen peroxide;	proline biosynthetic process; acetyl-CoA biosynthetic process from pyruate; organophosphate biosynthetic process; mannitol biosynthetic process; choline biosynthetic process; Lewis a epitope biosynthetic process; raffinose family oligosaccharide biosynthetic process	proline catabolic process to glutamate; L-lysine catabolic process; arginine catabolic process to glutamate;	calcium ion transmembrane transport; sulfate transmembrane transport;		fruit ripening;
1-2	bZIP(4); WRKY(4); bHLH(2); GATA(1); GRAS(1); NAC(1); HD-ZIP(1); C2H2(1); C3H(1)	Pavir.9NG280100.v4.1; Pavir.2NG525400.v4.1; Pavir.5KG699600.v4.1; Pavir.3KG246100.v4.1; Pavir.1KG087300.v4.1; Pavir.3KG125600.v4.1; Pavir.1KG534500.v4.1; Pavir.J443800.v4.1; Pavir.1NG475300.v4.1; Pavir.3KG193100.v4.1; Pavir.1NG080200.v4.1; Pavir.J117800.v4.1; Pavir.1NG078900.v4.1; Pavir.3KG311700.v4.1; Pavir.9NG043500.v4.1; Pavir.7NG265400.v4.1	PAVIR.1KG128400.V4.1; PAVIR.9KG085100.V4.1; PAVIR.2KG070800.V4.1; PAVIR.1NG279600.V4.1; PAVIR.1NG278100.V4.1; PAVIR.9KG369200.V4.1; PAVIR.4KG175900.V4.1; PAVIR.8NG181800.V4.1; PAVIR.5NG589400.V4.1; PAVIR.1KG324100.V4.1; PAVIR.J410000.V4.1; PAVIR.5NG389200.V4.1; PAVIR.1NG295600.V4.1; PAVIR.5NG440500.V4.1; PAVIR.2NG220800.V4.1; PAVIR.3NG043200.V4.1; PAVIR.5KG373100.V4.1; PAVIR.7KG209000.V4.1; PAVIR…	response to abscisic acid; response to alcohol; response to wounding; response to water deprivation; response to lipid;	proline biosynthetic process;			regulation of jasmonic acid biosynthetic process;
2	bZIP(8); ERF(8); NAC(6); MYB_related(6); bHLH(4); GATA(2); WRKY(2); MIKC_MADS(2); HD-ZIP(2); RAV(1); Trihelix(1); GRAS(1); GeBP(1); Dof(1); NF-YA(1); C2H2(1); C3H(1); MYB(1)	Pavir.2NG429100.v4.1; Pavir.6KG314100.v4.1; Pavir.1KG413300.v4.1; Pavir.5KG484500.v4.1; Pavir.9NG600600.v4.1; Pavir.J223500.v4.1; Pavir.7KG420900.v4.1; Pavir.3KG433800.v4.1; Pavir.5KG667800.v4.1; Pavir.7KG223200.v4.1; Pavir.9KG091800.v4.1; Pavir.5KG677300.v4.1; Pavir.7KG346400.v4.1; Pavir.5NG322500.v4.1; Pavir.2NG390000.v4.1; Pavir.J467400.v4.1; Pavir.7KG268200.v4.1; Pavir.5NG034700.v4.1; Pavir.4…	PAVIR.3KG132200.V4.1; PAVIR.2NG015600.V4.1; PAVIR.7NG300700.V4.1; PAVIR.6NG299400.V4.1; PAVIR.2NG340400.V4.1; PAVIR.6KG062000.V4.1; PAVIR.7NG239900.V4.1; PAVIR.5KG603300.V4.1; PAVIR.8NG253700.V4.1; PAVIR.5KG731300.V4.1; PAVIR.5NG094700.V4.1; PAVIR.2NG323000.V4.1; PAVIR.6KG133100.V4.1; PAVIR.8KG139200.V4.1; PAVIR.7KG339000.V4.1; PAVIR.5NG431700.V4.1; PAVIR.3KG195400.V4.1; PAVIR.J517800.V4.1; PAVIR…	response to cadmium ion; response to cold; hyperosmotic salinity response;	S-adenosylmethionine biosynthetic process;	pyrimidine-containing compound catabolic process;	ATP hydrolysis coupled proton transport;	negative regulation of plant-type hypersensitive response;
2-1	NAC(6); ERF(3); MYB_related(3); Trihelix(2); GATA(2); WRKY(2); RAV(1); bHLH(1); bZIP(1); SBP(1); NF-YA(1); HD-ZIP(1); C2H2(1)	Pavir.2NG429100.v4.1; Pavir.1KG413300.v4.1; Pavir.6KG314100.v4.1; Pavir.5KG677300.v4.1; Pavir.5KG484500.v4.1; Pavir.5KG667800.v4.1; Pavir.9NG600600.v4.1; Pavir.9KG091800.v4.1; Pavir.7KG346400.v4.1; Pavir.4KG073100.v4.1; Pavir.2NG390000.v4.1; Pavir.3KG433800.v4.1; Pavir.3KG195400.v4.1; Pavir.7KG223200.v4.1; Pavir.J467400.v4.1; Pavir.J223500.v4.1; Pavir.7KG420900.v4.1; Pavir.5NG322500.v4.1; Pavir.7…	PAVIR.2NG340400.V4.1; PAVIR.7NG239900.V4.1; PAVIR.8NG253700.V4.1; PAVIR.5KG731300.V4.1; PAVIR.7KG339000.V4.1; PAVIR.5NG431700.V4.1; PAVIR.3KG195400.V4.1; PAVIR.1NG132700.V4.1; PAVIR.9KG401100.V4.1; PAVIR.4KG090300.V4.1; PAVIR.9KG039000.V4.1; PAVIR.9NG090000.V4.1; PAVIR.2KG587700.V4.1; PAVIR.2NG448300.V4.1; PAVIR.8NG278100.V4.1; PAVIR.9NG557600.V4.1; PAVIR.7NG150700.V4.1; PAVIR.5NG538700.V4.1; PAV…	hyperosmotic salinity response; response to cadmium ion; response to leucine; response to histidine; response to phenylalanine;	lipid biosynthetic process;	raffinose catabolic process;		negative regulation of plant-type hypersensitive response;
2-1-1	ERF(2); RAV(1); Trihelix(1); NAC(1); HD-ZIP(1); MYB_related(1)	Pavir.5KG484500.v4.1; Pavir.6KG314100.v4.1; Pavir.7KG420900.v4.1; Pavir.2NG429100.v4.1; Pavir.2NG390000.v4.1; Pavir.7NG380200.v4.1; Pavir.3KG433800.v4.1	PAVIR.2NG340400.V4.1; PAVIR.8NG253700.V4.1; PAVIR.5NG431700.V4.1; PAVIR.3KG195400.V4.1; PAVIR.1NG132700.V4.1; PAVIR.9NG090000.V4.1; PAVIR.2KG386300.V4.1; PAVIR.5KG361100.V4.1; PAVIR.9NG415800.V4.1; PAVIR.7NG427100.V4.1; PAVIR.1NG250700.V4.1; PAVIR.1NG499600.V4.1; PAVIR.3NG136500.V4.1; PAVIR.4NG042100.V4.1; PAVIR.9NG200100.V4.1; PAVIR.3NG268400.V4.1; PAVIR.4NG027500.V4.1; PAVIR.1NG536700.V4.1; PAV…	response to cold; response to leucine; response to histidine; response to phenylalanine; response to abscisic acid; response to alcohol; hyperosmotic salinity response		raffinose catabolic process;		positive regulation of growth rate;				cellular sodium ion homeostasis; cellular chloride ion homeostasis
2-1-2	bZIP(4); ARF(2); TALE(2); bHLH(1); NAC(1); GeBP(1); ERF(1); HD-ZIP(1); C2H2(1)	Pavir.5KG658900.v4.1; Pavir.2NG218100.v4.1; Pavir.2KG563300.v4.1; Pavir.J443800.v4.1; Pavir.9NG116800.v4.1; Pavir.9NG280100.v4.1; Pavir.5KG699600.v4.1; Pavir.4KG097600.v4.1; Pavir.9NG043500.v4.1; Pavir.7KG168900.v4.1; Pavir.8KG068000.v4.1; Pavir.6NG083100.v4.1; Pavir.4NG123000.v4.1; Pavir.5KG581300.v4.1	PAVIR.7NG239900.V4.1; PAVIR.5KG731300.V4.1; PAVIR.7KG339000.V4.1; PAVIR.9KG401100.V4.1; PAVIR.4KG090300.V4.1; PAVIR.9KG039000.V4.1; PAVIR.2KG587700.V4.1; PAVIR.2NG448300.V4.1; PAVIR.8NG278100.V4.1; PAVIR.9NG557600.V4.1; PAVIR.7NG150700.V4.1; PAVIR.5NG538700.V4.1; PAVIR.1KG189400.V4.1; PAVIR.3NG111500.V4.1; PAVIR.6KG214300.V4.1; PAVIR.1KG418000.V4.1; PAVIR.3KG356500.V4.1; PAVIR.2NG442000.V4.1; PAV…	response to cadmium ion; response to indolebutyric acid; response to osmotic stress; response to salt stress;				regulation of epidermal cell division; negative regulation of programmed cell death;
2-2	bZIP(5); bHLH(3); NAC(3); C3H(2); MYB_related(2); GRAS(1); NF-YB(1); GeBP(1); ARF(1); ERF(1); MIKC_MADS(1); HD-ZIP(1)	Pavir.3KG311700.v4.1; Pavir.1KG005200.v4.1; Pavir.4NG123000.v4.1; Pavir.1NG259200.v4.1; Pavir.8KG291800.v4.1; Pavir.4NG075700.v4.1; Pavir.J620200.v4.1; Pavir.2NG582200.v4.1; Pavir.4KG346500.v4.1; Pavir.4KG097600.v4.1; Pavir.2NG525400.v4.1; Pavir.1NG475300.v4.1; Pavir.3KG535100.v4.1; Pavir.9NG627200.v4.1; Pavir.8NG278100.v4.1; Pavir.3NG284800.v4.1; Pavir.6KG307800.v4.1; Pavir.7NG265400.v4.1; Pavir…	PAVIR.3KG132200.V4.1; PAVIR.2NG015600.V4.1; PAVIR.7NG300700.V4.1; PAVIR.6NG299400.V4.1; PAVIR.6KG062000.V4.1; PAVIR.5KG603300.V4.1; PAVIR.5NG094700.V4.1; PAVIR.2NG323000.V4.1; PAVIR.6KG133100.V4.1; PAVIR.8KG139200.V4.1; PAVIR.J517800.V4.1; PAVIR.1KG162400.V4.1; PAVIR.6KG408400.V4.1; PAVIR.1KG173100.V4.1; PAVIR.8NG024200.V4.1; PAVIR.4KG362700.V4.1; PAVIR.2KG051700.V4.1; PAVIR.J483200.V4.1; PAVIR.1…	gravitropism; response to very low fluence red light stimulus; response to continuous far red light stimulus by the high-irradiance response system;		oxalate catabolic process; uridine catabolic process; tyrosine catabolic process; homogentisate catabolic process;	lipid transport;	regulation of potassium ion transport; regulation of stomatal movement;	seed coat development;
2-2-1	TALE(2)	Pavir.9NG116800.v4.1; Pavir.2NG218100.v4.1	PAVIR.3KG132200.V4.1; PAVIR.7NG300700.V4.1; PAVIR.6KG062000.V4.1; PAVIR.5KG603300.V4.1; PAVIR.5NG094700.V4.1; PAVIR.6KG133100.V4.1; PAVIR.J517800.V4.1; PAVIR.1KG162400.V4.1; PAVIR.6KG408400.V4.1; PAVIR.8NG024200.V4.1; PAVIR.2KG051700.V4.1; PAVIR.1KG184100.V4.1; PAVIR.1KG194200.V4.1; PAVIR.4NG027300.V4.1; PAVIR.3NG075500.V4.1; PAVIR.2KG497100.V4.1; PAVIR.1KG331900.V4.1; PAVIR.3NG311300.V4.1; PAVIR…	cellular response to potassium ion starvation; response to cold; response to cadmium ion;	trehalose biosynthetic process;	oxalate catabolic process; uridine catabolic process; pyrimidine ribonucleoside catabolic process;	vacuolar proton-transporting V-type ATPase complex assembly; regulation of potassium ion transport;
2-2-2	bZIP(1); GRAS(1); MIKC_MADS(1)	Pavir.1KG005200.v4.1; Pavir.2NG525400.v4.1; Pavir.3KG311700.v4.1	PAVIR.2NG015600.V4.1; PAVIR.6NG299400.V4.1; PAVIR.2NG323000.V4.1; PAVIR.8KG139200.V4.1; PAVIR.1KG173100.V4.1; PAVIR.4KG362700.V4.1; PAVIR.J483200.V4.1; PAVIR.1NG089900.V4.1; PAVIR.3KG003600.V4.1; PAVIR.2NG456800.V4.1; PAVIR.3KG421900.V4.1; PAVIR.5KG754800.V4.1; PAVIR.1KG348600.V4.1; PAVIR.1NG418700.V4.1; PAVIR.5KG178600.V4.1; PAVIR.3NG284800.V4.1; PAVIR.7KG053700.V4.1; PAVIR.8KG070900.V4.1; PAVIR…	gravitropism; response to very low fluence red light stimulus;		tyrosine catabolic process; homogentisate catabolic process; glucosylceramide catabolic process;
3	ARF(6); bHLH(4); GRAS(4); MYB_related(4); Nin-like(3); G2-like(3); TALE(3); HD-ZIP(3); bZIP(2); NF-YC(2); Dof(2); ERF(2); SBP(1); GeBP(1); LBD(1); ZF-HD(1); DBB(1); C2H2(1); C3H(1); LSD(1); MYB(1)	Pavir.9NG355600.v4.1; Pavir.4NG315800.v4.1; Pavir.2NG646200.v4.1; Pavir.4KG408000.v4.1; Pavir.9KG254400.v4.1; Pavir.4NG301500.v4.1; Pavir.9NG081800.v4.1; Pavir.2KG206100.v4.1; Pavir.6NG235200.v4.1; Pavir.3KG063600.v4.1; Pavir.5KG006600.v4.1; Pavir.J683200.v4.1; Pavir.2NG632700.v4.1; Pavir.9NG470700.v4.1; Pavir.5KG111100.v4.1; Pavir.9NG757500.v4.1; Pavir.1KG434500.v4.1; Pavir.1KG387700.v4.1; Pavir…	PAVIR.7KG370500.V4.1; PAVIR.2KG328500.V4.1; PAVIR.3NG172700.V4.1; PAVIR.4NG054900.V4.1; PAVIR.7NG309600.V4.1; PAVIR.6KG148700.V4.1; PAVIR.3KG446600.V4.1; PAVIR.5KG362300.V4.1; PAVIR.3KG187400.V4.1; PAVIR.6NG185900.V4.1; PAVIR.9NG694200.V4.1; PAVIR.2KG278700.V4.1; PAVIR.5KG386400.V4.1; PAVIR.5KG160400.V4.1; PAVIR.3KG512600.V4.1; PAVIR.2KG516600.V4.1; PAVIR.4KG408600.V4.1; PAVIR.7KG168900.V4.1; PAV…
3-1	ARF(2); SBP(1); GeBP(1)	Pavir.J062800.v4.1; Pavir.5KG006600.v4.1; Pavir.2NG646200.v4.1; Pavir.4KG408000.v4.1	PAVIR.3KG446600.V4.1; PAVIR.9NG694200.V4.1; PAVIR.3KG512600.V4.1; PAVIR.4KG408600.V4.1; PAVIR.2NG076100.V4.1; PAVIR.9NG782300.V4.1; PAVIR.5KG422000.V4.1; PAVIR.5NG242500.V4.1; PAVIR.5NG511400.V4.1; PAVIR.2NG076000.V4.1; PAVIR.7KG263000.V4.1; PAVIR.1KG110600.V4.1; PAVIR.5NG403500.V4.1; PAVIR.9KG141200.V4.1; PAVIR.8NG262600.V4.1; PAVIR.J554000.V4.1; PAVIR.5KG186500.V4.1; PAVIR.9NG519600.V4.1; PAVIR…	response to mycotoxin; response to magnetism; regulation of cellular response to X-ray; blue light signaling pathway; red, far-red light phototransduction; photorespiration;	hexose biosynthetic process; porphyrin-containing compound biosynthetic process;	fructose catabolic process; rRNA catabolic process;	auxin polar transport; plasma membrane pyruvate transport; mitochondrial pyruvate transmembrane transport; triose phosphate transport;	negative regulation of photomorphogenesis; regulation of anion transmembrane transport;	negative regulation of lateral root development; root hair elongation;	chloroplast accumulation movement; chloroplast avoidance movement; regulation of stomatal movement;
3-1-1	NF-YC(2); MYB_related(2); ARF(1)	Pavir.3KG210300.v4.1; Pavir.9KG527900.v4.1; Pavir.3KG211000.v4.1; Pavir.5KG006600.v4.1; Pavir.9NG568300.v4.1	PAVIR.3KG512600.V4.1; PAVIR.5KG422000.V4.1; PAVIR.7KG263000.V4.1; PAVIR.1KG110600.V4.1; PAVIR.9KG141200.V4.1; PAVIR.J554000.V4.1; PAVIR.1NG361100.V4.1; PAVIR.9KG276500.V4.1; PAVIR.9KG303800.V4.1; PAVIR.5KG416500.V4.1; PAVIR.2NG256400.V4.1; PAVIR.2KG484800.V4.1; PAVIR.9NG016300.V4.1; PAVIR.9NG012000.V4.1; PAVIR.3KG211000.V4.1; PAVIR.4KG389600.V4.1; PAVIR.5KG417400.V4.1; PAVIR.5NG031600.V4.1; PAVIR…	response to iron ion; positive regulation of cellular response to X-ray; response to bleomycin;	cell wall polysaccharide biosynthetic process;		mitochondrial pyruvate transmembrane transport; phosphate ion transport;	regulation of carbon utilization;
3-1-2	bZIP(2); Nin-like(2); TALE(2); HD-ZIP(2); bHLH(1); SBP(1); GRAS(1); NAC(1); Dof(1); ARF(1); G2-like(1)	Pavir.J062800.v4.1; Pavir.9NG757500.v4.1; Pavir.J683200.v4.1; Pavir.6KG093100.v4.1; Pavir.7NG194600.v4.1; Pavir.6NG083100.v4.1; Pavir.9NG081800.v4.1; Pavir.9NG116800.v4.1; Pavir.2NG632700.v4.1; Pavir.9KG254400.v4.1; Pavir.8KG068000.v4.1; Pavir.5KG111100.v4.1; Pavir.4NG301500.v4.1; Pavir.5KG658900.v4.1; Pavir.5KG667800.v4.1	PAVIR.3KG446600.V4.1; PAVIR.9NG694200.V4.1; PAVIR.4KG408600.V4.1; PAVIR.2NG076100.V4.1; PAVIR.9NG782300.V4.1; PAVIR.5NG242500.V4.1; PAVIR.5NG511400.V4.1; PAVIR.2NG076000.V4.1; PAVIR.5NG403500.V4.1; PAVIR.8NG262600.V4.1; PAVIR.5KG186500.V4.1; PAVIR.9NG519600.V4.1; PAVIR.1NG417600.V4.1; PAVIR.5KG076600.V4.1; PAVIR.3KG388000.V4.1; PAVIR.9NG600300.V4.1; PAVIR.9NG431400.V4.1; PAVIR.3NG002700.V4.1; PAV…	response to mycotoxin; response to magnetism; cellular response to blue light; red, far-red light phototransduction;	gluconeogenesis; L-methionine salvage from methylthioadenosine; porphyrin-containing compound biosynthetic process;	rRNA catabolic process; fructose catabolic process;	triose phosphate transport; plasma membrane pyruvate transport;	regulation of anion channel activity; negative regulation of lateral root development;	root hair cell development;	chloroplast accumulation movement; chloroplast avoidance movement; regulation of stomatal movement;		carbohydrate homeostasis;
3-2	bHLH(4); NF-YC(2); GRAS(2); MYB_related(2); LBD(1); ZF-HD(1); ARF(1); G2-like(1); HD-ZIP(1); LSD(1); MYB(1)	Pavir.9NG568300.v4.1; Pavir.7KG283500.v4.1; Pavir.9NG209500.v4.1; Pavir.J328400.v4.1; Pavir.9KG527900.v4.1; Pavir.2NG401700.v4.1; Pavir.6NG235200.v4.1; Pavir.3KG063600.v4.1; Pavir.4NG301500.v4.1; Pavir.1KG387700.v4.1; Pavir.9NG173900.v4.1; Pavir.6NG062800.v4.1; Pavir.J493200.v4.1; Pavir.1KG434500.v4.1; Pavir.9KG339000.v4.1; Pavir.9NG081800.v4.1; Pavir.3KG211000.v4.1	PAVIR.7KG370500.V4.1; PAVIR.2KG328500.V4.1; PAVIR.3NG172700.V4.1; PAVIR.4NG054900.V4.1; PAVIR.7NG309600.V4.1; PAVIR.6KG148700.V4.1; PAVIR.5KG362300.V4.1; PAVIR.3KG187400.V4.1; PAVIR.6NG185900.V4.1; PAVIR.2KG278700.V4.1; PAVIR.5KG386400.V4.1; PAVIR.5KG160400.V4.1; PAVIR.2KG516600.V4.1; PAVIR.7KG168900.V4.1; PAVIR.1KG223600.V4.1; PAVIR.3NG023800.V4.1; PAVIR.3NG239500.V4.1; PAVIR.1NG251800.V4.1; PAV…	response to abscisic acid; response to alcohol; response to low light intensity stimulus; response to far red light; response to high light intensity;	galactose biosynthetic process; (+)-lariciresinol biosynthetic process; (-)-secoisolariciresinol biosynthetic process; chlorophyll biosynthetic process; gluconeogenesis; heme biosynthetic process; phytyl diphosphate biosynthetic process;	cyanide catabolic process; primary alcohol catabolic process; lignan catabolic process;	alpha-ketoglutarate transport; glucosinolate transport;	negative regulation of starch metabolic process; regulation of long-day photoperiodism, flowering;	photosystem II repair; photosynthesis, light harvesting in photosystem I; fruit ripening, climacteric;		nonphotochemical quenching
3-2-1	MYB(1)	Pavir.J328400.v4.1	PAVIR.3NG172700.V4.1; PAVIR.6KG148700.V4.1; PAVIR.5KG362300.V4.1; PAVIR.6NG185900.V4.1; PAVIR.2KG278700.V4.1; PAVIR.5KG160400.V4.1; PAVIR.2KG516600.V4.1; PAVIR.7KG168900.V4.1; PAVIR.1KG223600.V4.1; PAVIR.3NG239500.V4.1; PAVIR.1NG251800.V4.1; PAVIR.9NG116800.V4.1; PAVIR.2KG110200.V4.1; PAVIR.6NG083100.V4.1; PAVIR.9KG276800.V4.1; PAVIR.8NG060400.V4.1; PAVIR.6KG271600.V4.1; PAVIR.3NG024200.V4.1; PAV…	response to high light intensity; response to low light intensity stimulus; response to far red light; response to cold;	phytyl diphosphate biosynthetic process; galactose biosynthetic process; (-)-secoisolariciresinol biosynthetic process; photosynthesis, light harvesting in photosystem I; heme biosynthetic process; NADPH regeneration; photosynthesis, light harvesting in photosystem II; photosynthetic NADP+ reduction; lignan catabolic process;	lignan catabolic process; ether catabolic process; (+)-pinoresinol catabolic process; (+)-lariciresinol catabolic process; cyanide catabolic process;	alpha-ketoglutarate transport; glucosinolate transport;		photosystem II repair; fruit ripening, climacteric;		nonphotochemical quenching	abscisic acid homeostasis;
3-2-2	bHLH(2); Nin-like(2); SBP(1); GRAS(1); ARF(1)	Pavir.9NG757500.v4.1; Pavir.J683200.v4.1; Pavir.6NG235200.v4.1; Pavir.7NG194600.v4.1; Pavir.9NG173900.v4.1; Pavir.1KG434500.v4.1; Pavir.J062800.v4.1	PAVIR.7KG370500.V4.1; PAVIR.2KG328500.V4.1; PAVIR.4NG054900.V4.1; PAVIR.7NG309600.V4.1; PAVIR.3KG187400.V4.1; PAVIR.5KG386400.V4.1; PAVIR.3NG023800.V4.1; PAVIR.9NG191800.V4.1; PAVIR.2KG585300.V4.1; PAVIR.7NG279400.V4.1; PAVIR.1NG403200.V4.1; PAVIR.7KG296100.V4.1; PAVIR.8NG283100.V4.1; PAVIR.4NG315800.V4.1; PAVIR.8KG064300.V4.1; PAVIR.5NG080500.V4.1; PAVIR.2NG429400.V4.1; PAVIR.8KG241400.V4.1; PAV…		(R)-2-hydroxy-alpha-linolenic acid biosynthetic process; chlorophyll biosynthetic process;				stem cell development; leaf proximal/distal pattern formation; adventitious root development;
Chain	TF_family	TFs	Genes	GO function annotation categories
				response	biosynthesis	catabolic	transport	signal	regulation	development	localization	homestasis	energy	redox
1	bZIP(6); MYB_related(4); ARF(3); HD-ZIP(3); HSF(1); NF-X1(1); ARR-B(1); G2-like(1); C3H(1)	Pavir.3KG311700.v4.1; Pavir.5KG658900.v4.1; Pavir.5KG046400.v4.1; Pavir.5NG509100.v4.1; Pavir.4KG097600.v4.1; Pavir.1NG475300.v4.1; Pavir.1NG259200.v4.1; Pavir.3KG195400.v4.1; Pavir.6KG307800.v4.1; Pavir.9KG074600.v4.1; Pavir.9NG188400.v4.1; Pavir.5KG053500.v4.1; Pavir.3KG477800.v4.1; Pavir.2NG152300.v4.1; Pavir.5KG080800.v4.1; Pavir.1NG278900.v4.1; Pavir.2KG189400.v4.1; Pavir.7KG168900.v4.1; Pav…	PAVIR.7KG032000.V4.1; PAVIR.7NG211700.V4.1; PAVIR.5KG046400.V4.1; PAVIR.J023800.V4.1; PAVIR.2NG413900.V4.1; PAVIR.7NG436300.V4.1; PAVIR.1KG257000.V4.1; PAVIR.J204600.V4.1; PAVIR.5KG430600.V4.1; PAVIR.7KG377500.V4.1; PAVIR.5KG419700.V4.1; PAVIR.5NG623100.V4.1; PAVIR.7KG346000.V4.1; PAVIR.2KG571200.V4.1; PAVIR.9KG651200.V4.1; PAVIR.5NG153400.V4.1; PAVIR.3KG311700.V4.1; PAVIR.9KG033500.V4.1; PAVIR.3…	hyperosmotic salinity response; heat acclimation; response to abscisic acid; response to alcohol; response to water deprivation; response to cadmium ion; response to karrikin; response to lipid;	phosphatidylcholine biosynthetic process; proline biosynthetic process; glycogen biosynthetic process; acetyl-CoA biosynthetic process from pyruate; S-adenosylmethionine biosynthetic process;	glutamine family amino acid catabolic process; glucosylceramide catabolic process;		calcium-mediated signaling;	regulation of photomorphogenesis;	glycyl-tRNA aminoacylation; plant ovule development;
1-1	MYB_related(2); bZIP(1); HD-ZIP(1)	Pavir.3KG195400.v4.1; Pavir.5KG046400.v4.1; Pavir.5KG053500.v4.1; Pavir.1NG259200.v4.1	PAVIR.7KG032000.V4.1; PAVIR.7NG211700.V4.1; PAVIR.5KG046400.V4.1; PAVIR.J023800.V4.1; PAVIR.2NG413900.V4.1; PAVIR.5KG430600.V4.1; PAVIR.5KG419700.V4.1; PAVIR.5NG623100.V4.1; PAVIR.2KG571200.V4.1; PAVIR.5NG153400.V4.1; PAVIR.3KG311700.V4.1; PAVIR.9KG033500.V4.1; PAVIR.6NG142800.V4.1; PAVIR.7KG065400.V4.1; PAVIR.9NG459300.V4.1; PAVIR.3KG132200.V4.1; PAVIR.7NG326700.V4.1; PAVIR.2NG039100.V4.1; PAVIR…	hyperosmotic salinity response;	phosphatidylcholine biosynthetic process; acetyl-CoA biosynthetic process from pyruate; S-adenosylmethionine biosynthetic process; proline biosynthetic process; choline biosynthetic process;	raffinose catabolic process;	hydrogen peroxide transmembrane transport; urea transport;		regulation of jasmonic acid biosynthetic process;
1-2	bHLH(2); MYB_related(2); Dof(1); ZF-HD(1); DBB(1); G2-like(1); C3H(1)	Pavir.4NG301500.v4.1; Pavir.2NG446500.v4.1; Pavir.6KG060000.v4.1; Pavir.6KG210400.v4.1; Pavir.9NG081800.v4.1; Pavir.2NG632700.v4.1; Pavir.3KG063600.v4.1; Pavir.9NG474600.v4.1; Pavir.2KG206100.v4.1	PAVIR.7NG436300.V4.1; PAVIR.1KG257000.V4.1; PAVIR.J204600.V4.1; PAVIR.7KG377500.V4.1; PAVIR.7KG346000.V4.1; PAVIR.9KG651200.V4.1; PAVIR.3KG512000.V4.1; PAVIR.1NG504000.V4.1; PAVIR.3NG216600.V4.1; PAVIR.2NG504000.V4.1; PAVIR.1KG175200.V4.1; PAVIR.5KG260000.V4.1; PAVIR.3KG132300.V4.1; PAVIR.7KG169400.V4.1; PAVIR.J568600.V4.1; PAVIR.9NG124000.V4.1; PAVIR.3KG193500.V4.1; PAVIR.2KG203900.V4.1; PAVIR.5…	response to abscisic acid; response to alcohol; response to cadmium ion; response to water deprivation; response to chlorate; cellular response to selenium ion; response to osmotic stress; response to salt stress;	glycogen biosynthetic process; UDP-rhamnose biosynthetic process;	glucosylceramide catabolic process; proline catabolic process to glutamate; L-lysine catabolic process; ornithine catabolic process; fatty-acyl-CoA catabolic process; 2-methylbutanoyl-CoA(4-) catabolic process;		calcium-mediated signaling;	regulation of photomorphogenesis;		actin cytoskeleton organization;	gibberellic acid homeostasis;
1-2-1		N/A	PAVIR.7NG436300.V4.1; PAVIR.1KG257000.V4.1; PAVIR.J204600.V4.1; PAVIR.7KG377500.V4.1; PAVIR.7KG346000.V4.1; PAVIR.9KG651200.V4.1; PAVIR.3KG512000.V4.1; PAVIR.1NG504000.V4.1; PAVIR.3NG216600.V4.1; PAVIR.2NG504000.V4.1; PAVIR.1KG175200.V4.1; PAVIR.5KG260000.V4.1; PAVIR.3KG132300.V4.1; PAVIR.7KG169400.V4.1; PAVIR.J568600.V4.1; PAVIR.9NG124000.V4.1; PAVIR.3KG193500.V4.1; PAVIR.2KG203900.V4.1; PAVIR.5…	response to chlorate; cellular response to selenium ion; response to salt stress; response to osmotic stress;	glycogen biosynthetic process; UDP-rhamnose biosynthetic process;	L-lysine catabolic process;			regulation of photomorphogenesis;	glycyl-tRNA aminoacylation;	actin cytoskeleton organization;	gibberellic acid homeostasis;
1-2-2	bZIP(1)	Pavir.5NG248900.v4.1	PAVIR.5KG304600.V4.1; PAVIR.9KG401100.V4.1; PAVIR.5KG070200.V4.1; PAVIR.2KG343100.V4.1; PAVIR.6NG295300.V4.1; PAVIR.3KG465300.V4.1; PAVIR.9NG047900.V4.1; PAVIR.6KG133100.V4.1; PAVIR.9KG220500.V4.1; PAVIR.8NG192000.V4.1; PAVIR.4KG108600.V4.1; PAVIR.1NG475300.V4.1; PAVIR.2KG575700.V4.1; PAVIR.8KG070900.V4.1; PAVIR.8KG395000.V4.1; PAVIR.3KG356500.V4.1; PAVIR.5KG749000.V4.1; PAVIR.2NG637500.V4.1; PAV…	response to abscisic acid; response to alcohol; response to heat; response to flooding; response to cadmium ion; response to karrikin;		chlorophyll catabolic process; ornithine catabolic process; fatty-acyl-CoA catabolic process; 2-methylbutanoyl-CoA(4-) catabolic process; PSII associated light-harvesting complex II catabolic process; arginine catabolic process to glutamate; phosphatidylcholine catabolic process; leucine catabolic process;			positive regulation of respiratory burst;		mitochondrion localization;
2	G2-like(5); bHLH(4); MIKC_MADS(3); HD-ZIP(3); NF-YC(2); GRAS(2); C3H(2); MYB(2); MYB_related(2); Trihelix(1); bZIP(1); GeBP(1); LBD(1); Dof(1); ZF-HD(1); ARF(1); AP2(1); ERF(1); TALE(1)	Pavir.4NG315800.v4.1; Pavir.2KG206100.v4.1; Pavir.J493200.v4.1; Pavir.6KG325900.v4.1; Pavir.5NG025400.v4.1; Pavir.4KG313000.v4.1; Pavir.9NG775900.v4.1; Pavir.7NG364900.v4.1; Pavir.9NG081800.v4.1; Pavir.4KG408000.v4.1; Pavir.6KG350800.v4.1; Pavir.3KG063600.v4.1; Pavir.5KG719000.v4.1; Pavir.2NG464900.v4.1; Pavir.2NG646200.v4.1; Pavir.6NG116700.v4.1; Pavir.2NG632700.v4.1; Pavir.6NG083100.v4.1; Pavir…	PAVIR.7KG168900.V4.1; PAVIR.8NG044300.V4.1; PAVIR.6NG247500.V4.1; PAVIR.5KG661200.V4.1; PAVIR.7NG279400.V4.1; PAVIR.5NG525000.V4.1; PAVIR.3KG104400.V4.1; PAVIR.9NG671500.V4.1; PAVIR.9NG006500.V4.1; PAVIR.2NG346300.V4.1; PAVIR.5KG686500.V4.1; PAVIR.9NG143800.V4.1; PAVIR.7NG385600.V4.1; PAVIR.3KG175900.V4.1; PAVIR.4NG248300.V4.1; PAVIR.6NG065800.V4.1; PAVIR.2KG365700.V4.1; PAVIR.2KG536900.V4.1; PAV…	response to cold; response to lipid hydroperoxide; response to non-ionic osmotic stress; response to hydroperoxide;	glutamine biosynthetic process; water-soluble vitamin biosynthetic process;	fructose catabolic process;	potassium ion transport; mitochondrial pyruvate transmembrane transport; plasma membrane pyruvate transport; vacuolar phosphate transport; alpha-ketoglutarate transport; transmembrane phosphate ion transport from cytosol to vacuole; iron ion transport;		regulation of long-day photoperiodism, flowering;
3	MYB_related(4); G2-like(3); bHLH(2); GRAS(2); HSF(2); CO-like(2); LBD(1); AP2(1); TALE(1); MYB(1)	Pavir.7KG225200.v4.1; Pavir.4KG363800.v4.1; Pavir.2KG002700.v4.1; Pavir.9NG461600.v4.1; Pavir.9KG339000.v4.1; Pavir.3KG210300.v4.1; Pavir.9KG599500.v4.1; Pavir.2NG008600.v4.1; Pavir.3KG211000.v4.1; Pavir.6NG235200.v4.1; Pavir.9NG173900.v4.1; Pavir.1KG434500.v4.1; Pavir.6NG347500.v4.1; Pavir.9KG104000.v4.1; Pavir.9NG739600.v4.1; Pavir.3NG109800.v4.1; Pavir.1KG076400.v4.1; Pavir.9NG116800.v4.1; Pav…	PAVIR.1KG087000.V4.1; PAVIR.6KG344600.V4.1; PAVIR.4NG219000.V4.1; PAVIR.5NG025400.V4.1; PAVIR.4NG227500.V4.1; PAVIR.6KG380300.V4.1; PAVIR.4KG114600.V4.1; PAVIR.9NG171600.V4.1; PAVIR.3KG211000.V4.1; PAVIR.4NG315800.V4.1; PAVIR.1NG034400.V4.1; PAVIR.9NG081800.V4.1; PAVIR.5KG417400.V4.1; PAVIR.8KG029900.V4.1; PAVIR.5NG610400.V4.1; PAVIR.2KG048300.V4.1; PAVIR.2NG036300.V4.1; PAVIR.8NG017000.V4.1; PAV…	response to cytokinin; response to high light intensity; response to low light intensity stimulus; response to red light; response to blue light;	photosynthetic electron transport in photosystem I; sulfate assimilation; nitrate assimilation; NADPH regeneration; nitric oxide biosynthetic process; chlorophyll biosynthetic process; auxin biosynthetic process; phytyl diphosphate biosynthetic process; purine nucleoside triphosphate biosynthetic process; ribonucleoside triphosphate biosynthetic process;	fructose catabolic process;	ATP synthesis coupled proton transport;		tubulin deacetylation; photoinhibition;	photosystem II assembly;	photosystem II stabilization;			sulfate reduction
3-1	CO-like(2); MYB_related(2); HSF(1); G2-like(1)	Pavir.9KG339000.v4.1; Pavir.9NG461600.v4.1; Pavir.7KG225200.v4.1; Pavir.2KG002700.v4.1; Pavir.4KG363800.v4.1; Pavir.9KG599500.v4.1	PAVIR.1KG087000.V4.1; PAVIR.6KG344600.V4.1; PAVIR.6KG380300.V4.1; PAVIR.9NG081800.V4.1; PAVIR.5KG417400.V4.1; PAVIR.8KG029900.V4.1; PAVIR.5KG610300.V4.1; PAVIR.4KG205300.V4.1; PAVIR.2NG380300.V4.1; PAVIR.7NG203100.V4.1; PAVIR.2KG506700.V4.1; PAVIR.6NG139300.V4.1; PAVIR.5KG375800.V4.1; PAVIR.2NG523800.V4.1; PAVIR.3NG263300.V4.1; PAVIR.9KG599500.V4.1; PAVIR.8NG053600.V4.1; PAVIR.2KG016900.V4.1; PAV…	response to high light intensity; response to low light intensity stimulus; response to red light; response to blue light; response to cold; response to cytokinin; cellular response to UV-A;	nitric oxide biosynthetic process; chlorophyll biosynthetic process; auxin biosynthetic process; sulfate assimilation; nitrate assimilation; phytyl diphosphate biosynthetic process; purine nucleoside triphosphate biosynthetic process; ribonucleoside triphosphate biosynthetic process;	fructose catabolic process;	ATP synthesis coupled proton transport;		photoinhibition;	photosystem II assembly;	photosystem II stabilization;			sulfate reduction
3-2	bHLH(1); AP2(1); G2-like(1); MYB_related(1)	Pavir.2KG048300.v4.1; Pavir.4NG315800.v4.1; Pavir.3NG109800.v4.1; Pavir.5NG281700.v4.1	PAVIR.4NG219000.V4.1; PAVIR.5NG025400.V4.1; PAVIR.4NG227500.V4.1; PAVIR.4KG114600.V4.1; PAVIR.9NG171600.V4.1; PAVIR.3KG211000.V4.1; PAVIR.4NG315800.V4.1; PAVIR.1NG034400.V4.1; PAVIR.5NG610400.V4.1; PAVIR.2KG048300.V4.1; PAVIR.2NG036300.V4.1; PAVIR.8NG017000.V4.1; PAVIR.3KG187400.V4.1; PAVIR.5NG281700.V4.1; PAVIR.5KG460200.V4.1; PAVIR.6NG012000.V4.1; PAVIR.3NG134100.V4.1; PAVIR.2KG424300.V4.1; PAV…	cellular response to iron ion starvation;	inositol biosynthetic process;
Chain	TF_family	TFs	Genes	GO function categories
				response	biosynthesis	catabolic	transport	signal	regulation	development	localization	homestasis	energy	redox
1	bZIP(10); MYB_related(4); HD-ZIP(3); ARF(2); HSF(1); ARR-B(1); G2-like(1); C3H(1)	Pavir.5KG658900.v4.1; Pavir.3KG311700.v4.1; Pavir.4KG097600.v4.1; Pavir.5NG509100.v4.1; Pavir.5KG046400.v4.1; Pavir.1NG475300.v4.1; Pavir.1NG259200.v4.1; Pavir.6KG307800.v4.1; Pavir.3KG195400.v4.1; Pavir.2KG189400.v4.1; Pavir.1NG278900.v4.1; Pavir.3KG477800.v4.1; Pavir.9NG188400.v4.1; Pavir.1NG028800.v4.1; Pavir.5KG053500.v4.1; Pavir.5KG352600.v4.1; Pavir.2NG152300.v4.1; Pavir.5NG248900.v4.1; Pav…	PAVIR.7KG032000.V4.1; PAVIR.7NG211700.V4.1; PAVIR.5KG046400.V4.1; PAVIR.J023800.V4.1; PAVIR.2NG413900.V4.1; PAVIR.7NG436300.V4.1; PAVIR.1KG257000.V4.1; PAVIR.J204600.V4.1; PAVIR.5KG430600.V4.1; PAVIR.7KG377500.V4.1; PAVIR.5KG419700.V4.1; PAVIR.5NG623100.V4.1; PAVIR.7KG346000.V4.1; PAVIR.2KG571200.V4.1; PAVIR.9KG651200.V4.1; PAVIR.5NG153400.V4.1; PAVIR.3KG311700.V4.1; PAVIR.9KG033500.V4.1; PAVIR.3…	heat acclimation; hyperosmotic salinity response; response to desiccation; response to cadmium ion; response to abscisic acid; response to alcohol; response to karrikin; response to glucose; response to virus;	proline biosynthetic process; phosphatidylcholine biosynthetic process; glycogen biosynthetic process; acetyl-CoA biosynthetic process from pyruate; S-adenosylmethionine biosynthetic process	uracil catabolic process; leucine catabolic process; glucosylceramide catabolic process; chlorophyll catabolic process; pyrimidine nucleobase catabolic process; purine nucleoside catabolic process;			regulation of stomatal movement;	glycyl-tRNA aminoacylation;		cellular glucose homeostasis;
1-1	bZIP(5); CO-like(1); G2-like(1); LSD(1)	Pavir.4KG355300.v4.1; Pavir.4NG271600.v4.1; Pavir.1NG028800.v4.1; Pavir.2KG189400.v4.1; Pavir.7KG225200.v4.1; Pavir.5NG248900.v4.1; Pavir.6KG032000.v4.1; Pavir.5KG352600.v4.1	PAVIR.7KG032000.V4.1; PAVIR.7NG211700.V4.1; PAVIR.5KG046400.V4.1; PAVIR.2NG413900.V4.1; PAVIR.7KG346000.V4.1; PAVIR.2KG571200.V4.1; PAVIR.5NG153400.V4.1; PAVIR.7KG065400.V4.1; PAVIR.9NG459300.V4.1; PAVIR.7NG326700.V4.1; PAVIR.1NG259200.V4.1; PAVIR.7KG230800.V4.1; PAVIR.1KG426800.V4.1; PAVIR.2KG203900.V4.1; PAVIR.4KG175900.V4.1; PAVIR.1NG395900.V4.1; PAVIR.9KG160900.V4.1; PAVIR.5NG459200.V4.1; PAV…	hyperosmotic salinity response; cellular response to heat; response to abscisic acid; response to water deprivation; response to alcohol; response to desiccation;	proline biosynthetic process; acetyl-CoA biosynthetic process from pyruate; glycogen biosynthetic process; photosynthesis, light harvesting in photosystem II; choline biosynthetic process; Lewis a epitope biosynthetic process;	L-lysine catabolic process; ornithine catabolic process; proline catabolic process to glutamate; raffinose catabolic process; PSII associated light-harvesting complex II catabolic process; arginine catabolic process to glutamate;	nitric oxide mediated signal transduction; hydrogen peroxide transmembrane transport;
1-1-1	bZIP(2); ARF(1)	Pavir.5KG658900.v4.1; Pavir.3KG311700.v4.1; Pavir.4KG097600.v4.1	PAVIR.7KG032000.V4.1; PAVIR.7NG211700.V4.1; PAVIR.5KG046400.V4.1; PAVIR.2NG413900.V4.1; PAVIR.7KG346000.V4.1; PAVIR.2KG571200.V4.1; PAVIR.5NG153400.V4.1; PAVIR.7KG065400.V4.1; PAVIR.9NG459300.V4.1; PAVIR.7NG326700.V4.1; PAVIR.1NG259200.V4.1; PAVIR.7KG230800.V4.1; PAVIR.1KG426800.V4.1; PAVIR.2KG203900.V4.1; PAVIR.4KG175900.V4.1; PAVIR.1NG395900.V4.1; PAVIR.9KG160900.V4.1; PAVIR.5NG459200.V4.1; PAV…	hyperosmotic salinity response; response to desiccation; response to heat; response to abscisic acid; response to alcohol;	proline biosynthetic process; acetyl-CoA biosynthetic process from pyruate; glycogen biosynthetic process; choline biosynthetic process; Lewis a epitope biosynthetic process;	ornithine catabolic process; proline catabolic process to glutamate; L-lysine catabolic process; raffinose catabolic process; proline catabolic process; PSII associated light-harvesting complex II catabolic process; arginine catabolic process to glutamate;	calcium ion transmembrane transport; hydrogen peroxide transmembrane transport;
1-1-2	bZIP(5); CO-like(2); G2-like(1); LSD(1)	Pavir.2KG189400.v4.1; Pavir.4KG355300.v4.1; Pavir.5NG248900.v4.1; Pavir.4NG271600.v4.1; Pavir.5KG352600.v4.1; Pavir.7KG225200.v4.1; Pavir.6KG032000.v4.1; Pavir.4KG363800.v4.1; Pavir.2KG002700.v4.1	PAVIR.9NG047900.V4.1; PAVIR.9KG586700.V4.1; PAVIR.1NG003700.V4.1; PAVIR.8KG395000.V4.1; PAVIR.2KG488400.V4.1; PAVIR.5KG454900.V4.1; PAVIR.5NG262400.V4.1; PAVIR.2NG005900.V4.1; PAVIR.4KG355300.V4.1; PAVIR.4NG271600.V4.1; PAVIR.4NG264800.V4.1; PAVIR.6KG032000.V4.1; PAVIR.4NG311200.V4.1; PAVIR.J327000.V4.1; PAVIR.5KG508600.V4.1; PAVIR.5KG352600.V4.1; PAVIR.9NG518200.V4.1; PAVIR.5NG248900.V4.1; PAVIR…	nitric oxide mediated signal transduction; response to herbicide;	photosynthesis, light harvesting in photosystem II;
1-2	MYB_related(2); bHLH(1); ZF-HD(1); NF-X1(1); DBB(1); G2-like(1)	Pavir.2NG446500.v4.1; Pavir.6KG060000.v4.1; Pavir.4NG301500.v4.1; Pavir.3KG063600.v4.1; Pavir.9NG081800.v4.1; Pavir.5KG080800.v4.1; Pavir.6KG210400.v4.1	PAVIR.J023800.V4.1; PAVIR.7NG436300.V4.1; PAVIR.1KG257000.V4.1; PAVIR.J204600.V4.1; PAVIR.5KG430600.V4.1; PAVIR.7KG377500.V4.1; PAVIR.5KG419700.V4.1; PAVIR.5NG623100.V4.1; PAVIR.9KG651200.V4.1; PAVIR.3KG311700.V4.1; PAVIR.9KG033500.V4.1; PAVIR.3KG512000.V4.1; PAVIR.6NG142800.V4.1; PAVIR.1NG504000.V4.1; PAVIR.3NG216600.V4.1; PAVIR.2NG504000.V4.1; PAVIR.1KG175200.V4.1; PAVIR.3KG132200.V4.1; PAVIR.2…	response to cadmium ion; response to virus; response to glucose; response to heat; response to chlorate; cellular response to selenium ion;	S-adenosylmethionine biosynthetic process; UDP-rhamnose biosynthetic process; phosphatidylcholine biosynthetic process	glucosylceramide catabolic process; fatty-acyl-CoA catabolic process; 2-methylbutanoyl-CoA(4-) catabolic process;			positive regulation of respiratory burst;	glycyl-tRNA aminoacylation;		cellular glucose homeostasis;
1-2-1	bZIP(2); ARF(1); C3H(1); MYB_related(1)	Pavir.5KG658900.v4.1; Pavir.5NG509100.v4.1; Pavir.4KG097600.v4.1; Pavir.3KG311700.v4.1; Pavir.4KG073100.v4.1	PAVIR.1KG257000.V4.1; PAVIR.J204600.V4.1; PAVIR.7KG377500.V4.1; PAVIR.3KG311700.V4.1; PAVIR.9KG033500.V4.1; PAVIR.3KG512000.V4.1; PAVIR.1NG504000.V4.1; PAVIR.3NG216600.V4.1; PAVIR.5KG260000.V4.1; PAVIR.9NG124000.V4.1; PAVIR.9NG129600.V4.1; PAVIR.2NG279500.V4.1; PAVIR.3KG195400.V4.1; PAVIR.2KG389000.V4.1; PAVIR.2NG323000.V4.1; PAVIR.9NG179700.V4.1; PAVIR.1NG134300.V4.1; PAVIR.8KG323600.V4.1; PAVIR…	cellular response to selenium ion;	phosphatidylcholine biosynthetic process; UDP-rhamnose biosynthetic process;	glucosylceramide catabolic process; fatty-acyl-CoA catabolic process; 2-methylbutanoyl-CoA(4-) catabolic process; chlorophyll catabolic process;						cellular glucose homeostasis; cell redox homeostasis;
1-2-2	bZIP(2); MYB_related(2); bHLH(1); LBD(1); DBB(1); G2-like(1); TALE(1); C3H(1)	Pavir.2NG446500.v4.1; Pavir.6KG060000.v4.1; Pavir.6KG210400.v4.1; Pavir.4NG301500.v4.1; Pavir.9NG209500.v4.1; Pavir.2KG206100.v4.1; Pavir.7NG385600.v4.1; Pavir.9NG081800.v4.1; Pavir.5KG111100.v4.1; Pavir.2KG189400.v4.1	PAVIR.J023800.V4.1; PAVIR.7NG436300.V4.1; PAVIR.5KG430600.V4.1; PAVIR.5KG419700.V4.1; PAVIR.5NG623100.V4.1; PAVIR.9KG651200.V4.1; PAVIR.6NG142800.V4.1; PAVIR.2NG504000.V4.1; PAVIR.1KG175200.V4.1; PAVIR.3KG132200.V4.1; PAVIR.2NG039100.V4.1; PAVIR.3KG132300.V4.1; PAVIR.7KG169400.V4.1; PAVIR.J568600.V4.1; PAVIR.3NG226200.V4.1; PAVIR.5KG589500.V4.1; PAVIR.1NG215400.V4.1; PAVIR.5KG304600.V4.1; PAVIR.5…	response to cadmium ion; cellular response to abscisic acid stimulus; cellular response to alcohol; response to virus; response to heat; response to glucose; response to indolebutyric acid; response to salt stress; response to chlorate; defense response to virus;	GMP biosynthetic process;	rRNA processing; phosphatidylcholine catabolic process;	protein localization involved in auxin polar transport;		regulation of stomatal movement; positive regulation of respiratory burst; regulation of jasmonic acid biosynthetic process;	seed germination; post-embryonic development; seedling development;
2	G2-like(11); bHLH(7); MYB_related(7); MIKC_MADS(3); HD-ZIP(3); MYB(3); bZIP(2); NF-YC(2); GRAS(2); HSF(2); LBD(2); ZF-HD(2); ARF(2); CO-like(2); C3H(2); Trihelix(1); GeBP(1); Dof(1); AP2(1); ERF(1); DBB(1); TALE(1)	Pavir.1KG434500.v4.1; Pavir.2KG206100.v4.1; Pavir.9NG461600.v4.1; Pavir.9KG339000.v4.1; Pavir.4NG315800.v4.1; Pavir.J493200.v4.1; Pavir.5NG025400.v4.1; Pavir.3KG063600.v4.1; Pavir.5KG460200.v4.1; Pavir.6NG235200.v4.1; Pavir.5KG719000.v4.1; Pavir.9NG173900.v4.1; Pavir.9NG081800.v4.1; Pavir.9NG209500.v4.1; Pavir.7NG385600.v4.1; Pavir.7NG364900.v4.1; Pavir.9KG599500.v4.1; Pavir.9NG739600.v4.1; Pavir…	PAVIR.7KG168900.V4.1; PAVIR.4KG212200.V4.1; PAVIR.2NG076000.V4.1; PAVIR.8NG044300.V4.1; PAVIR.6NG247500.V4.1; PAVIR.8NG141900.V4.1; PAVIR.6KG107700.V4.1; PAVIR.7NG072500.V4.1; PAVIR.7NG279400.V4.1; PAVIR.4NG219000.V4.1; PAVIR.5NG025400.V4.1; PAVIR.4NG227500.V4.1; PAVIR.5NG525000.V4.1; PAVIR.3KG104400.V4.1; PAVIR.9NG671500.V4.1; PAVIR.6KG380300.V4.1; PAVIR.9NG006500.V4.1; PAVIR.2NG267500.V4.1; PAV…	response to cold; photoinhibition; response to low fluence blue light stimulus by blue low-fluence system; phototropism;	photosynthesis, light harvesting in photosystem I; chlorophyll biosynthetic process; water-soluble vitamin biosynthetic process; glycolytic process; gluconeogenesis; sulfate assimilation; vitamin B6 biosynthetic process; nitrate assimilation; nitric oxide biosynthetic process; L-ascorbic acid biosynthetic process; auxin biosynthetic process; inositol phosphate biosynthetic process; pyridoxal phos…	fructose catabolic process;	mitochondrial pyruvate transmembrane transport; potassium ion transport; phosphate ion transport; sodium ion transport;		singlet oxygen-mediated programmed cell death; regulation of photosynthesis;	root hair cell differentiation;	photosystem II stabilization;		nonphotochemical quenching;	sulfate reduction
2-1	MYB_related(2); bHLH(1); G2-like(1)	Pavir.9NG461600.v4.1; Pavir.9NG474600.v4.1; Pavir.2KG002700.v4.1; Pavir.9KG339000.v4.1	PAVIR.7KG168900.V4.1; PAVIR.4KG212200.V4.1; PAVIR.2NG076000.V4.1; PAVIR.8NG044300.V4.1; PAVIR.6NG247500.V4.1; PAVIR.8NG141900.V4.1; PAVIR.6KG107700.V4.1; PAVIR.7NG072500.V4.1; PAVIR.7NG279400.V4.1; PAVIR.4NG219000.V4.1; PAVIR.5NG525000.V4.1; PAVIR.3KG104400.V4.1; PAVIR.9NG671500.V4.1; PAVIR.6KG380300.V4.1; PAVIR.9NG006500.V4.1; PAVIR.2NG267500.V4.1; PAVIR.2NG346300.V4.1; PAVIR.2NG361400.V4.1; PAV…	phototropism;	gluconeogenesis; sulfate assimilation; L-ascorbic acid biosynthetic process; auxin biosynthetic process; glutamine biosynthetic process; chlorophyll biosynthetic process; ethylene biosynthetic process; water-soluble vitamin biosynthetic process; pyridoxal phosphate biosynthetic process; alkene biosynthetic process; inositol phosphate biosynthetic process;	fructose catabolic process;	potassium ion transmembrane transport; mitochondrial pyruvate transmembrane transport; phosphate ion transport;		singlet oxygen-mediated programmed cell death; photoinhibition;		photosystem II stabilization;		nonphotochemical quenching	sulfate reduction;
2-1-1	MYB_related(4); CO-like(2); G2-like(2); HSF(1)	Pavir.7KG225200.v4.1; Pavir.2KG002700.v4.1; Pavir.4KG363800.v4.1; Pavir.9NG461600.v4.1; Pavir.9KG339000.v4.1; Pavir.3KG210300.v4.1; Pavir.9KG599500.v4.1; Pavir.3KG211000.v4.1; Pavir.2NG008600.v4.1	PAVIR.2NG361400.V4.1; PAVIR.9NG143800.V4.1; PAVIR.7NG431300.V4.1; PAVIR.5KG416500.V4.1; PAVIR.7NG198100.V4.1; PAVIR.8KG389900.V4.1; PAVIR.5KG641400.V4.1; PAVIR.2NG289400.V4.1; PAVIR.2NG075200.V4.1; PAVIR.5NG403500.V4.1; PAVIR.1NG006300.V4.1; PAVIR.1KG409300.V4.1; PAVIR.4KG313000.V4.1; PAVIR.3KG291400.V4.1; PAVIR.4NG120900.V4.1; PAVIR.4NG000300.V4.1; PAVIR.3KG228700.V4.1; PAVIR.4KG205300.V4.1; PAV…	response to cold;	sulfate assimilation; glycolytic process; purine ribonucleoside triphosphate biosynthesis;	fructose catabolic process;	ATP synthesis coupled proton transport;		photoinhibition;	photosystem II assembly;	photosystem II stabilization;			sulfate reduction; cell redox homeostasis
2-1-2	bHLH(4); G2-like(3); MYB_related(3); GRAS(2); ZF-HD(2); C3H(2); MYB(2); LBD(1); Dof(1); AP2(1); DBB(1); TALE(1); HD-ZIP(1)	Pavir.2KG206100.v4.1; Pavir.2NG632700.v4.1; Pavir.9NG081800.v4.1; Pavir.1KG434500.v4.1; Pavir.6KG350800.v4.1; Pavir.4NG301500.v4.1; Pavir.4NG315800.v4.1; Pavir.6KG060000.v4.1; Pavir.5KG460200.v4.1; Pavir.5KG111100.v4.1; Pavir.5NG025400.v4.1; Pavir.9NG173900.v4.1; Pavir.9KG104000.v4.1; Pavir.6NG347500.v4.1; Pavir.6KG210400.v4.1; Pavir.7NG364900.v4.1; Pavir.7KG283500.v4.1; Pavir.9NG474600.v4.1; Pav…	PAVIR.7KG168900.V4.1; PAVIR.4KG212200.V4.1; PAVIR.2NG076000.V4.1; PAVIR.8NG044300.V4.1; PAVIR.6NG247500.V4.1; PAVIR.8NG141900.V4.1; PAVIR.6KG107700.V4.1; PAVIR.7NG072500.V4.1; PAVIR.7NG279400.V4.1; PAVIR.4NG219000.V4.1; PAVIR.5NG525000.V4.1; PAVIR.3KG104400.V4.1; PAVIR.9NG671500.V4.1; PAVIR.6KG380300.V4.1; PAVIR.9NG006500.V4.1; PAVIR.2NG267500.V4.1; PAVIR.2NG346300.V4.1; PAVIR.1KG035000.V4.1; PAV…	phototropism; response to non-ionic osmotic stress; response to sulfur dioxide; response to hydroperoxide; response to magnetism;	L-ascorbic acid biosynthetic process; water-soluble vitamin biosynthetic process; chlorophyll biosynthetic process; auxin biosynthetic process; inositol phosphate biosynthetic process; glutamine biosynthetic process; gluconeogenesis; ethylene biosynthetic process; pyridoxal phosphate biosynthetic process; alkene biosynthetic process; vitamin B6 biosynthetic process; AMP biosynthetic process; alde…		potassium ion transport; phosphate ion transport; mitochondrial pyruvate transmembrane transport; alpha-ketoglutarate transport;		singlet oxygen-mediated programmed cell death; negative regulation of lateral root development; photomorphogenesis;	leaf development; seed germination	establishment of organelle localization;		nonphotochemical quenching
2-1-2-1	NA	NA	PAVIR.4KG212200.V4.1; PAVIR.2NG076000.V4.1; PAVIR.8NG044300.V4.1; PAVIR.6NG247500.V4.1; PAVIR.8NG141900.V4.1; PAVIR.6KG107700.V4.1; PAVIR.7NG072500.V4.1; PAVIR.7NG279400.V4.1; PAVIR.5NG525000.V4.1; PAVIR.6KG380300.V4.1; PAVIR.9NG006500.V4.1; PAVIR.2NG267500.V4.1; PAVIR.2NG346300.V4.1; PAVIR.1KG035000.V4.1; PAVIR.7NG385600.V4.1; PAVIR.6NG065800.V4.1; PAVIR.9KG440100.V4.1; PAVIR.5KG500400.V4.1; PAV…	response to lipid hydroperoxide; response to non-ionic osmotic stress; response to sulfur dioxide; response to magnetism; response to ozone;	L-ascorbic acid biosynthetic process; water-soluble vitamin biosynthetic process; chlorophyll biosynthetic process; auxin biosynthetic process; ethylene biosynthetic process; pyridoxal phosphate biosynthetic process; alkene biosynthetic process; vitamin B6 biosynthetic process; AMP biosynthetic process;		phosphate ion transport; potassium ion transport; pyruvate transmembrane transport; vacuolar phosphate transport; alpha-ketoglutarate transport;		singlet oxygen-mediated programmed cell death; phototropism; photomorphogenesis; regulation of meristem growth;	negative regulation of lateral root development;	chloroplast relocation; plastid localization;
2-1-2-2	NA	NA	PAVIR.7KG168900.V4.1; PAVIR.4NG219000.V4.1; PAVIR.3KG104400.V4.1; PAVIR.9NG671500.V4.1; PAVIR.5KG686500.V4.1; PAVIR.7KG417700.V4.1; PAVIR.3KG242300.V4.1; PAVIR.5KG047300.V4.1; PAVIR.7KG137100.V4.1; PAVIR.6NG103100.V4.1; PAVIR.6KG148700.V4.1; PAVIR.9NG223400.V4.1; PAVIR.5NG621100.V4.1; PAVIR.9KG614600.V4.1; PAVIR.2KG110200.V4.1; PAVIR.3KG234100.V4.1; PAVIR.1KG501500.V4.1; PAVIR.4NG182300.V4.1; PAV…		farnesyl diphosphate biosynthetic process; long-chain fatty acid biosynthetic process;	fatty acid alpha-oxidation;	potassium ion transport;
2-2	bHLH(1); GRAS(1); G2-like(1)	Pavir.2KG048300.v4.1; Pavir.J694200.v4.1; Pavir.1KG434500.v4.1	PAVIR.5NG025400.V4.1; PAVIR.4NG227500.V4.1; PAVIR.4KG114600.V4.1; PAVIR.9NG171600.V4.1; PAVIR.4NG248300.V4.1; PAVIR.2KG536900.V4.1; PAVIR.7KG359300.V4.1; PAVIR.3KG211000.V4.1; PAVIR.7KG424000.V4.1; PAVIR.J694200.V4.1; PAVIR.4NG315800.V4.1; PAVIR.3KG104300.V4.1; PAVIR.4KG337800.V4.1; PAVIR.1NG034400.V4.1; PAVIR.5NG318500.V4.1; PAVIR.1KG158500.V4.1; PAVIR.8NG180000.V4.1; PAVIR.8KG208300.V4.1; PAVIR…	defense response to bacterium; response to photooxidative stress;	nitric oxide biosynthetic process; nitrate assimilation; chlorophyll biosynthetic process; obsolete chloroplast ribulose bisphosphate carboxylase complex biogenesis							amino acid homeostasis; anion homeostasis;
